# Supplementary material for: Epigenetic reprogramming at estrogen-receptor binding sites alters 3D chromatin landscape in endocrine-resistant breast cancer
Source: Nat Commun. 2020 Jan 16;11:320. doi: 10.1038/s41467-019-14098-x (PMC6965612; doi:10.1038/s41467-019-14098-x)
Supplement: Supplementary file 4 — Supplementary Data 1 [file 41467_2019_14098_MOESM4_ESM.txt]

##Differential interactions identified in TAMR diffHic analysis
seqnames1	start1	end1	seqnames2	start2	end2	logFC	logCPM	F	Pvalue	FDR
chr2	241760534	241779985	chr2	241760534	241779985	1.328593792	1.973741711	59.45516889	6.41E-09	0.000107304
chr2	241700888	241718248	chr2	241660272	241679920	1.478014654	1.983172584	59.21899607	6.70E-09	0.000110509
chr2	241861108	241882494	chr2	241838958	241861111	1.509687349	1.804700757	58.89833161	7.10E-09	0.000115627
chr15	76599979	76622756	chr15	70320005	70339398	-7.158272748	-2.681168223	60.61825814	7.92E-09	0.000126348
chr10	8541199	8557542	chr10	8499886	8518215	-2.180388411	-0.423552418	58.10682626	8.22E-09	0.00013031
chr2	241740978	241760537	chr2	241700888	241718248	1.668348421	0.708380827	58.06440758	8.28E-09	0.000130482
chr2	241561721	241582008	chr2	241561721	241582008	1.408684411	1.661332725	57.50090208	9.20E-09	0.000142132
chr2	241740978	241760537	chr2	241718245	241740981	1.363206246	1.759246997	56.99864598	1.01E-08	0.00015183
chr2	241900568	241923212	chr2	241900568	241923212	1.343806223	1.58071573	56.9914976	1.01E-08	0.00015183
chr2	241760534	241779985	chr2	241740978	241760537	1.278529824	2.035787495	56.53499141	1.10E-08	0.000161675
chr17	57918611	57943833	chr17	27042299	27061193	7.048314742	-2.734880833	58.68445317	1.11E-08	0.000161675
chr2	241679917	241700891	chr2	241639355	241660275	1.388847079	1.785920528	56.48455564	1.11E-08	0.000161675
chr2	241838958	241861111	chr2	241838958	241861111	1.25933924	2.358658916	56.42898624	1.13E-08	0.000162404
chrX	103258654	103278595	chrX	103179190	103202696	2.905561887	-1.52424878	55.99815473	1.22E-08	0.000175175
chr10	8541199	8557542	chr10	8398711	8421252	-2.526289546	-1.113333296	55.89497503	1.25E-08	0.000177589
chr15	76622753	76636158	chr15	74660703	74682195	-5.389430751	-2.536868337	55.78983403	1.27E-08	0.000178019
chr17	57943830	57962630	chr17	27061190	27078769	4.280923012	-2.364670465	55.55582999	1.33E-08	0.000185069
chr15	76458730	76479768	chr15	74620090	74640724	-3.401077031	-1.912828287	55.12166794	1.44E-08	0.000198814
chr2	241718245	241740981	chr2	241660272	241679920	1.404504122	1.819181973	54.50278121	1.63E-08	0.000221458
chr2	242140843	242162105	chr2	242121915	242140846	1.478881032	1.44848939	54.17265153	1.73E-08	0.000234757
chr15	76499455	76527424	chr15	74660703	74682195	-7.055786968	-2.766018164	55.98846626	1.80E-08	0.000240613
chr2	241700888	241718248	chr2	241639355	241660275	1.719151957	0.905163515	53.95987197	1.81E-08	0.000240613
chr2	241939555	241958755	chr2	241939555	241958755	1.284415363	1.82160435	53.58494074	1.94E-08	0.000256035
chr15	76622753	76636158	chr15	70219123	70240469	-7.028444939	-2.762770283	55.43519568	2.00E-08	0.000259178
chr19	10139754	10157317	chr19	4201541	4217071	-4.609969617	-2.513266932	53.43943867	2.00E-08	0.000259178
chr15	76560654	76581846	chr15	73620487	73641026	-7.016131703	-2.794270064	55.34857323	2.03E-08	0.000260162
chr15	76479765	76499458	chr15	70758843	70779324	-4.671755706	-2.448308924	52.92653457	2.21E-08	0.000282093
chr2	241822688	241838961	chr2	241760534	241779985	1.752320637	0.25813675	52.82373811	2.26E-08	0.000286351
chr19	17877342	17899528	chr19	17199000	17221245	-2.319652947	-0.94490388	52.67937928	2.32E-08	0.000293085
chr19	10157314	10185151	chr19	4179259	4201544	-4.265638967	-2.360163981	52.28118926	2.51E-08	0.00030904
chr15	69898904	69920193	chr15	69640389	69660317	-2.822705972	-1.476917557	52.23374009	2.54E-08	0.000310382
chr2	241923209	241939558	chr2	241861108	241882494	1.614578878	1.251292466	52.13166172	2.59E-08	0.000315143
chr17	57943830	57962630	chr17	27042299	27061193	5.25886594	-2.653582415	51.87224641	2.73E-08	0.000330115
chr11	119340600	119360398	chr11	118919994	118942357	-1.912110954	-0.136815453	51.84817984	2.74E-08	0.000330115
chr15	76636155	76659739	chr15	73620487	73641026	-6.985799385	-2.809633305	53.45859031	2.89E-08	0.00034428
chr2	95980102	96000832	chr2	95959667	95980105	1.044037607	3.566062048	51.49483654	2.94E-08	0.000349046
chr15	76622753	76636158	chr15	70299796	70320008	-5.304159301	-2.597829303	50.79659102	3.38E-08	0.000393941
chr19	10157314	10185151	chr19	4020272	4040527	-3.775409407	-2.181286962	50.73114163	3.43E-08	0.000397269
chr2	242162102	242178615	chr2	242162102	242178615	1.459316537	0.970045967	50.29784003	3.74E-08	0.000424031
chr15	76622753	76636158	chr15	70718584	70739270	-6.901132709	-2.86871909	52.0824606	3.75E-08	0.000424031
chr19	10102472	10120256	chr19	3979812	4002052	-4.550633941	-2.553349485	50.01908909	3.96E-08	0.000446223
chr15	76479765	76499458	chr15	70779321	70801882	-4.504100869	-2.605438459	49.30987759	4.58E-08	0.000503433
chr19	10078068	10102475	chr19	4159801	4179262	-6.872395519	-2.891825052	51.02443635	4.60E-08	0.000503433
chr17	57943830	57962630	chr17	27078766	27101778	5.130472908	-2.767507578	48.98683977	4.90E-08	0.00052863
chr19	10139754	10157317	chr19	4179259	4201544	-4.15033851	-2.458356589	48.96544215	4.92E-08	0.00052863
chr14	38095375	38121112	chr14	38059695	38084341	1.473492101	0.735226512	48.78955848	5.10E-08	0.000544047
chr21	46401011	46422562	chr21	46294312	46318086	1.315245932	2.190572937	48.73012565	5.17E-08	0.000545958
chr10	8541199	8557542	chr10	8518212	8541202	-2.012527973	-0.738415113	48.64484403	5.26E-08	0.000553275
chr2	11819906	11836884	chr2	11717717	11739195	1.567445881	0.305804368	48.26920297	5.68E-08	0.000595644
chr2	242080778	242101864	chr2	242080778	242101864	1.355703857	1.027991655	48.1996788	5.77E-08	0.000601541
chr15	76479765	76499458	chr15	70282248	70299799	-6.957994589	-2.81444524	49.8255436	5.81E-08	0.000601541
chr2	242820616	242837539	chr2	241822688	241838961	3.581235548	-2.144306408	47.60403707	6.53E-08	0.00066726
chr17	57918611	57943833	chr17	27061190	27078769	6.770683203	-2.953447398	49.01685563	6.82E-08	0.000693373
chr15	76636155	76659739	chr15	70480110	70500467	-5.087701227	-2.779911863	47.06431865	7.32E-08	0.000732236
chr2	241979858	242005913	chr2	241958752	241979861	1.606799645	0.557920746	46.91741797	7.55E-08	0.000749117
chr2	241639355	241660275	chr2	241561721	241582008	1.480931529	0.64227061	46.84111973	7.68E-08	0.000755191
chr15	76479765	76499458	chr15	70320005	70339398	-5.176254578	-2.720650924	46.8050249	7.74E-08	0.000757909
chr15	76622753	76636158	chr15	70360006	70383019	-5.267738868	-2.642046979	46.78554392	7.77E-08	0.000757972
chr15	76622753	76636158	chr15	70540866	70559978	-5.067581768	-2.794322403	46.49634429	8.26E-08	0.00079326
chr2	241882491	241900571	chr2	241822688	241838961	1.478074993	0.708760394	46.32399472	8.57E-08	0.000816492
chr2	241923209	241939558	chr2	241760534	241779985	1.613918363	0.397948122	45.83719277	9.52E-08	0.000896631
chr15	76439710	76458733	chr15	74620090	74640724	-2.963901999	-1.810523599	45.83244251	9.53E-08	0.000896631
chr2	241923209	241939558	chr2	241882491	241900571	1.357996386	1.635193852	45.65682457	9.89E-08	0.000927573
chr19	10157314	10185151	chr19	4217068	4241209	-4.047353594	-2.554004962	45.32443398	1.06E-07	0.000981378
chr2	241797569	241822691	chr2	241797569	241822691	1.215936606	1.644223736	45.04627711	1.13E-07	0.001022834
chr15	76622753	76636158	chr15	70559975	70581479	-5.011896508	-2.838498725	44.89008976	1.17E-07	0.001046391
chrX	115059551	115077533	chrX	114999637	115019923	1.673370432	0.006901601	44.78637266	1.19E-07	0.001066351
chr15	76479765	76499458	chr15	74640721	74660706	-3.757739749	-2.17824887	44.7043732	1.22E-07	0.001078409
chr15	76479765	76499458	chr15	74620090	74640724	-2.664849455	-1.548067409	44.62854489	1.24E-07	0.001087625
chr19	10078068	10102475	chr19	3979812	4002052	-3.709589722	-2.483523505	44.39348453	1.30E-07	0.00112858
chr22	29740829	29759934	chr22	29721839	29740832	0.981411256	3.134828484	44.21075119	1.36E-07	0.00116638
chr15	76479765	76499458	chr15	70180006	70201524	-6.674058389	-3.045318688	45.57967695	1.37E-07	0.001177223
chr2	241958752	241979861	chr2	241923209	241939558	1.342912448	1.256477619	43.95862111	1.43E-07	0.001219883
chr15	76622753	76636158	chr15	73641023	73660612	-5.048950124	-2.817263956	43.89526934	1.45E-07	0.001232697
chr2	241979858	242005913	chr2	241939555	241958755	1.770939357	-0.332926435	43.87628929	1.46E-07	0.001233529
chr10	1178581	1200893	chr10	1178581	1200893	-1.067870765	2.316545026	43.60474254	1.55E-07	0.001282873
chr19	17899525	17920981	chr19	17181207	17199003	-1.938193471	-0.599816143	43.34092615	1.64E-07	0.001350954
chr2	97158991	97181729	chr2	96780682	96799756	1.429902949	0.826183415	43.31921767	1.65E-07	0.001352875
chr2	241900568	241923212	chr2	241861108	241882494	1.396604978	0.88433392	43.28393445	1.66E-07	0.001354323
chr10	8499886	8518215	chr10	8481209	8499889	-1.802551378	0.283670902	43.08578929	1.74E-07	0.001401258
chr11	118760202	118779524	chr11	117437652	117459855	-2.71741938	-1.957337406	42.88458219	1.82E-07	0.001460805
chr21	46362052	46381140	chr21	46259971	46279573	1.299093055	1.109893012	42.69638265	1.90E-07	0.001518648
chr15	76479765	76499458	chr15	70480110	70500467	-5.018497375	-2.856472667	42.64976574	1.92E-07	0.001529535
chr11	119340600	119360398	chr11	117459852	117480618	-4.438069395	-2.649518906	42.59880193	1.94E-07	0.001542032
chr15	76636155	76659739	chr15	70360006	70383019	-6.615449427	-3.093575307	43.8698836	1.97E-07	0.001559872
chr17	57894594	57918614	chr17	27042299	27061193	4.463641148	-2.637441842	42.51379715	1.98E-07	0.001561467
chr10	8518212	8541202	chr10	8481209	8499889	-2.627679913	-1.742023313	42.48561178	1.99E-07	0.001566261
chr2	241882491	241900571	chr2	241718245	241740981	2.093490916	-0.647316924	42.43399117	2.01E-07	0.001574272
chr2	241958752	241979861	chr2	241900568	241923212	1.733336483	-0.099829059	42.3497972	2.05E-07	0.001594663
chr15	76622753	76636158	chr15	70398759	70418552	-4.986189116	-2.848099332	42.33790041	2.06E-07	0.001594663
chr21	46381137	46401014	chr21	46294312	46318086	1.263764639	1.610161828	42.33383173	2.06E-07	0.001594663
chr2	242400242	242419809	chr2	242121915	242140846	2.367646539	-1.290245712	42.3000973	2.07E-07	0.001601689
chr2	242197898	242219515	chr2	242178612	242197901	1.537045425	0.081229506	42.27915549	2.08E-07	0.001602056
chr2	242121915	242140846	chr2	241779982	241797572	1.781845873	-0.451588853	42.27075271	2.09E-07	0.001602056
chr11	117763592	117780405	chr11	117679076	117698729	-1.206101057	1.316261581	42.07364313	2.18E-07	0.001668317
chr15	76479765	76499458	chr15	70299796	70320008	-4.959815346	-2.872726277	42.06327635	2.19E-07	0.001668317
chr2	241958752	241979861	chr2	241882491	241900571	1.696888175	-0.036962136	42.04681215	2.20E-07	0.001669261
chr10	385450	400345	chr10	385450	400345	-1.18249112	1.543793896	41.89520406	2.27E-07	0.001722157
chr15	71299761	71318618	chr15	70119093	70142881	-4.262272366	-2.787611137	41.78909156	2.33E-07	0.001747646
chr19	10139754	10157317	chr19	4020272	4040527	-3.56148461	-2.361434663	41.58285534	2.44E-07	0.001820233
chr19	10078068	10102475	chr19	4179259	4201544	-4.995731354	-2.846181607	41.55145699	2.46E-07	0.001825364
chr19	10078068	10102475	chr19	4020272	4040527	-2.858471458	-2.067559419	41.54340305	2.46E-07	0.001825364
chr2	241958752	241979861	chr2	241822688	241838961	1.724114522	0.019592105	41.42767845	2.53E-07	0.00186272
chr2	242400242	242419809	chr2	241900568	241923212	3.155325932	-2.140652884	41.30594308	2.60E-07	0.001889831
chr19	10157314	10185151	chr19	4201541	4217071	-3.132746199	-2.168000238	41.3013879	2.60E-07	0.001889831
chr6	168519674	168537811	chr6	168438932	168458037	-1.308017957	0.907536824	41.29903834	2.60E-07	0.001889831
chr15	76458730	76479768	chr15	70758843	70779324	-4.903095575	-2.926510102	41.29706143	2.60E-07	0.001889831
chr2	242080778	242101864	chr2	242058644	242080781	1.432903752	0.378756262	41.27952688	2.61E-07	0.001889831
chr2	242381396	242400245	chr2	242162102	242178615	1.973743117	-0.83830165	41.27174289	2.62E-07	0.001889831
chr15	76599979	76622756	chr15	70339395	70360009	-6.813629844	-2.921278661	42.47311561	2.66E-07	0.001911747
chr15	76636155	76659739	chr15	70718584	70739270	-6.559979502	-3.130538923	42.42651171	2.68E-07	0.00192546
chr2	241718245	241740981	chr2	241639355	241660275	1.438758255	0.706623375	41.01297434	2.78E-07	0.001985979
chr2	242920005	242939377	chr2	241861108	241882494	6.548198751	-3.12825329	42.22831235	2.80E-07	0.001986704
chr2	241939555	241958755	chr2	241822688	241838961	1.596733158	0.193407664	40.930763	2.83E-07	0.001995711
chr10	1580105	1600432	chr10	1580105	1600432	-0.976065676	3.059687581	40.90865442	2.85E-07	0.001999726
chr2	242419806	242440141	chr2	241639355	241660275	3.000663109	-2.086914878	40.71210615	2.98E-07	0.002068487
chr2	241838958	241861111	chr2	241779982	241797572	1.607478229	0.383612304	40.64955622	3.02E-07	0.002081785
chr2	98261784	98280127	chr2	98261784	98280127	0.957066843	2.871836144	40.64363574	3.03E-07	0.002081785
chr2	241760534	241779985	chr2	241700888	241718248	1.41173991	0.553101165	40.63463419	3.03E-07	0.002081785
chr15	76636155	76659739	chr15	70779321	70801882	-6.758768257	-3.004120051	41.82949768	3.06E-07	0.002088096
chr2	97158991	97181729	chr2	97158991	97181729	0.82904018	4.013362994	40.59690886	3.06E-07	0.002088096
chr2	99001191	99021545	chr2	98320340	98340865	1.490837294	0.076825606	40.56755928	3.08E-07	0.002094838
chr10	1662146	1679783	chr10	1662146	1679783	-1.132424072	1.740109343	40.49173071	3.13E-07	0.002109587
chr19	10139754	10157317	chr19	3979812	4002052	-3.587112074	-2.567844105	40.44552601	3.17E-07	0.002126317
chr15	76479765	76499458	chr15	70360006	70383019	-6.542036573	-3.149350405	41.41485471	3.35E-07	0.002242675
chr15	76599979	76622756	chr15	70282248	70299799	-6.519831321	-3.160157533	41.21236881	3.50E-07	0.002338738
chr19	10102472	10120256	chr19	4159801	4179262	-3.791070587	-2.733224061	39.93388372	3.57E-07	0.002355229
chr2	241660272	241679920	chr2	241561721	241582008	1.440390192	1.016207834	39.89017715	3.60E-07	0.002366385
chr2	241900568	241923212	chr2	241838958	241861111	1.469530589	0.703307015	39.87255423	3.62E-07	0.00236779
chr2	242005910	242022765	chr2	241958752	241979861	1.604419758	-0.11818551	39.86433442	3.63E-07	0.00236779
chr2	242121915	242140846	chr2	241939555	241958755	1.866819505	-0.647215175	39.846668	3.64E-07	0.002371145
chr17	57943830	57962630	chr17	27023938	27042302	4.907971159	-2.951887931	39.75237215	3.72E-07	0.002410905
chr21	46381137	46401014	chr21	46259971	46279573	1.431647427	0.81467018	39.7245288	3.75E-07	0.002420139
chr2	242121915	242140846	chr2	242080778	242101864	1.507241637	0.219254018	39.70023941	3.77E-07	0.002427415
chr2	241923209	241939558	chr2	241797569	241822691	1.461450254	0.888344842	39.49557922	3.95E-07	0.002539802
chr2	241958752	241979861	chr2	241679917	241700891	2.009140619	-0.661474517	39.44382451	4.00E-07	0.002563992
chr2	95719683	95739876	chr2	95699587	95719686	0.932349393	2.895011393	39.38599202	4.06E-07	0.002585295
chr15	76599979	76622756	chr15	73620487	73641026	-4.862980539	-2.945955494	39.30908735	4.13E-07	0.002618594
chr15	76599979	76622756	chr15	70299796	70320008	-6.67094488	-3.066944158	40.42799409	4.17E-07	0.002638301
chr2	241923209	241939558	chr2	241679917	241700891	1.807532693	-0.093968102	39.15014646	4.29E-07	0.002697141
chr2	95959667	95980105	chr2	95940650	95959670	0.980158629	3.046460627	39.10233478	4.34E-07	0.002706518
chr11	119360395	119380012	chr11	118919994	118942357	-1.970920951	-1.135443643	38.97630391	4.47E-07	0.002773879
chr2	241822688	241838961	chr2	241639355	241660275	1.847317516	-0.683696275	38.87181573	4.58E-07	0.002835958
chr11	119340600	119360398	chr11	117437652	117459855	-3.719330181	-2.465050336	38.8095084	4.65E-07	0.002863379
chr21	46401011	46422562	chr21	46279570	46294315	1.875545124	-0.266649159	38.68913264	4.78E-07	0.002931271
chr15	76479765	76499458	chr15	74682192	74700062	-2.906541043	-2.303171564	38.67096367	4.80E-07	0.002936464
chr2	242121915	242140846	chr2	241958752	241979861	1.878932904	-0.800697826	38.64026018	4.84E-07	0.002950455
chr2	95980102	96000832	chr2	95980102	96000832	0.877408798	3.33689046	38.4652666	5.04E-07	0.003060291
chr2	242178612	242197901	chr2	242121915	242140846	1.516900936	0.024034222	38.38777559	5.14E-07	0.003109462
chr11	119340600	119360398	chr11	118881486	118900080	-1.720660143	-0.519662349	38.26623933	5.29E-07	0.003184912
chr15	76479765	76499458	chr15	70339395	70360009	-4.197919572	-2.827329302	38.23981219	5.32E-07	0.003197079
chr15	76636155	76659739	chr15	74620090	74640724	-4.143065574	-2.878746608	38.1768824	5.40E-07	0.003237437
chr19	10157314	10185151	chr19	4159801	4179262	-3.472122284	-2.670453296	38.14562958	5.44E-07	0.003253624
chr2	241760534	241779985	chr2	241660272	241679920	1.245860277	1.117256668	38.08247749	5.52E-07	0.003289022
chr2	241660272	241679920	chr2	241620880	241639358	1.669231968	-0.077330138	38.06940799	5.54E-07	0.003289022
chr2	242121915	242140846	chr2	242101861	242121918	1.425893068	0.431286943	37.88732723	5.79E-07	0.003410561
chr2	241797569	241822691	chr2	241561721	241582008	2.258944709	-1.527740727	37.83130361	5.87E-07	0.003448324
chr15	71338396	71359693	chr15	70119093	70142881	-3.367557138	-2.521514579	37.7571817	5.97E-07	0.00350177
chr15	76541769	76560657	chr15	73641023	73660612	-4.146814137	-2.865340072	37.68802883	6.07E-07	0.003551883
chr2	241838958	241861111	chr2	241797569	241822691	1.288161392	1.09398155	37.67563041	6.09E-07	0.003553875
chr2	241679917	241700891	chr2	241561721	241582008	1.495993176	0.213471072	37.42951167	6.46E-07	0.003762143
chr2	95418820	95440699	chr2	95418820	95440699	0.890231518	3.519356016	37.41335139	6.49E-07	0.003767765
chr15	70665881	70675593	chr15	70540866	70559978	-1.551830565	-0.211963471	37.39373367	6.52E-07	0.003775618
chr8	143701384	143718954	chr8	143619534	143638701	-1.037132666	2.703191655	37.33867753	6.61E-07	0.003808893
chr19	17877342	17899528	chr19	17158361	17181210	-2.241896731	-1.417384672	37.27386674	6.71E-07	0.003850703
chr2	241760534	241779985	chr2	241718245	241740981	1.20595536	1.12408689	37.25496467	6.74E-07	0.003857714
chr11	119340600	119360398	chr11	118900077	118919997	-1.72154263	-0.614889245	37.24674874	6.76E-07	0.003857714
chr10	1062186	1079772	chr10	872596	892634	-3.3815482	-2.514794497	37.16920779	6.88E-07	0.003886922
chr2	241797569	241822691	chr2	241760534	241779985	1.51111928	0.322318223	37.14673151	6.92E-07	0.00389701
chr2	241923209	241939558	chr2	241718245	241740981	1.736727462	-0.23552852	37.1230432	6.96E-07	0.003910344
chr2	241779982	241797572	chr2	241740978	241760537	1.345224199	0.566706162	37.1007285	7.00E-07	0.003920243
chr2	242121915	242140846	chr2	241660272	241679920	1.894382237	-0.620465964	37.09347373	7.01E-07	0.003920243
chr2	241561721	241582008	chr2	241540707	241561724	1.132410168	1.430725325	37.05450329	7.08E-07	0.003937125
chr2	96780682	96799756	chr2	96759361	96780685	0.891313114	3.569064435	37.05385678	7.08E-07	0.003937125
chr2	241740978	241760537	chr2	241639355	241660275	1.477759006	0.247682896	37.04723406	7.09E-07	0.003937125
chr2	242381396	242400245	chr2	242121915	242140846	1.783219135	-0.663035073	36.98761198	7.19E-07	0.003979047
chr15	76622753	76636158	chr15	70459244	70480113	-4.771049087	-3.026956465	36.98476138	7.20E-07	0.003979047
chr2	241822688	241838961	chr2	241679917	241700891	1.642069257	-0.163298069	36.96691599	7.23E-07	0.003984374
chr15	76636155	76659739	chr15	70299796	70320008	-4.14446677	-2.886582655	36.86454642	7.41E-07	0.004046882
chr2	241900568	241923212	chr2	241779982	241797572	1.853126657	-0.469858916	36.81125177	7.51E-07	0.004076016
chr2	242121915	242140846	chr2	241882491	241900571	1.923685073	-0.949988165	36.72512018	7.67E-07	0.004153242
chr10	521176	540255	chr10	521176	540255	-1.120093333	1.233812727	36.63683033	7.84E-07	0.004224827
chr19	17920978	17938141	chr19	17181207	17199003	-2.184048036	-1.555177099	36.54063954	8.02E-07	0.004310701
chr15	76458730	76479768	chr15	74640721	74660706	-4.119462676	-2.887166781	36.52990961	8.04E-07	0.004310701
chr10	4879653	4899012	chr10	4879653	4899012	-0.931648509	2.658212134	36.52726599	8.05E-07	0.004310701
chr2	99180010	99197112	chr2	99159663	99180013	0.934503545	2.648915856	36.50520291	8.09E-07	0.004324451
chr2	241861108	241882494	chr2	241660272	241679920	1.658090903	-0.286348137	36.47723444	8.15E-07	0.004344557
chr6	161582631	161599792	chr6	161560599	161582634	-1.210870355	0.78008679	36.42428525	8.26E-07	0.004377399
chr15	69898904	69920193	chr15	69680115	69698525	-2.716360393	-2.182574259	36.41954071	8.26E-07	0.004377399
chr2	241923209	241939558	chr2	241838958	241861111	1.209173034	1.446133725	36.36778653	8.37E-07	0.004423626
chr2	242162102	242178615	chr2	242140843	242162105	1.343095873	0.504179985	36.2328228	8.65E-07	0.004552832
chr8	143521188	143542196	chr8	143379367	143399761	-0.991875931	2.775767733	36.14674698	8.84E-07	0.004630105
chr10	858917	872599	chr10	858917	872599	-0.952241514	2.635393769	36.06768547	9.01E-07	0.004709877
chr2	241882491	241900571	chr2	241838958	241861111	1.304379633	0.890749217	36.0598368	9.03E-07	0.004709877
chr2	241861108	241882494	chr2	241822688	241838961	1.600436993	0.945411888	39.05465213	9.15E-07	0.004761354
chr10	8557539	8579818	chr10	8481209	8499889	-2.236946232	-1.669886773	35.99244906	9.18E-07	0.004768207
chr2	241939555	241958755	chr2	241900568	241923212	1.547122202	0.212943638	35.95153066	9.27E-07	0.004806276
chr2	96019984	96039924	chr2	96019984	96039924	0.980426013	2.255605976	35.92152621	9.34E-07	0.004823488
chr2	241882491	241900571	chr2	241779982	241797572	1.641884724	-0.282664104	35.91969357	9.35E-07	0.004823488
chr2	242440138	242462128	chr2	241923209	241939558	2.202512845	-1.544985453	35.85597872	9.50E-07	0.004889612
chr2	241779982	241797572	chr2	241679917	241700891	1.404005309	0.309326107	35.82907507	9.56E-07	0.004911776
chr10	400342	424733	chr10	385450	400345	-1.003084953	1.864572695	35.81023795	9.60E-07	0.004924231
chr10	5598922	5619919	chr10	5560813	5578654	-1.059402163	1.610284996	35.73750866	9.78E-07	0.004997989
chr11	118900077	118919997	chr11	117520616	117542071	-4.721891969	-3.059962581	35.72585127	9.81E-07	0.004997989
chr2	241939555	241958755	chr2	241861108	241882494	1.653034422	0.143477364	35.7160163	9.83E-07	0.004997989
chr2	241958752	241979861	chr2	241779982	241797572	1.688165353	-0.533998375	35.65994609	9.97E-07	0.0050506
chr10	499972	521179	chr10	338706	360512	-4.074792138	-2.966845276	35.65682004	9.98E-07	0.0050506
chr15	76622753	76636158	chr15	70418549	70442492	-4.769952918	-3.01807331	35.50780521	1.04E-06	0.005197387
chr10	5598922	5619919	chr10	5578651	5598925	-1.00747665	1.960223319	35.4887574	1.04E-06	0.005211213
chr11	118760202	118779524	chr11	117397029	117419107	-2.622795518	-2.021921495	35.47850492	1.04E-06	0.005213683
chr2	242801649	242820619	chr2	241679917	241700891	4.235614536	-2.815736354	35.45887176	1.05E-06	0.005228369
chr2	241797569	241822691	chr2	241700888	241718248	1.93232513	-0.671933024	35.43494596	1.05E-06	0.005248734
chr2	97158991	97181729	chr2	96819236	96831053	1.421274443	0.51674986	35.41969623	1.06E-06	0.005251719
chr2	96799753	96819239	chr2	96780682	96799756	0.806299905	3.741474819	35.24773177	1.10E-06	0.005443305
chr11	117679076	117698729	chr11	117679076	117698729	-0.84974754	3.19484587	35.19306731	1.12E-06	0.005495661
chr2	241838958	241861111	chr2	241760534	241779985	1.564354032	-0.113983232	35.16020307	1.13E-06	0.005529729
chr15	76541769	76560657	chr15	73660609	73679501	-6.336304108	-3.290697722	36.0654263	1.14E-06	0.00556336
chr15	76599979	76622756	chr15	70219123	70240469	-6.336304108	-3.290697722	36.0654263	1.14E-06	0.00556336
chr2	97359993	97380098	chr2	97337199	97359996	0.807871541	3.632231624	35.10061186	1.15E-06	0.005567504
chr2	241923209	241939558	chr2	241822688	241838961	1.255472443	1.269091207	35.04409395	1.16E-06	0.005635478
chr2	241882491	241900571	chr2	241760534	241779985	1.715907336	-0.387047051	35.02702628	1.17E-06	0.005648258
chr11	118779521	118798488	chr11	118760202	118779524	-0.84636048	3.416804995	34.95678343	1.19E-06	0.005737066
chr2	241923209	241939558	chr2	241779982	241797572	1.377106001	0.806367218	34.93181603	1.20E-06	0.005761563
chr2	97200232	97219291	chr2	97200232	97219291	0.849220517	3.206737942	34.87967968	1.21E-06	0.0058258
chr15	76581843	76599982	chr15	73620487	73641026	-6.384553321	-3.267654747	35.80906454	1.22E-06	0.005832689
chr2	98340862	98361026	chr2	98340862	98361026	0.85401967	3.252679729	34.81377738	1.23E-06	0.005887796
chr8	143521188	143542196	chr8	143359691	143379370	-0.961394919	2.893785702	34.75132104	1.25E-06	0.005969153
chr10	1261201	1282488	chr10	1261201	1282488	-1.272891475	0.611298429	34.6987594	1.27E-06	0.006036689
chr10	560729	585487	chr10	560729	585487	-1.054340745	1.604395646	34.64796571	1.28E-06	0.006090347
chr2	97479365	97500680	chr2	97219288	97238616	1.42100465	-0.007815835	34.62253541	1.29E-06	0.006117465
chr10	6237406	6258939	chr10	6237406	6258939	-0.97320548	2.186930457	34.5928765	1.30E-06	0.006137705
chr10	1519586	1544181	chr10	1501520	1519589	-1.056359596	1.7582959	34.58152771	1.31E-06	0.006137705
chr2	242121915	242140846	chr2	242058644	242080781	1.771346714	-0.959823076	34.57775609	1.31E-06	0.006137705
chr14	61200512	61215943	chr14	24000938	24022334	6.348215222	-3.289621352	35.42630132	1.33E-06	0.00621885
chr15	76636155	76659739	chr15	70559975	70581479	-6.420536528	-3.239603791	35.4146368	1.34E-06	0.00621885
chr10	1261201	1282488	chr10	1239280	1261204	-0.928201962	2.464465873	34.42381749	1.36E-06	0.006284056
chr15	76420559	76439713	chr15	74660703	74682195	-3.282580665	-2.352578559	34.3835134	1.37E-06	0.006319492
chr6	168762623	168776823	chr6	168581894	168599446	-1.380088486	0.00569804	34.37653147	1.37E-06	0.006319492
chr15	76560654	76581846	chr15	74660703	74682195	-6.381596826	-3.269089917	35.28977477	1.38E-06	0.006319492
chr11	118760202	118779524	chr11	118760202	118779524	-0.688451191	5.056041774	34.35632306	1.38E-06	0.006331515
chr2	241740978	241760537	chr2	241679917	241700891	1.218727236	0.870575254	34.24903577	1.42E-06	0.006481315
chr15	76479765	76499458	chr15	70718584	70739270	-4.06631591	-2.917660455	34.08460056	1.48E-06	0.006732097
chr2	241900568	241923212	chr2	241700888	241718248	2.128350787	-1.125218883	34.07010935	1.49E-06	0.006744218
chr19	10201767	10218745	chr19	4201541	4217071	-3.041097538	-2.548888036	34.00546153	1.51E-06	0.006817524
chr2	242140843	242162105	chr2	241979858	242005913	3.658944215	-2.539411072	33.98163976	1.52E-06	0.006846168
chr15	76479765	76499458	chr15	70219123	70240469	-4.763073889	-3.027492191	33.95259661	1.53E-06	0.006871302
chr11	118168718	118180564	chr11	118022042	118039253	-1.395259443	0.063270976	33.90356495	1.55E-06	0.006942943
chr15	76636155	76659739	chr15	70758843	70779324	-4.706029572	-3.055442358	33.89053933	1.56E-06	0.006942943
chr17	57894594	57918614	chr17	27023938	27042302	6.276972221	-3.337992115	34.78576256	1.56E-06	0.006942943
chr10	659974	681462	chr10	659974	681462	-0.881081547	2.882181337	33.86863748	1.56E-06	0.006943426
chr2	95922755	95940653	chr2	95922755	95940653	0.77838923	3.770070359	33.86663595	1.57E-06	0.006943426
chr11	118760202	118779524	chr11	117602892	117619703	-2.208403342	-1.72140742	33.86650081	1.57E-06	0.006943426
chr17	57894594	57918614	chr17	27078766	27101778	6.283324609	-3.335005092	34.75518034	1.57E-06	0.006943426
chr17	57918611	57943833	chr17	27078766	27101778	6.267764524	-3.337729462	34.71632252	1.58E-06	0.006993366
chr19	10238161	10260135	chr19	4179259	4201544	-6.304583682	-3.316708108	34.71072053	1.58E-06	0.006993366
chr2	241958752	241979861	chr2	241861108	241882494	1.551372721	-0.18608393	33.79321352	1.59E-06	0.007008723
chr17	57962627	57987950	chr17	27078766	27101778	6.321986263	-3.305444692	34.67179937	1.60E-06	0.007008723
chr15	76599979	76622756	chr15	70398759	70418552	-6.303846436	-3.317160228	34.61187046	1.62E-06	0.007081119
chr6	168480178	168500483	chr6	168480178	168500483	-0.886342699	2.718852401	33.64673693	1.66E-06	0.007162633
chr6	168581894	168599446	chr6	168581894	168599446	-0.922828209	2.80888751	33.63780735	1.66E-06	0.007166156
chr15	76659736	76679404	chr15	74660703	74682195	-4.641969399	-3.111847316	33.62167739	1.67E-06	0.007182935
chr2	96819236	96831053	chr2	96799753	96819239	0.847051576	3.273342782	33.55674169	1.69E-06	0.007277233
chr15	76636155	76659739	chr15	73641023	73660612	-6.350360827	-3.294964094	34.42244227	1.70E-06	0.007277233
chr2	241779982	241797572	chr2	241639355	241660275	1.504356392	-0.284261626	33.53002127	1.71E-06	0.007288419
chr2	241779982	241797572	chr2	241718245	241740981	1.449477273	0.09239744	33.51109932	1.71E-06	0.007310792
chr2	241923209	241939558	chr2	241561721	241582008	1.909295126	-1.25695361	33.4889607	1.72E-06	0.00732047
chr15	76458730	76479768	chr15	70180006	70201524	-6.281626777	-3.327718526	34.36218818	1.73E-06	0.00732047
chr19	17938138	17953753	chr19	17119144	17141151	-3.239245827	-2.619644756	33.44078061	1.75E-06	0.00737873
chr10	8557539	8579818	chr10	8499886	8518215	-2.473738279	-1.947828833	33.40353905	1.76E-06	0.007431312
chr19	17899525	17920981	chr19	17158361	17181210	-2.252456148	-1.588161742	33.39949575	1.76E-06	0.007431312
chr2	241740978	241760537	chr2	241660272	241679920	1.177393019	1.087266109	33.23627704	1.84E-06	0.007696164
chr2	99159663	99180013	chr2	99159663	99180013	0.843858018	3.049413898	33.1755675	1.87E-06	0.007796137
chr2	241958752	241979861	chr2	241797569	241822691	1.756202287	-0.261052714	33.1681225	1.87E-06	0.007796137
chr2	241861108	241882494	chr2	241740978	241760537	1.773554317	-0.669265739	33.1660423	1.87E-06	0.007796137
chr2	98919196	98939901	chr2	98900857	98919199	1.100693775	1.252187938	33.11794916	1.90E-06	0.007879852
chr2	239140845	239161646	chr2	239140845	239161646	1.563021797	-0.429911494	33.09814154	1.91E-06	0.007906608
chr2	97200232	97219291	chr2	97181726	97200235	0.961129923	2.001477568	33.0848307	1.91E-06	0.007920193
chr20	57219925	57239026	chr20	46275101	46302010	-2.109668185	-1.722108788	33.06400839	1.92E-06	0.007949238
chr6	168519674	168537811	chr6	168458034	168480181	-1.106876621	1.198611765	33.05359026	1.93E-06	0.00795701
chr10	5541081	5560816	chr10	5541081	5560816	-0.843458164	2.887481864	32.93918006	1.99E-06	0.008154022
chr19	10238161	10260135	chr19	4201541	4217071	-4.640153091	-3.115198441	32.91894557	2.00E-06	0.008182899
chr2	99197109	99218414	chr2	99159663	99180013	1.11573349	1.117724583	32.87935177	2.02E-06	0.008253195
chr14	38164405	38175649	chr14	38059695	38084341	1.492039229	-0.335833673	32.8558363	2.03E-06	0.008289558
chr2	96780682	96799756	chr2	96780682	96799756	0.783682867	3.761804741	32.83705038	2.04E-06	0.008315922
chr15	100540192	100561632	chr15	100540192	100561632	1.871525439	-1.148844016	32.82574225	2.05E-06	0.008326247
chr2	241939555	241958755	chr2	241797569	241822691	1.464742913	-0.015519431	32.81870078	2.05E-06	0.008327395
chr2	241861108	241882494	chr2	241797569	241822691	1.450065578	0.299693211	32.77600635	2.07E-06	0.008396395
chr10	540252	560732	chr10	540252	560732	-1.070544109	1.427666659	32.77326135	2.07E-06	0.008396395
chr10	5497052	5519578	chr10	5497052	5519578	-1.088634028	1.962296593	32.75666238	2.08E-06	0.008401512
chr2	241882491	241900571	chr2	241740978	241760537	1.734848412	-0.717568001	32.72731511	2.10E-06	0.008441803
chr11	118760202	118779524	chr11	117419104	117437655	-2.417861436	-2.071211241	32.66292439	2.13E-06	0.008555644
chr2	242037001	242058647	chr2	242037001	242058647	1.458589303	-0.202660063	32.62563503	2.15E-06	0.008624648
chr2	242560271	242578499	chr2	242178612	242197901	2.405621107	-1.948403068	32.61348212	2.16E-06	0.008637606
chr10	681459	698520	chr10	681459	698520	-0.944192932	2.078425087	32.56438092	2.19E-06	0.00872261
chr21	46362052	46381140	chr21	46294312	46318086	0.979308186	2.288117015	32.56312759	2.19E-06	0.00872261
chr14	61200512	61215943	chr14	24022331	24042262	6.243112959	-3.365395492	33.32752772	2.23E-06	0.008846747
chr13	114199471	114219268	chr13	114099984	114120964	-1.392563996	-0.129177831	32.48136838	2.24E-06	0.008866423
chr2	241797569	241822691	chr2	241660272	241679920	1.545767446	-0.037101598	32.45093741	2.25E-06	0.008910578
chr15	77139614	77152552	chr15	73620487	73641026	-6.218342759	-3.380128676	33.27892833	2.26E-06	0.008910578
chr15	76382265	76401607	chr15	74620090	74640724	-2.650787441	-2.353245484	32.40615425	2.28E-06	0.008997693
chr19	17938138	17953753	chr19	17158361	17181210	-2.232284905	-1.79935161	32.35649001	2.31E-06	0.009094029
chr2	99159663	99180013	chr2	99140975	99159666	0.93272555	2.290882413	32.35285155	2.31E-06	0.009094029
chr2	241179497	241200766	chr2	241179497	241200766	0.882992128	2.522573351	32.31526011	2.34E-06	0.00915393
chr19	10102472	10120256	chr19	4020272	4040527	-3.40363241	-2.463908409	32.27691782	2.36E-06	0.009171592
chr2	241900568	241923212	chr2	241822688	241838961	1.349885611	0.278094324	32.20618292	2.40E-06	0.009317106
chr2	95940650	95959670	chr2	95922755	95940653	0.805316591	3.27778611	32.20445865	2.40E-06	0.009317106
chr2	97359993	97380098	chr2	97359993	97380098	0.825382369	3.904788236	32.14687205	2.44E-06	0.009443542
chr10	5637761	5659426	chr10	5598922	5619919	-1.096918825	1.001725845	32.14048292	2.45E-06	0.00944421
chr6	168061858	168080065	chr6	168061858	168080065	-0.909055907	2.176797894	32.11261708	2.46E-06	0.00947166
chr10	1239280	1261204	chr10	1239280	1261204	-0.890381851	2.769026278	32.11111847	2.46E-06	0.00947166
chr2	241939555	241958755	chr2	241760534	241779985	1.70531279	-0.495803447	32.09034402	2.48E-06	0.009474662
chr2	95679258	95699590	chr2	95661301	95679261	0.925492266	2.215227363	32.08435244	2.48E-06	0.009474662
chr2	98977852	99001194	chr2	98320340	98340865	1.563684871	-0.467606126	32.07962878	2.48E-06	0.009474662
chr19	10102472	10120256	chr19	4179259	4201544	-4.018140877	-2.949327884	32.05217268	2.50E-06	0.009528099
chr2	241639355	241660275	chr2	241620880	241639358	1.405313577	0.031589847	31.95814001	2.57E-06	0.009750975
chr2	241923209	241939558	chr2	241740978	241760537	1.628788171	-0.059294063	31.93967361	2.58E-06	0.009783002
chr2	95959667	95980105	chr2	95922755	95940653	0.865896413	2.899328751	31.86985672	2.63E-06	0.009948701
chr2	95959667	95980105	chr2	95959667	95980105	0.782632076	3.576701853	31.85088705	2.64E-06	0.009954978
chr14	61080621	61097721	chr14	24022331	24042262	6.564543904	-3.138124764	32.64959431	2.64E-06	0.009954978
chr10	317247	338709	chr10	317247	338709	-1.081450175	0.996923712	31.84621869	2.64E-06	0.009954978
chr2	241939555	241958755	chr2	241779982	241797572	1.597577121	-0.398059448	31.83065955	2.65E-06	0.009973516
chr2	241797569	241822691	chr2	241718245	241740981	1.560010773	-0.333239999	31.80238722	2.67E-06	0.010032437
chr15	76599979	76622756	chr15	70201521	70219126	-6.262716483	-3.347757695	32.58880863	2.68E-06	0.010051186
chr10	521176	540255	chr10	317247	338709	-1.665492312	-0.688810493	31.75171869	2.71E-06	0.010120591
chr10	1321490	1340006	chr10	1297608	1321493	-1.20549268	0.536190955	31.69432772	2.75E-06	0.010258589
chr13	113659911	113680488	chr13	113659911	113680488	-0.895854721	2.822076791	31.6521275	2.78E-06	0.010341541
chr11	118499399	118520666	chr11	118477616	118499402	-0.771047558	3.673739012	31.63829071	2.79E-06	0.010363424
chr2	97158991	97181729	chr2	96759361	96780685	1.331306585	0.416259558	31.62137197	2.80E-06	0.01039385
chr10	1200890	1215910	chr10	1178581	1200893	-0.886509775	2.309239156	31.5530353	2.85E-06	0.010546407
chr15	76622753	76636158	chr15	70240466	70260526	-6.26766927	-3.334399162	32.33753323	2.86E-06	0.010546407
chr2	241760534	241779985	chr2	241679917	241700891	1.150131157	0.864090337	31.50568939	2.89E-06	0.010651326
chr2	242005910	242022765	chr2	241979858	242005913	1.507763466	-0.008632727	31.45460314	2.93E-06	0.010779976
chr20	47239602	47260517	chr20	46302007	46318720	0.801601588	3.656899342	31.40396526	2.97E-06	0.010889405
chr10	5945096	5960562	chr10	5945096	5960562	-1.052929374	1.180449303	31.39927692	2.97E-06	0.010889405
chr2	241679917	241700891	chr2	241582005	241596045	1.541278287	-0.446859834	31.37091781	3.00E-06	0.010938313
chr10	8557539	8579818	chr10	8541199	8557542	-1.34777138	0.394416627	31.3652444	3.00E-06	0.010938313
chr10	1437497	1459986	chr10	1139525	1159361	-1.931150871	-1.482613223	31.35696596	3.01E-06	0.010939259
chr15	76560654	76581846	chr15	73599359	73620490	-6.245506733	-3.355947123	32.13317336	3.01E-06	0.010939259
chrX	109682642	109701025	chrX	109682642	109701025	1.241210196	1.325276195	31.33652118	3.02E-06	0.010939259
chr2	242005910	242022765	chr2	241923209	241939558	1.402077881	-0.102657377	31.3306755	3.03E-06	0.010939259
chr14	35820944	35840706	chr14	35800519	35820947	0.960346656	1.997507625	31.32929065	3.03E-06	0.010939259
chr22	23718813	23739914	chr22	23460839	23479229	1.339473037	0.044755559	31.32524175	3.03E-06	0.010939259
chr2	242419806	242440141	chr2	242121915	242140846	1.688829486	-0.856436619	31.29632915	3.06E-06	0.010990697
chr22	24520294	24540027	chr22	24459618	24481899	1.0822315	0.942828756	31.25922811	3.09E-06	0.01106658
chr6	165560501	165579306	chr6	165538413	165560504	-2.171908749	-1.922281544	31.24924395	3.09E-06	0.01107951
chr15	71299761	71318618	chr15	69939229	69962903	-6.152529078	-3.422615051	31.99448039	3.12E-06	0.011131796
chr22	19036835	19058604	chr22	19020300	19036838	0.830603299	2.820894616	31.20767633	3.13E-06	0.011152984
chr2	11795528	11819909	chr2	11717717	11739195	1.3263223	-0.029627787	31.18010561	3.15E-06	0.011201985
chr19	17938138	17953753	chr19	17181207	17199003	-1.778198229	-1.202206891	31.12252076	3.20E-06	0.011346848
chr2	241882491	241900571	chr2	241797569	241822691	1.441417313	0.109878473	31.12080494	3.20E-06	0.011346848
chr2	241822688	241838961	chr2	241718245	241740981	1.493210643	-0.424533257	31.08672334	3.23E-06	0.011417159
chr15	76622753	76636158	chr15	70739267	70758846	-6.213208026	-3.382534167	31.84846745	3.24E-06	0.011418899
chr22	24540024	24558701	chr22	24359689	24380679	1.516833879	-0.432700419	31.01999845	3.29E-06	0.011537275
chr2	242178612	242197901	chr2	241822688	241838961	1.946569891	-1.528773308	30.97458143	3.33E-06	0.011661065
chr22	24980568	25002455	chr22	24980568	25002455	0.759013489	3.845531506	30.96239231	3.34E-06	0.011680945
chr2	242717990	242740345	chr2	241882491	241900571	3.175754713	-2.64650331	30.9555641	3.35E-06	0.011680945
chr15	71338396	71359693	chr15	70142878	70158242	-3.628531704	-2.847960343	30.93115481	3.37E-06	0.011714795
chr19	10201767	10218745	chr19	4217068	4241209	-6.265739512	-3.34630936	31.69159322	3.37E-06	0.011714795
chr13	114978735	114999612	chr13	114941542	114964079	-1.701525502	-1.114491651	30.91069365	3.39E-06	0.011759326
chr15	76636155	76659739	chr15	74660703	74682195	-4.089759445	-2.934317894	30.89669026	3.40E-06	0.011785945
chr2	11717717	11739195	chr2	11261415	11278801	1.339765572	0.099848615	30.89147877	3.40E-06	0.011785945
chr22	20218994	20240242	chr22	20199946	20218997	0.866163376	3.132574497	30.83367621	3.46E-06	0.011935373
chr2	242140843	242162105	chr2	241797569	241822691	1.861851405	-1.379097148	30.71466512	3.57E-06	0.012286973
chr2	97461116	97479368	chr2	96799753	96819239	2.030874211	-1.63787309	30.67405702	3.61E-06	0.012368588
chr6	168480178	168500483	chr6	168458034	168480181	-0.892452688	2.569029552	30.65973041	3.62E-06	0.012372713
chrX	115040032	115059554	chrX	114999637	115019923	1.791863034	-1.18322815	30.65961425	3.62E-06	0.012372713
chr2	97137847	97158994	chr2	96741349	96759364	2.388463521	-2.105958655	30.61335581	3.67E-06	0.012483096
chr11	119340600	119360398	chr11	117397029	117419107	-2.736251887	-2.417792914	30.59535655	3.69E-06	0.012512316
chr15	76636155	76659739	chr15	70201521	70219126	-6.448657745	-3.237096467	31.34077785	3.69E-06	0.012512316
chr10	5960559	5979180	chr10	5945096	5960562	-0.984167145	1.927196728	30.55826728	3.72E-06	0.012615881
chr13	114061803	114079538	chr13	114044271	114061806	-1.108762319	0.7876507	30.54938234	3.73E-06	0.012628304
chr2	241861108	241882494	chr2	241679917	241700891	1.60984734	-0.616277663	30.5216512	3.76E-06	0.012697
chr19	17877342	17899528	chr19	17221242	17239297	-1.90873745	-1.260645889	30.51425254	3.77E-06	0.012697
chr10	7438660	7459939	chr10	7120313	7139821	-2.521874521	-2.339467914	30.51359316	3.77E-06	0.012697
chr10	597231	619850	chr10	597231	619850	-0.926670932	1.919441688	30.43879764	3.84E-06	0.012937262
chr2	241923209	241939558	chr2	241700888	241718248	1.588607994	-0.453401809	30.41050226	3.87E-06	0.013011797
chr22	24118604	24142900	chr22	24096548	24118607	0.851718371	2.518684954	30.40713718	3.88E-06	0.013011797
chr15	69979437	70000381	chr15	69640389	69660317	-2.393334853	-2.100302985	30.35761991	3.93E-06	0.013157705
chr10	858917	872599	chr10	297651	317250	-1.939009924	-1.427715232	30.35305152	3.93E-06	0.013157705
chr14	35840703	35863745	chr14	35820944	35840706	0.968718935	1.602666686	30.35034104	3.94E-06	0.013157705
chr8	22761394	22780115	chr8	22479440	22502430	-1.083627211	1.075775379	30.33623817	3.95E-06	0.013189592
chr2	239022879	239040896	chr2	239001862	239022882	0.99129127	1.8985437	30.28685166	4.00E-06	0.013348189
chr2	242381396	242400245	chr2	241822688	241838961	1.980808806	-1.419304209	30.257419	4.04E-06	0.01341766
chr10	3578235	3598764	chr10	3557756	3578238	-0.967703016	1.688439433	30.25123696	4.04E-06	0.013421588
chr2	242419806	242440141	chr2	241939555	241958755	2.017864402	-1.490333581	30.20761522	4.09E-06	0.013562167
chr2	242005910	242022765	chr2	241900568	241923212	1.740750956	-1.051623505	30.18132331	4.12E-06	0.013621519
chr11	118979436	118997741	chr11	118979436	118997741	-0.793300827	3.388613268	30.11219655	4.20E-06	0.013842048
chr19	17899525	17920981	chr19	17199000	17221245	-2.279819135	-1.723034632	30.10550139	4.21E-06	0.013842048
chr11	118919994	118942357	chr11	118900077	118919997	-0.841159887	2.588398285	30.10414724	4.21E-06	0.013842048
chr6	158362447	158382014	chr6	158059637	158079986	-1.720112627	-1.103768776	30.09698246	4.22E-06	0.013842048
chr2	98280124	98299315	chr2	98261784	98280127	0.935457305	1.868180212	30.09678371	4.22E-06	0.013842048
chr2	242462125	242479349	chr2	241958752	241979861	2.664461394	-2.481604715	30.06183221	4.26E-06	0.013935854
chr2	242162102	242178615	chr2	242121915	242140846	1.207896937	0.524656496	30.0351191	4.29E-06	0.014006411
chr2	97622752	97639244	chr2	97158991	97181729	1.46543157	-0.525841134	30.03320819	4.29E-06	0.014006411
chr14	35863742	35877592	chr14	35863742	35877592	0.800961187	3.080434168	30.00456748	4.32E-06	0.014096594
chr22	20179858	20199949	chr22	20159994	20179861	0.805097776	3.699808843	29.96513732	4.37E-06	0.014229071
chr10	727082	738732	chr10	681459	698520	-1.11064944	0.699359211	29.93523364	4.41E-06	0.014307629
chr2	241979858	242005913	chr2	241660272	241679920	2.062260702	-1.684732543	29.93493683	4.41E-06	0.014307629
chr10	1297608	1321493	chr10	1297608	1321493	-1.065239737	1.296444728	29.92685847	4.42E-06	0.014311428
chr2	97158991	97181729	chr2	96799753	96819239	1.364723576	0.472074121	29.92138762	4.42E-06	0.014311428
chr22	24558698	24581017	chr22	24359689	24380679	1.408483743	-0.328658315	29.91911363	4.42E-06	0.014311428
chr10	760914	781185	chr10	738729	760917	-1.067750752	0.906550443	29.85621523	4.50E-06	0.014521002
chr14	38140424	38164408	chr14	38059695	38084341	1.416785159	-0.365686173	29.85580152	4.50E-06	0.014521002
chr2	242121915	242140846	chr2	241797569	241822691	1.669971421	-0.661623385	29.83148513	4.53E-06	0.014589301
chr2	241779982	241797572	chr2	241660272	241679920	1.422790614	0.256093065	29.82873647	4.53E-06	0.014589301
chr22	28399160	28420864	chr22	28380072	28399163	0.874354855	2.314451931	29.80985909	4.56E-06	0.014641074
chr2	96039921	96059870	chr2	96019984	96039924	0.777485208	3.20185636	29.80593264	4.56E-06	0.014641074
chr19	10139754	10157317	chr19	4159801	4179262	-3.336625353	-2.758772647	29.76786125	4.61E-06	0.014734853
chr10	5560813	5578654	chr10	5560813	5578654	-0.874795146	2.45945145	29.75868302	4.62E-06	0.014752191
chr22	31480258	31499520	chr22	31455547	31480261	0.900394719	1.999861554	29.72288556	4.67E-06	0.014877165
chr10	1437497	1459986	chr10	1437497	1459986	-0.971792987	1.924372497	29.70531002	4.69E-06	0.014928907
chr2	242162102	242178615	chr2	242080778	242101864	1.542494175	-0.691719632	29.69042685	4.71E-06	0.014969875
chr11	117780402	117800023	chr11	117698726	117718441	-1.109918442	0.753195895	29.65251369	4.76E-06	0.015105664
chr15	71299761	71318618	chr15	69762148	69779507	-3.84278341	-3.093187719	29.61696403	4.80E-06	0.015232973
chr6	168099275	168120429	chr6	168099275	168120429	-0.908305032	2.064794093	29.59893494	4.83E-06	0.015275301
chr15	76659736	76679404	chr15	70320005	70339398	-6.134693001	-3.442616854	30.30091341	4.83E-06	0.015275301
chr10	5519575	5541084	chr10	5519575	5541084	-0.980681754	1.674479633	29.54137136	4.90E-06	0.015453694
chr10	3118792	3139715	chr10	3118792	3139715	-0.939083775	1.751260597	29.54035447	4.91E-06	0.015453694
chr2	242801649	242820619	chr2	242178612	242197901	3.655642309	-2.815693726	29.52258678	4.93E-06	0.015508726
chr1	228079116	228101476	chr1	228060109	228079119	0.834838356	3.080165593	29.50197214	4.96E-06	0.015576136
chr19	10201767	10218745	chr19	4020272	4040527	-2.772675359	-2.559066943	29.40140451	5.10E-06	0.015928181
chr15	69920190	69939232	chr15	69640389	69660317	-3.127613233	-2.711063644	29.3936952	5.11E-06	0.015941212
chr22	23599917	23619989	chr22	23576569	23599920	0.763122723	3.392867748	29.3660397	5.15E-06	0.016020863
chr2	241838958	241861111	chr2	241620880	241639358	4.668794955	-3.093801719	29.36564038	5.15E-06	0.016020863
chr2	242178612	242197901	chr2	241660272	241679920	2.101991643	-1.583796847	29.36138578	5.15E-06	0.016020863
chr2	96780682	96799756	chr2	96741349	96759364	1.043828296	1.671016456	29.32840429	5.20E-06	0.016145707
chr2	98320340	98340865	chr2	98299312	98320343	0.972015629	1.455532105	29.30957513	5.23E-06	0.016208509
chr20	47260514	47282274	chr20	46302007	46318720	0.780054415	3.642863871	29.30296974	5.24E-06	0.016217067
chr2	241939555	241958755	chr2	241838958	241861111	1.367926103	0.351555039	29.26693804	5.29E-06	0.016357373
chrX	114999637	115019923	chrX	114999637	115019923	0.987524973	1.57564837	29.26134519	5.30E-06	0.016361532
chr2	241861108	241882494	chr2	241779982	241797572	1.477529552	-0.207148151	29.23684992	5.33E-06	0.016450986
chr2	242837536	242863514	chr2	241679917	241700891	3.897181946	-3.069863547	29.22728798	5.35E-06	0.016452167
chr2	96759361	96780685	chr2	96759361	96780685	0.768982195	3.208347861	29.19740123	5.39E-06	0.016558571
chrX	115019920	115040035	chrX	114999637	115019923	1.031926859	1.281634068	29.19457815	5.39E-06	0.016558571
chr13	114799528	114820455	chr13	114799528	114820455	-0.848983792	2.520296292	29.18268367	5.41E-06	0.016591722
chr10	727082	738732	chr10	659974	681462	-1.107075734	0.810524354	29.16804395	5.43E-06	0.01660717
chr15	76479765	76499458	chr15	70418549	70442492	-3.894814193	-3.063131175	29.1673443	5.43E-06	0.01660717
chr10	7599635	7618468	chr10	7579434	7599638	-1.141074378	0.752238006	29.16546232	5.44E-06	0.01660717
chr11	118842242	118858304	chr11	117520616	117542071	-3.186639677	-2.873215675	29.15028878	5.46E-06	0.016655584
chr15	76479765	76499458	chr15	70540866	70559978	-6.090923759	-3.463112281	29.82197734	5.48E-06	0.016671347
chr10	1422112	1437500	chr10	1402261	1422115	-1.421436064	-0.468865432	29.11643964	5.51E-06	0.016726902
chr13	114743502	114763425	chr13	114743502	114763425	-0.970189643	1.561530557	29.09153283	5.55E-06	0.01682092
chr2	242878171	242901857	chr2	241822688	241838961	2.566482603	-2.184759103	29.07770938	5.57E-06	0.016863928
chr2	241838958	241861111	chr2	241679917	241700891	1.610288221	-0.390305203	29.07221896	5.58E-06	0.016868284
chr20	56345526	56358673	chr20	56221985	56239075	-1.321910108	0.019040588	29.06255901	5.59E-06	0.016892082
chr15	76636155	76659739	chr15	74682192	74700062	-6.171403995	-3.402369731	29.73404345	5.61E-06	0.016900024
chr2	96019984	96039924	chr2	96000829	96019987	0.80653728	2.766416921	29.05177846	5.61E-06	0.016900024
chr15	76636155	76659739	chr15	70219123	70240469	-6.251377741	-3.364520464	29.70112545	5.66E-06	0.016991869
chr15	76636155	76659739	chr15	70180006	70201524	-4.550510227	-3.171138768	29.02150206	5.66E-06	0.016991869
chr2	97479365	97500680	chr2	97200232	97219291	1.124839544	0.752091102	29.0156151	5.67E-06	0.016991869
chr10	727082	738732	chr10	698517	727085	-1.211800352	0.176850769	29.01405762	5.67E-06	0.016991869
chr10	5578651	5598925	chr10	5560813	5578654	-1.014709131	1.253874869	29.00464086	5.68E-06	0.017014929
chr11	118760202	118779524	chr11	117542068	117559627	-2.213198547	-1.993656378	28.90226034	5.85E-06	0.017416538
chr22	30119386	30141723	chr22	29901666	29921227	2.015981285	-1.608942191	28.88160943	5.88E-06	0.017473099
chr19	17953750	17979307	chr19	17181207	17199003	-2.339591331	-1.859469359	28.83272	5.96E-06	0.017624179
chr11	117780402	117800023	chr11	117679076	117698729	-0.967636557	1.382627382	28.81583538	5.99E-06	0.017685068
chr19	10218742	10238164	chr19	4179259	4201544	-6.25574089	-3.362585577	29.40923038	6.11E-06	0.018009065
chr10	1459983	1484287	chr10	1437497	1459986	-0.940566108	1.583645897	28.70223332	6.18E-06	0.018183982
chr2	99080244	99100234	chr2	98662430	98679989	2.691505301	-2.481940313	28.6757601	6.23E-06	0.018295734
chr15	98699662	98719155	chr15	98420594	98437618	1.955278676	-1.475471294	28.66632953	6.24E-06	0.018321353
chr15	70360006	70383019	chr15	70282248	70299799	-1.101173363	0.67625575	28.64531396	6.28E-06	0.018383801
chr2	242578496	242598625	chr2	241700888	241718248	2.906872066	-2.632212767	28.62211603	6.32E-06	0.018464977
chr20	56519243	56539982	chr20	56221985	56239075	-1.053727602	0.910998824	28.62071617	6.32E-06	0.018464977
chr14	38340963	38361024	chr14	38059695	38084341	1.175284841	0.305715675	28.61593303	6.33E-06	0.01846715
chr19	10039708	10059619	chr19	3979812	4002052	-2.35706182	-2.216485655	28.59978151	6.36E-06	0.0185278
chr10	5598922	5619919	chr10	5541081	5560816	-0.95125413	1.710038782	28.57475078	6.40E-06	0.018610453
chr22	20199946	20218997	chr22	20179858	20199949	0.744495962	3.711193866	28.56506237	6.42E-06	0.018610453
chr10	820805	838961	chr10	727082	738732	-1.29842679	0.334742931	28.56004544	6.43E-06	0.018610453
chr13	113842544	113857478	chr13	113680485	113697031	-1.582435277	-0.880580416	28.55344412	6.44E-06	0.018610453
chr2	242578496	242598625	chr2	241822688	241838961	2.081113753	-1.826873113	28.55182407	6.44E-06	0.018610453
chr22	20179858	20199949	chr22	20179858	20199949	0.705166182	4.064250137	28.53219664	6.48E-06	0.018676101
chr15	76599979	76622756	chr15	70360006	70383019	-4.446417521	-3.250436591	28.49656845	6.54E-06	0.018794796
chr19	10157314	10185151	chr19	4099507	4112025	-4.446417521	-3.250436591	28.49656845	6.54E-06	0.018794796
chr15	69939229	69962903	chr15	69640389	69660317	-2.119544436	-1.968941798	28.40842055	6.71E-06	0.019193538
chr15	76659736	76679404	chr15	70180006	70201524	-6.040182023	-3.498402565	29.0548543	6.72E-06	0.019209416
chr10	8541199	8557542	chr10	8421249	8441779	-2.871094241	-2.688882749	28.39657464	6.73E-06	0.019211421
chr2	97158991	97181729	chr2	96937492	96959795	1.176155406	0.566933026	28.38795498	6.74E-06	0.019234878
chr2	241140601	241159077	chr2	241140601	241159077	0.878694504	2.124977057	28.35147422	6.81E-06	0.019408721
chr2	242080778	242101864	chr2	241838958	241861111	1.723108485	-1.222463905	28.33343248	6.85E-06	0.019483698
chr2	241958752	241979861	chr2	241838958	241861111	1.601101059	-0.10372758	28.63947907	6.92E-06	0.019640724
chr2	241760534	241779985	chr2	241561721	241582008	1.408536799	-0.468658852	28.29127262	6.93E-06	0.019640724
chr22	18260513	18282446	chr22	18260513	18282446	0.719431192	3.798725274	28.28782966	6.94E-06	0.019640724
chr15	76622753	76636158	chr15	70801879	70819651	-6.082612599	-3.478693896	28.91413592	6.98E-06	0.019691274
chr7	148500588	148521937	chr7	148487043	148500591	-1.330375542	-0.249466796	28.20315757	7.10E-06	0.019961915
chr17	57962627	57987950	chr17	27042299	27061193	3.886073651	-3.106289375	28.20053323	7.11E-06	0.019961915
chr10	5541081	5560816	chr10	5519575	5541084	-0.869136165	2.281288046	28.1521844	7.20E-06	0.020158387
chr2	240061635	240078980	chr2	240061635	240078980	0.989885624	1.260413871	28.14894083	7.21E-06	0.020158387
chr10	3161475	3180868	chr10	3161475	3180868	-0.800580092	2.80039667	28.13679569	7.24E-06	0.020203653
chr10	1079769	1095325	chr10	858917	872599	-1.699080862	-1.101020337	28.09220513	7.33E-06	0.020434064
chr15	76479765	76499458	chr15	74318279	74340270	-2.967346351	-2.787705778	28.08409435	7.34E-06	0.020456914
chr2	242005910	242022765	chr2	241939555	241958755	1.407160374	-0.333081505	28.05993736	7.39E-06	0.020516741
chr20	56358670	56379754	chr20	56221985	56239075	-1.122435008	0.540683996	28.05161695	7.41E-06	0.020516741
chr15	76622753	76636158	chr15	70665881	70675593	-6.070237737	-3.472836061	28.68957931	7.41E-06	0.020516741
chr22	19800025	19821761	chr22	19779099	19800028	0.816648403	3.129688745	28.04792069	7.42E-06	0.020516741
chr10	1437497	1459986	chr10	1422112	1437500	-1.35900901	-0.241458655	28.04495279	7.42E-06	0.020516741
chr2	99080244	99100234	chr2	99057897	99080247	0.973544623	1.673571688	28.03927081	7.44E-06	0.020525944
chr2	241900568	241923212	chr2	241718245	241740981	1.775463757	-0.917146651	28.01902073	7.48E-06	0.02060704
chr2	241700888	241718248	chr2	241561721	241582008	1.582683313	-0.429801591	28.01448964	7.49E-06	0.02060704
chr22	19718797	19739253	chr22	19718797	19739253	0.771266455	3.649174593	27.99659047	7.53E-06	0.020637262
chr2	241797569	241822691	chr2	241679917	241700891	1.497973297	-0.330667539	27.99421605	7.53E-06	0.020637262
chr13	114299211	114322256	chr13	114299211	114322256	-0.892410014	2.173473708	27.99347973	7.53E-06	0.020637262
chr2	241939555	241958755	chr2	241882491	241900571	1.286581885	0.237566	27.99156163	7.54E-06	0.020637262
chr17	57918611	57943833	chr17	27023938	27042302	6.013400061	-3.524275997	28.62119457	7.55E-06	0.020642609
chr2	240100914	240118426	chr2	240100914	240118426	0.79086027	3.171123116	27.97317976	7.58E-06	0.020642609
chr2	96000829	96019987	chr2	95959667	95980105	1.006252145	1.416295258	27.97254656	7.58E-06	0.020642609
chr22	31018721	31043440	chr22	31001478	31018724	0.878551558	2.172959951	27.97047171	7.58E-06	0.020642609
chr15	76599979	76622756	chr15	70758843	70779324	-3.947969679	-3.028933344	27.96245265	7.60E-06	0.020665826
chr2	242381396	242400245	chr2	242178612	242197901	1.598136922	-1.005732068	27.95375561	7.62E-06	0.020693044
chr11	117500437	117520619	chr11	117480615	117500440	-0.888724233	2.120740978	27.9325699	7.66E-06	0.02079321
chr15	76420559	76439713	chr15	74620090	74640724	-3.09571927	-2.707482953	27.92820334	7.67E-06	0.020795337
chr2	242121915	242140846	chr2	242037001	242058647	1.613144192	-0.624161856	27.91943557	7.69E-06	0.02082325
chr2	239040893	239058421	chr2	239022879	239040896	1.085323164	1.586605817	27.8952339	7.74E-06	0.020938816
chr2	97158991	97181729	chr2	96741349	96759364	1.47999048	-0.465456279	27.88382696	7.77E-06	0.020938816
chr11	118520663	118545864	chr11	118520663	118545864	-0.801223245	2.743062789	27.88325494	7.77E-06	0.020938816
chr2	242878171	242901857	chr2	241923209	241939558	2.32676198	-2.245018015	27.87984899	7.78E-06	0.020938816
chr2	237518243	237538952	chr2	237458353	237482444	1.106060062	0.565863288	27.86337162	7.81E-06	0.021011657
chr2	242717990	242740345	chr2	241797569	241822691	2.936410599	-2.627168267	27.85958122	7.82E-06	0.021011657
chr2	98361023	98383851	chr2	98340862	98361026	0.873046726	1.993004125	27.85471027	7.83E-06	0.021017061
chr19	10201767	10218745	chr19	4159801	4179262	-2.951551214	-2.813055408	27.83989174	7.86E-06	0.021081465
chr2	241660272	241679920	chr2	241596042	241620883	1.396348924	-0.090875797	27.83363823	7.88E-06	0.021095161
chr2	242717990	242740345	chr2	242121915	242140846	3.367207359	-2.755670302	27.81256484	7.93E-06	0.021197211
chr2	110101589	110107351	chr2	109540987	109560208	1.562606043	-0.859969392	27.80201777	7.95E-06	0.021236731
chr11	117520616	117542071	chr11	117520616	117542071	-0.850275275	3.305550748	27.7028858	8.17E-06	0.021766495
chr11	118760202	118779524	chr11	117520616	117542071	-1.957282062	-1.744668741	27.68788527	8.21E-06	0.021834747
chr2	11836881	11861504	chr2	11679544	11701239	1.686104354	-1.140805337	27.67650829	8.24E-06	0.021880859
chr2	95739873	95759811	chr2	95679258	95699590	0.945834595	1.457875871	27.6631229	8.27E-06	0.021902914
chrX	103258654	103278595	chrX	103258654	103278595	1.325676678	-0.014733062	27.6588272	8.28E-06	0.021902914
chr2	97560769	97577579	chr2	97540491	97560772	0.660215865	4.366422645	27.65736313	8.28E-06	0.021902914
chr2	97461116	97479368	chr2	97200232	97219291	1.015664959	1.228838761	27.62576942	8.35E-06	0.022050932
chr10	7618465	7639207	chr10	7618465	7639207	-1.045104492	1.050287036	27.59032257	8.44E-06	0.022182567
chr11	118499399	118520666	chr11	118499399	118520666	-0.787656602	2.967002433	27.58926015	8.44E-06	0.022182567
chr15	76636155	76659739	chr15	70540866	70559978	-6.13279018	-3.443528585	28.15965317	8.56E-06	0.022462734
chr14	37035285	37061896	chr14	37035285	37061896	0.917151529	2.000011063	27.53717023	8.57E-06	0.022462977
chr2	242101861	242121918	chr2	241660272	241679920	2.444907306	-2.199794671	27.52203335	8.60E-06	0.02251528
chr2	242820616	242837539	chr2	242080778	242101864	3.562417096	-2.905689568	27.52127892	8.61E-06	0.02251528
chr11	117642080	117659604	chr11	117437652	117459855	-1.313272879	-0.072184906	27.4973817	8.66E-06	0.022603372
chr2	97158991	97181729	chr2	96920002	96937495	1.211829981	0.153600617	27.49601172	8.67E-06	0.022603372
chr10	459890	478449	chr10	439582	459893	-1.201078724	0.117734274	27.48907111	8.68E-06	0.022623381
chr11	119340600	119360398	chr11	117520616	117542071	-2.205758714	-2.146275021	27.44491423	8.79E-06	0.022869341
chr2	242878171	242901857	chr2	241882491	241900571	2.889555569	-2.659622231	27.44291231	8.80E-06	0.022869341
chr2	242080778	242101864	chr2	241939555	241958755	1.624693871	-1.072616402	27.4352339	8.82E-06	0.022869341
chr22	23440016	23460842	chr22	23440016	23460842	0.70327863	4.024425101	27.43211082	8.83E-06	0.022869341
chr22	24820865	24840508	chr22	24800863	24820868	0.80209018	3.088648935	27.42924336	8.83E-06	0.022869341
chr6	168519674	168537811	chr6	168480178	168500483	-1.020270513	1.063592805	27.42812258	8.84E-06	0.022869341
chr2	128380014	128400316	chr2	127940787	127959858	1.518600357	-0.822644552	27.38793475	8.94E-06	0.0231068
chr2	241822688	241838961	chr2	241740978	241760537	1.460066699	-0.224753316	27.37953011	8.96E-06	0.02313717
chr22	24520294	24540027	chr22	24499827	24520297	0.802297088	2.589477397	27.37515532	8.97E-06	0.023141121
chr22	21000826	21018930	chr22	20778730	20802229	1.575817715	-0.860699617	27.34194505	9.05E-06	0.023279625
chrX	106960012	106980662	chrX	106947680	106960015	1.078535716	1.035151109	27.33909634	9.06E-06	0.023279625
chr19	17999037	18019775	chr19	17158361	17181210	-3.47089685	-2.99516552	27.32578519	9.10E-06	0.023293338
chr11	118098018	118119843	chr11	118039250	118059168	-2.471299171	-2.507120633	27.31363599	9.13E-06	0.02333218
chr6	169099837	169120249	chr6	169080525	169099840	-1.020842285	1.114477254	27.30916489	9.14E-06	0.02333218
chr15	76458730	76479768	chr15	70779321	70801882	-3.744414807	-3.158331678	27.3087228	9.14E-06	0.02333218
chr22	20100448	20119915	chr22	20100448	20119915	0.789293775	3.294564115	27.29905448	9.17E-06	0.023371636
chr10	3557756	3578238	chr10	3557756	3578238	-0.956902429	1.767858936	27.27831208	9.22E-06	0.023485037
chr2	241838958	241861111	chr2	241660272	241679920	1.530445571	-0.219208323	27.27146701	9.24E-06	0.023505955
chr15	76659736	76679404	chr15	70360006	70383019	-6.013408612	-3.522707199	27.86738094	9.27E-06	0.02355748
chr22	30602796	30619950	chr22	30578444	30602799	1.12763478	0.53886007	27.24528785	9.31E-06	0.023612011
chr2	241979858	242005913	chr2	241923209	241939558	1.494489118	-0.160391377	27.243796	9.31E-06	0.023612011
chr2	240159209	240182491	chr2	240140966	240159212	1.17972061	0.294283587	27.24071035	9.32E-06	0.023612011
chr11	118022042	118039253	chr11	118022042	118039253	-0.734049948	3.289276718	27.2371363	9.33E-06	0.023612011
chr2	241319113	241340674	chr2	241299401	241319116	0.926622076	2.152515797	27.22401039	9.36E-06	0.023660648
chr2	95561723	95582479	chr2	95537324	95561726	1.031470376	0.883027326	27.22253407	9.37E-06	0.023660648
chr2	241958752	241979861	chr2	241700888	241718248	1.745560717	-1.28036892	27.21490727	9.39E-06	0.023672404
chr10	5598922	5619919	chr10	5598922	5619919	-0.773257616	3.117882408	27.21343315	9.39E-06	0.023672404
chr2	97158991	97181729	chr2	96903719	96920005	1.160459376	0.516377262	27.20665762	9.41E-06	0.023693335
chr22	23440016	23460842	chr22	23417940	23440019	0.745571061	3.568743175	27.1776448	9.49E-06	0.023857409
chr11	117959673	117979014	chr11	117940321	117959676	-0.868741739	2.642790697	27.17312602	9.50E-06	0.023857409
chr15	76439710	76458733	chr15	74600459	74620093	-3.005013096	-2.772014032	27.17046644	9.51E-06	0.023857409
chr22	20159994	20179861	chr22	20140170	20159997	0.863628032	2.835126237	27.16778813	9.51E-06	0.023857409
chrX	130898203	130913748	chrX	114999637	115019923	6.086580398	-3.475979028	27.74664973	9.58E-06	0.023994996
chr2	97359993	97380098	chr2	97298563	97318463	0.83912471	2.223813833	27.12992131	9.62E-06	0.024066228
chr15	91101099	91122639	chr15	90458495	90482228	-2.265589017	-2.202764144	27.11604183	9.66E-06	0.024111597
chr11	117559624	117582777	chr11	117459852	117480618	-1.915173286	-1.715405747	27.11094361	9.67E-06	0.024121687
chr2	242863511	242878174	chr2	241760534	241779985	2.867565265	-2.685871969	27.10582584	9.68E-06	0.024131945
chr22	19897772	19919893	chr22	19879462	19897775	1.121670554	0.731567162	27.09369833	9.72E-06	0.024190567
chr22	19020300	19036838	chr22	19020300	19036838	0.686890903	3.847707543	27.07815047	9.76E-06	0.024223062
chr15	76599979	76622756	chr15	73660609	73679501	-3.809967913	-3.11509444	27.07188192	9.78E-06	0.024241474
chr2	97622752	97639244	chr2	97200232	97219291	1.189140695	0.30182661	27.05564276	9.82E-06	0.0243287
chr10	1282485	1297611	chr10	1282485	1297611	-0.988558652	1.212001381	27.05210033	9.83E-06	0.0243287
chr8	22537704	22558783	chr8	22524291	22537707	0.971470075	1.174442581	27.03546975	9.88E-06	0.024394427
chr10	5979177	5998490	chr10	5979177	5998490	-1.001205226	1.383358918	27.03077691	9.89E-06	0.024402145
chr6	167859406	167881194	chr6	167859406	167881194	-1.221510654	0.125862025	26.97585855	1.00E-05	0.024640048
chr2	242500038	242520536	chr2	241838958	241861111	2.16696752	-2.026698617	26.9724828	1.01E-05	0.024640048
chr22	30080378	30099543	chr22	30067148	30080381	0.832879647	2.246995111	26.97008815	1.01E-05	0.024640048
chr15	76458730	76479768	chr15	74600459	74620093	-2.927042323	-2.818094945	26.96805889	1.01E-05	0.024640048
chr2	242037001	242058647	chr2	242005910	242022765	1.626142509	-1.121709775	26.96201316	1.01E-05	0.024640048
chr15	70119093	70142881	chr15	69680115	69698525	-2.470713865	-2.257452397	26.96120223	1.01E-05	0.024640048
chr2	97461116	97479368	chr2	97219288	97238616	1.136403621	0.458351509	26.9420924	1.01E-05	0.024750026
chr2	97158991	97181729	chr2	97019622	97039176	0.98096071	1.192723199	26.91750605	1.02E-05	0.024899564
chr22	24160750	24179583	chr22	24160750	24179583	0.716618225	3.495189116	26.90924444	1.02E-05	0.024933304
chr2	241582005	241596045	chr2	241582005	241596045	1.405217571	-0.502887786	26.90545687	1.03E-05	0.024935165
chr2	242080778	242101864	chr2	241958752	241979861	1.707764519	-1.209181336	26.86621846	1.04E-05	0.025159247
chr15	100522700	100540195	chr15	100497768	100522703	0.941608348	1.362949828	26.86366208	1.04E-05	0.025159247
chr2	97461116	97479368	chr2	97158991	97181729	1.230462309	-0.039326521	26.85898602	1.04E-05	0.025165645
chr2	242997792	243020867	chr2	241861108	241882494	6.118267989	-3.441459565	27.43994313	1.04E-05	0.025165645
chr10	5380814	5397615	chr10	5364382	5380817	-1.118926484	0.988584095	26.84875791	1.04E-05	0.025165645
chr19	20339131	20356032	chr19	19738964	19761865	-2.476007568	-2.495256195	26.82713632	1.05E-05	0.025296735
chr22	23576569	23599920	chr22	23559672	23576572	0.74574316	3.112564805	26.82126276	1.05E-05	0.025314028
chr22	30758938	30779753	chr22	30758938	30779753	0.702714596	3.700375575	26.80656495	1.05E-05	0.025395541
chr22	22339895	22356643	chr22	22276040	22300235	1.203019761	0.176943827	26.77939001	1.06E-05	0.025546149
chr2	97622752	97639244	chr2	97181726	97200235	1.566442441	-1.025520048	26.77730289	1.06E-05	0.025546149
chr2	241923209	241939558	chr2	241660272	241679920	1.672938161	0.060282511	29.10667603	1.06E-05	0.025546149
chr2	96819236	96831053	chr2	96780682	96799756	0.911911774	2.490771867	26.76723739	1.07E-05	0.025569524
chr22	19959897	19978539	chr22	19959897	19978539	0.879570145	2.494580262	26.76319841	1.07E-05	0.025569524
chr1	25060812	25081294	chr1	24916789	24938388	2.546879984	-2.439124806	26.76193531	1.07E-05	0.025569524
chr2	96039921	96059870	chr2	95959667	95980105	1.053739709	1.263524581	26.7377182	1.08E-05	0.025696862
chr14	35877589	35900471	chr14	35863742	35877592	0.879930067	2.068984002	26.73101647	1.08E-05	0.025709537
chr22	24520294	24540027	chr22	24481896	24499830	0.939913908	1.430626813	26.69729277	1.09E-05	0.025868785
chr15	76479765	76499458	chr15	70739267	70758846	-4.409369833	-3.278119172	26.69173067	1.09E-05	0.025884635
chr15	70758843	70779324	chr15	69680115	69698525	-1.926662482	-1.796133838	26.68485147	1.09E-05	0.02591033
chr13	114619679	114634888	chr13	114262221	114288137	-1.310084161	-0.251524085	26.66631652	1.10E-05	0.026023128
chr2	242801649	242820619	chr2	241822688	241838961	2.500794918	-2.33372029	26.65207436	1.10E-05	0.026104243
chr2	242121915	242140846	chr2	241822688	241838961	1.473144345	-0.518822399	26.62702087	1.11E-05	0.026267228
chr11	117739964	117763595	chr11	117739964	117763595	-0.827682621	2.721973493	26.61747465	1.11E-05	0.026313649
chr19	10102472	10120256	chr19	4201541	4217071	-3.838535106	-3.082588444	26.61268627	1.12E-05	0.026324123
chr20	47260514	47282274	chr20	46275101	46302010	0.813435102	2.953840846	26.59840866	1.12E-05	0.02640665
chr2	240100914	240118426	chr2	240078977	240100917	0.947688883	1.509104049	26.57762794	1.13E-05	0.02649585
chr10	1679780	1699928	chr10	1679780	1699928	-0.866174973	1.924623163	26.57651385	1.13E-05	0.02649585
chr22	24520294	24540027	chr22	24437703	24459621	0.999540064	1.048087525	26.56406677	1.13E-05	0.026524216
chr15	76479765	76499458	chr15	74457311	74481159	-3.240157222	-2.827649993	26.56022596	1.13E-05	0.026524216
chr2	242878171	242901857	chr2	241900568	241923212	3.294228847	-2.797701019	26.55870584	1.13E-05	0.026524216
chr17	57962627	57987950	chr17	27061190	27078769	3.758820663	-3.197001441	26.54901013	1.14E-05	0.026543945
chr2	242037001	242058647	chr2	241838958	241861111	1.750335388	-1.378597432	26.54658742	1.14E-05	0.026543945
chr2	97577576	97606448	chr2	97560769	97577579	0.72868061	3.251868401	26.53219239	1.14E-05	0.026628469
chr22	19897772	19919893	chr22	19859268	19879465	1.137580871	0.894246172	26.52472859	1.14E-05	0.026660001
chr2	241679917	241700891	chr2	241620880	241639358	1.921442287	-1.116579451	26.51592667	1.15E-05	0.026701901
chr2	241822688	241838961	chr2	241660272	241679920	1.442018996	0.025464363	26.50921368	1.15E-05	0.0267278
chr2	241299401	241319116	chr2	241279836	241299404	0.905367803	1.834390714	26.50069751	1.15E-05	0.02676767
chr17	57894594	57918614	chr17	27061190	27078769	3.509281175	-2.967205151	26.49518132	1.15E-05	0.026767802
chr10	1501520	1519589	chr10	1459983	1484287	-1.207795154	0.178917361	26.49343108	1.15E-05	0.026767802
chr10	727082	738732	chr10	619847	638403	-1.621072158	-1.17633855	26.48733015	1.16E-05	0.026767802
chr2	242121915	242140846	chr2	241700888	241718248	1.946777078	-1.412414277	26.44159171	1.17E-05	0.027097359
chr2	11795528	11819909	chr2	11679544	11701239	1.563069898	-1.039225896	26.41528674	1.18E-05	0.027251627
chr15	76599979	76622756	chr15	70480110	70500467	-3.72027475	-3.179108049	26.40987518	1.18E-05	0.027268131
chr6	166980122	166997340	chr6	166980122	166997340	-1.143345109	0.958319506	26.3984745	1.19E-05	0.027277617
chr2	97540491	97560772	chr2	97200232	97219291	1.163108596	0.585106702	26.39745251	1.19E-05	0.027277617
chr10	1501520	1519589	chr10	1501520	1519589	-0.825858166	2.265330429	26.39544432	1.19E-05	0.027277617
chr2	101638939	101659509	chr2	101638939	101659509	0.89519029	1.669321652	26.37818941	1.19E-05	0.027387838
chr2	98939898	98960835	chr2	98919196	98939901	1.186114386	0.20974475	26.37477387	1.19E-05	0.027388799
chr2	99001191	99021545	chr2	98299312	98320343	1.316712333	-0.388650197	26.35654821	1.20E-05	0.0274645
chr2	11900833	11919575	chr2	11679544	11701239	1.673203012	-1.306807467	26.35536289	1.20E-05	0.0274645
chr14	38095375	38121112	chr14	38044343	38059698	2.010590551	-1.787092505	26.33957718	1.21E-05	0.027563986
chr6	168500480	168519677	chr6	168458034	168480181	-1.050258562	1.007715741	26.32364194	1.21E-05	0.027665089
chr2	97200232	97219291	chr2	96019984	96039924	2.802249721	-2.75317306	26.29523713	1.22E-05	0.027842256
chr10	3361596	3379944	chr10	3361596	3379944	-0.940100998	1.398851669	26.29503849	1.22E-05	0.027842256
chr2	242560271	242578499	chr2	241838958	241861111	2.856213417	-2.677621682	26.27520245	1.23E-05	0.02794974
chr2	242037001	242058647	chr2	241679917	241700891	2.513451742	-2.330105768	26.26745598	1.23E-05	0.027986093
chr20	40002954	40022902	chr20	40002954	40022902	-0.843414595	2.145503719	26.26166727	1.23E-05	0.028004032
chr2	242500038	242520536	chr2	242178612	242197901	1.7989834	-1.568972273	26.22309472	1.25E-05	0.028251627
chr22	34916416	34937313	chr22	34860815	34879712	2.181140987	-1.938380718	26.22186403	1.25E-05	0.028251627
chr3	156799508	156820567	chr3	156600592	156615167	-1.980244954	-1.994042402	26.19092779	1.26E-05	0.028452672
chr13	113760110	113780474	chr13	113760110	113780474	-0.77783351	2.715021762	26.17572499	1.27E-05	0.028551625
chr19	10421130	10441124	chr19	4020272	4040527	-4.302495372	-3.349469282	26.16117193	1.27E-05	0.028645581
chr2	97181726	97200235	chr2	96799753	96819239	1.551542624	-0.783854521	26.14080999	1.28E-05	0.028772327
chr15	76560654	76581846	chr15	73641023	73660612	-4.299428879	-3.350916544	26.13951428	1.28E-05	0.028772327
chr2	242462125	242479349	chr2	241797569	241822691	2.443241564	-2.390286372	26.13132567	1.28E-05	0.028813884
chr2	11717717	11739195	chr2	11679544	11701239	1.052988982	0.881594578	26.09268487	1.30E-05	0.029057663
chr2	241958752	241979861	chr2	241760534	241779985	1.457231441	-0.722933139	26.08487025	1.30E-05	0.029096483
chr2	241958752	241979861	chr2	241660272	241679920	1.506641549	-0.553539087	26.07849547	1.30E-05	0.029096483
chr2	11939985	11960474	chr2	11717717	11739195	2.159535188	-2.020015079	26.0568718	1.31E-05	0.029225665
chr22	18319743	18342641	chr22	18299929	18319746	0.869417592	1.744358054	26.04376568	1.31E-05	0.029278854
chr2	242005910	242022765	chr2	241861108	241882494	1.70564499	-0.902342804	26.04107379	1.32E-05	0.029278854
chr2	241939555	241958755	chr2	241740978	241760537	1.556759942	-0.700592037	26.02363292	1.32E-05	0.029373467
chr19	17953750	17979307	chr19	17158361	17181210	-2.581613449	-2.574013511	26.01804388	1.32E-05	0.02939416
chr2	96903719	96920005	chr2	96903719	96920005	0.771279406	2.818420716	26.00405908	1.33E-05	0.029480261
chr19	10102472	10120256	chr19	4002049	4020275	-3.90850269	-3.031267218	26.00166349	1.33E-05	0.029480261
chr15	70339395	70360009	chr15	70339395	70360009	-0.71730326	3.298737379	25.99338539	1.33E-05	0.029524215
chr22	20240239	20259373	chr22	20218994	20240242	0.829139641	3.120433274	25.9746254	1.34E-05	0.029631426
chr10	1580105	1600432	chr10	1558525	1580108	-0.781664349	2.642986703	25.97118965	1.34E-05	0.029633913
chr2	239940673	239961951	chr2	239918590	239940676	0.908124713	1.67995437	25.96368243	1.35E-05	0.029671575
chr22	20041659	20059618	chr22	19978536	20000172	0.994516664	1.540905571	25.95336851	1.35E-05	0.029706454
chr2	238817717	238843239	chr2	238817717	238843239	1.095020643	0.804133352	25.86450361	1.39E-05	0.030374845
chr15	76439710	76458733	chr15	70320005	70339398	-6.034953613	-3.512765284	26.40934081	1.39E-05	0.030395028
chr10	80800911	80819818	chr10	80318995	80339666	-1.444138026	-0.837449678	25.8516264	1.39E-05	0.030395028
chr11	117520616	117542071	chr11	117500437	117520619	-0.838753025	2.637142722	25.84114011	1.39E-05	0.030444061
chr6	166239189	166261512	chr6	166239189	166261512	-1.022105986	1.151894974	25.81439243	1.41E-05	0.030627159
chr5	172760482	172777263	chr5	172721109	172742761	1.075611313	0.469578698	25.80289226	1.41E-05	0.030674691
chr20	56278724	56300730	chr20	56239072	56261892	-0.884324888	2.05772723	25.79378586	1.41E-05	0.030728633
chr11	118779521	118798488	chr11	118779521	118798488	-0.823039153	2.348083903	25.7868447	1.42E-05	0.030735557
chr2	241596042	241620883	chr2	241582005	241596045	1.502860228	-0.93232646	25.7817262	1.42E-05	0.030753859
chr15	70282248	70299799	chr15	69660314	69680118	-3.85184469	-3.124171941	25.76447029	1.43E-05	0.0308771
chr22	28399160	28420864	chr22	28399160	28420864	0.847543085	2.097742533	25.75910535	1.43E-05	0.0308771
chr22	20179858	20199949	chr22	20140170	20159997	0.879782766	2.306094325	25.75881483	1.43E-05	0.0308771
chr2	241900568	241923212	chr2	241679917	241700891	1.605962263	-0.692758448	25.74716184	1.43E-05	0.030904204
chr22	20020421	20041662	chr22	19978536	20000172	0.915235431	1.507572268	25.74661818	1.43E-05	0.030904204
chr19	10078068	10102475	chr19	4201541	4217071	-3.221846627	-2.86295389	25.73661289	1.44E-05	0.030967019
chr2	241838958	241861111	chr2	241740978	241760537	1.442665121	-0.426641691	25.72520127	1.44E-05	0.031042764
chr21	46381137	46401014	chr21	46341111	46362055	0.941574728	1.50851028	25.70409829	1.45E-05	0.031179258
chr2	11919572	11939988	chr2	11660223	11679547	2.180349446	-2.255268142	25.6879995	1.46E-05	0.03123887
chr6	168660182	168680193	chr6	168660182	168680193	-1.181222497	0.263595821	25.68640918	1.46E-05	0.03123887
chr11	118919994	118942357	chr11	117642080	117659604	-3.652075921	-3.220880364	25.68429877	1.46E-05	0.03123887
chr10	820805	838961	chr10	797796	820808	-0.894001837	1.488621792	25.6836354	1.46E-05	0.03123887
chr22	18282443	18299932	chr22	18260513	18282446	0.830203566	2.645067812	25.6660633	1.47E-05	0.031360488
chr2	242080778	242101864	chr2	242005910	242022765	1.514892568	-1.018664255	25.66019828	1.47E-05	0.031386549
chr2	238761375	238780037	chr2	238741203	238761378	2.117054072	-1.993865526	25.64991338	1.47E-05	0.031453337
chr10	4242309	4267967	chr10	4217571	4242312	-1.111096784	0.414686269	25.6251648	1.49E-05	0.031654117
chr10	5519575	5541084	chr10	5497052	5519578	-0.840573448	1.888109531	25.60447987	1.49E-05	0.031818395
chr19	17938138	17953753	chr19	17020813	17039038	-2.161573226	-2.280239121	25.58792321	1.50E-05	0.031938772
chr2	99159663	99180013	chr2	99120591	99140978	0.862897401	1.801448556	25.58557258	1.50E-05	0.031938772
chr22	32019960	32034341	chr22	32000640	32019963	0.767176543	2.942249383	25.57894384	1.51E-05	0.031972701
chr2	242140843	242162105	chr2	242005910	242022765	1.983190633	-1.8261944	25.57027568	1.51E-05	0.032025843
chr2	242005910	242022765	chr2	241679917	241700891	2.067130312	-1.830874204	25.56598049	1.51E-05	0.032038001
chr2	98340862	98361026	chr2	98320340	98340865	0.824580363	2.571650763	25.54807435	1.52E-05	0.032178392
chr6	167679613	167700924	chr6	167679613	167700924	-1.118305746	0.690946797	25.54477822	1.52E-05	0.032181241
chr22	20041659	20059618	chr22	20020421	20041662	0.783626614	2.896545093	25.54099097	1.52E-05	0.032188754
chr11	117520616	117542071	chr11	117480615	117500440	-0.8987075	1.63236294	25.52635287	1.53E-05	0.032286197
chr13	113760110	113780474	chr13	113739706	113760113	-0.921071228	1.361808227	25.518445	1.53E-05	0.032311326
chr2	241797569	241822691	chr2	241740978	241760537	1.496947666	-0.260489116	25.51610182	1.53E-05	0.032311326
chr10	1459983	1484287	chr10	1297608	1321493	-1.844019057	-1.760947438	25.50709061	1.54E-05	0.032351967
chr2	241400252	241418744	chr2	241359673	241380713	1.215201897	0.192616513	25.49972526	1.54E-05	0.032382111
chr8	94479873	94499985	chr8	94174276	94200299	4.266169982	-3.367278663	25.47009785	1.55E-05	0.032582158
chr22	23698738	23718816	chr22	23500015	23519185	1.398559906	-0.621037352	25.46506708	1.56E-05	0.032599706
chr10	1501520	1519589	chr10	1484284	1501523	-1.079257206	0.578034305	25.44997174	1.56E-05	0.03271619
chr2	95739873	95759811	chr2	95719683	95739876	0.83429099	1.997019772	25.43480958	1.57E-05	0.0328338
chr19	17899525	17920981	chr19	17099572	17119147	-1.935660508	-1.953968538	25.42539737	1.58E-05	0.03289624
chr2	97540491	97560772	chr2	97540491	97560772	0.63751531	4.2280938	25.41333326	1.58E-05	0.032957788
chr2	240420861	240440306	chr2	240420861	240440306	0.826218149	2.248856389	25.41315047	1.58E-05	0.032957788
chr2	107943209	107960338	chr2	107458918	107488933	3.346873516	-3.041019878	25.39321202	1.59E-05	0.033121624
chr2	97158991	97181729	chr2	97058980	97078768	0.81845026	2.208365377	25.39041289	1.59E-05	0.033121624
chr2	97181726	97200235	chr2	97158991	97181729	0.858606414	1.976230364	25.37469257	1.60E-05	0.033246462
chr10	540252	560732	chr10	521176	540255	-0.84639984	1.81562966	25.35573492	1.61E-05	0.033371315
chr6	152439846	152456949	chr6	151998554	152019924	2.317650047	-2.257903234	25.35524714	1.61E-05	0.033371315
chr10	659974	681462	chr10	638400	659977	-0.903250417	1.572473325	25.35317339	1.61E-05	0.033371315
chr2	95661301	95679261	chr2	95637910	95661304	0.814272999	2.171061716	25.34493363	1.61E-05	0.0334236
chr14	38059695	38084341	chr14	38019582	38044346	1.833425481	-1.684455924	25.3410604	1.61E-05	0.033432991
chr10	820805	838961	chr10	738729	760917	-1.071795049	0.541413181	25.31896483	1.63E-05	0.033622367
chr2	241939555	241958755	chr2	241660272	241679920	1.391198214	-0.420508016	25.31523851	1.63E-05	0.033630426
chr10	3902936	3919929	chr10	3838553	3859383	-2.307076419	-2.386082581	25.30894208	1.63E-05	0.033651124
chr2	99197109	99218414	chr2	99180010	99197112	0.844834413	2.005325963	25.30733259	1.63E-05	0.033651124
chr2	97219288	97238616	chr2	97200232	97219291	0.743063509	2.943240826	25.2820232	1.64E-05	0.033874044
chr11	117542068	117559627	chr11	117520616	117542071	-0.816257335	2.645277488	25.27767335	1.65E-05	0.033888516
chr2	96819236	96831053	chr2	96819236	96831053	0.717863073	3.171523248	25.26230255	1.65E-05	0.034013364
chr17	57894594	57918614	chr17	27001530	27023941	6.097049288	-3.47221894	25.76779658	1.66E-05	0.034205866
chr15	76622753	76636158	chr15	70158239	70180009	-5.899309764	-3.587607566	25.75609038	1.67E-05	0.034205866
chr15	76636155	76659739	chr15	73660609	73679501	-5.899309764	-3.587607566	25.75609038	1.67E-05	0.034205866
chr2	96799753	96819239	chr2	96799753	96819239	0.76527755	2.719280648	25.22704841	1.67E-05	0.034205866
chr11	118760202	118779524	chr11	117619700	117642083	-2.767443356	-2.573469957	25.22662852	1.67E-05	0.034205866
chr20	56278724	56300730	chr20	56221985	56239075	-0.943077268	1.21029725	25.20499175	1.68E-05	0.034387779
chr10	1437497	1459986	chr10	1297608	1321493	-1.473505049	-0.900398425	25.17701401	1.69E-05	0.034571899
chr10	49697551	49718944	chr10	49638647	49660680	-0.903669561	1.378826414	25.17260133	1.70E-05	0.034571899
chr11	118919994	118942357	chr11	117520616	117542071	-3.735304988	-3.158915387	25.16078383	1.70E-05	0.034663077
chr11	117763592	117780405	chr11	117698726	117718441	-0.986590601	0.861715235	25.14812886	1.71E-05	0.034763559
chr2	242121915	242140846	chr2	241923209	241939558	1.43727612	-0.319407067	25.1359069	1.72E-05	0.034830558
chr6	168519674	168537811	chr6	168519674	168537811	-0.892887367	1.450773468	25.13238033	1.72E-05	0.034837531
chr10	820805	838961	chr10	820805	838961	-0.912916567	1.815332964	25.12439884	1.72E-05	0.034882924
chr2	242162102	242178615	chr2	242101861	242121918	1.665944719	-1.239051135	25.12228468	1.72E-05	0.034882924
chr2	242162102	242178615	chr2	241797569	241822691	1.567216475	-1.134549586	25.11064228	1.73E-05	0.034973811
chr2	242381396	242400245	chr2	241882491	241900571	1.875100853	-1.74818065	25.10201762	1.73E-05	0.035033706
chr2	99421565	99440594	chr2	99402567	99421568	0.955194383	1.294756353	25.08134368	1.74E-05	0.035189554
chr2	241861108	241882494	chr2	241700888	241718248	1.801723244	-0.976600498	25.06477501	1.75E-05	0.035303359
chr6	158499720	158518126	chr6	158499720	158518126	-1.208905316	0.169240623	25.05513412	1.76E-05	0.035373703
chr1	228537807	228560291	chr1	228340284	228359352	1.231341469	0.188566219	25.05240396	1.76E-05	0.035373703
chr15	76599979	76622756	chr15	70779321	70801882	-5.865941584	-3.6148647	25.5372662	1.78E-05	0.035718411
chr14	38297281	38323249	chr14	38059695	38084341	1.563932826	-1.131306554	25.00018301	1.79E-05	0.03586513
chr22	20259370	20278597	chr22	20000169	20020424	1.55020465	-0.720933576	24.99181874	1.79E-05	0.035924191
chr2	95418820	95440699	chr2	95398787	95418823	1.202238861	0.430320025	24.98774404	1.79E-05	0.035937673
chr11	117437652	117459855	chr11	117419104	117437655	-0.883083715	1.613546628	24.9689009	1.80E-05	0.036078922
chr10	681459	698520	chr10	638400	659977	-1.167464371	0.070622701	24.95388747	1.81E-05	0.036179783
chr22	20218994	20240242	chr22	20218994	20240242	0.698372369	3.734653353	24.93755022	1.82E-05	0.036324567
chr10	3139712	3161478	chr10	3139712	3161478	-0.823957671	2.226256565	24.93483489	1.82E-05	0.036324567
chr10	1062186	1079772	chr10	858917	872599	-1.440947859	-0.809994625	24.91529004	1.83E-05	0.036505601
chr22	22300232	22319031	chr22	22276040	22300235	0.776891552	2.620968228	24.8937514	1.84E-05	0.036709359
chr2	99540360	99556362	chr2	99180010	99197112	1.771757773	-1.589712073	24.87941479	1.85E-05	0.036819775
chr10	5619916	5637764	chr10	5560813	5578654	-1.027448262	0.733934449	24.86418494	1.86E-05	0.036941484
chr10	1402261	1422115	chr10	1297608	1321493	-1.345106675	-0.43898844	24.86093002	1.86E-05	0.036946759
chr10	1662146	1679783	chr10	1544178	1558528	-1.408101572	-0.73254495	24.82767115	1.88E-05	0.037282983
chr2	96000829	96019987	chr2	95980102	96000832	0.825214978	2.361981719	24.81974665	1.88E-05	0.037340177
chr2	142337051	142361710	chr2	142200078	142220163	-2.875125023	-2.690138767	24.79741078	1.90E-05	0.037558099
chr14	39306947	39326248	chr14	39279761	39306950	1.035944243	0.714473957	24.79219524	1.90E-05	0.037585519
chr15	91056519	91079499	chr15	90441454	90458498	-2.189796148	-2.059650594	24.78520919	1.90E-05	0.037601958
chr5	50159788	50178846	chr5	50134161	50159791	3.395724023	-2.425515785	25.70184266	1.91E-05	0.037604004
chr10	2009187	2014952	chr10	1580105	1600432	-2.557274329	-2.602945211	24.77068734	1.91E-05	0.037672124
chr2	242381396	242400245	chr2	242058644	242080781	2.347311089	-2.460207184	24.76278854	1.92E-05	0.037687299
chr2	239161643	239181061	chr2	239140845	239161646	0.914730182	1.333615769	24.7564931	1.92E-05	0.037687299
chr6	157998255	158024842	chr6	157979426	157998258	-1.259704435	-0.316601552	24.75364583	1.92E-05	0.037687299
chr6	168519674	168537811	chr6	168380848	168399000	-1.635200739	-1.38842771	24.75350712	1.92E-05	0.037687299
chr10	6019453	6042598	chr10	5979177	5998490	-1.215274869	-0.221033872	24.75288872	1.92E-05	0.037687299
chr2	239781312	239793821	chr2	239399186	239419621	2.032077596	-2.072017795	24.71601813	1.94E-05	0.037985897
chr10	3300113	3321348	chr10	3282411	3300116	-1.007174933	0.837116712	24.71564623	1.94E-05	0.037985897
chr2	97337199	97359996	chr2	97337199	97359996	0.787024499	2.807859336	24.71546986	1.94E-05	0.037985897
chr21	46401011	46422562	chr21	46401011	46422562	0.647250836	4.931029299	24.68472945	1.96E-05	0.038273308
chr10	5000493	5021637	chr10	4879653	4899012	-2.050157349	-2.078870941	24.67108659	1.97E-05	0.038372286
chr2	242578496	242598625	chr2	242178612	242197901	1.77770388	-1.583918701	24.65713009	1.98E-05	0.038495975
chr10	3941179	3958463	chr10	3321345	3339403	-2.273034065	-2.418780464	24.65437618	1.98E-05	0.038496503
chr10	3180865	3201460	chr10	3118792	3139715	-1.229663729	-0.284697232	24.64575953	1.98E-05	0.03855892
chr6	158160781	158179066	chr6	158079983	158101496	-2.142900637	-2.294151288	24.62389427	2.00E-05	0.038709915
chr6	158459452	158480436	chr6	158439979	158459455	-0.960228412	0.970519109	24.62233919	2.00E-05	0.038709915
chr6	161560599	161582634	chr6	161560599	161582634	-0.838612355	2.119099065	24.5980118	2.01E-05	0.038960652
chr10	8099441	8123201	chr10	8085418	8099444	-1.166371271	0.132886101	24.58268824	2.02E-05	0.039082149
chr10	3282411	3300116	chr10	3282411	3300116	-1.071587545	0.974378518	24.58220579	2.02E-05	0.039082149
chr2	99180010	99197112	chr2	99120591	99140978	0.99679018	0.893249587	24.57087862	2.03E-05	0.039157672
chr2	11780887	11795531	chr2	11717717	11739195	1.205800883	-0.140485529	24.5703741	2.03E-05	0.039157672
chr10	872596	892634	chr10	858917	872599	-1.086416956	0.304995388	24.54428809	2.05E-05	0.039401539
chr14	32437896	32459346	chr14	32419409	32437899	1.024129049	1.47341419	24.54423439	2.05E-05	0.039401539
chrX	129538677	129559976	chrX	129518798	129538680	1.404009188	-0.683767243	24.52681806	2.06E-05	0.039575513
chr15	76622753	76636158	chr15	74620090	74640724	-3.44320275	-2.999533879	24.49333611	2.08E-05	0.039878121
chr2	241660272	241679920	chr2	241582005	241596045	1.1961433	0.172744551	24.48959123	2.08E-05	0.039891025
chr2	242197898	242219515	chr2	242080778	242101864	1.871496804	-1.828374153	24.48656254	2.08E-05	0.039895415
chr2	128400313	128420095	chr2	127940787	127959858	1.259061457	-0.166332873	24.48163107	2.08E-05	0.03992255
chr2	95922755	95940653	chr2	95661301	95679261	1.417368275	-0.856130532	24.47754325	2.09E-05	0.039939652
chr11	117739964	117763595	chr11	117698726	117718441	-0.985022986	1.121348446	24.45766942	2.10E-05	0.040114143
chr20	56440833	56459936	chr20	56221985	56239075	-1.340358925	-0.670747888	24.43721614	2.11E-05	0.040328507
chr10	1297608	1321493	chr10	1200890	1215910	-1.372458661	-0.730023432	24.4148598	2.13E-05	0.040567252
chr2	242801649	242820619	chr2	241779982	241797572	2.239135799	-2.340074513	24.40319334	2.13E-05	0.040604868
chr2	242178612	242197901	chr2	241838958	241861111	1.709587152	-1.542343174	24.3976979	2.14E-05	0.040615558
chr19	10157314	10185151	chr19	4064413	4076910	-3.760139167	-3.153555216	24.39130086	2.14E-05	0.040661414
chr19	10157314	10185151	chr19	4002049	4020275	-2.448281201	-2.643557288	24.38099802	2.15E-05	0.040755034
chr10	99359092	99380347	chr10	99279798	99302310	-1.163298267	0.010244874	24.37299573	2.15E-05	0.04082076
chr11	119340600	119360398	chr11	117419104	117437655	-2.660273479	-2.812378218	24.36907663	2.16E-05	0.040836614
chr10	3139712	3161478	chr10	3118792	3139715	-0.870018728	1.73593033	24.3480271	2.17E-05	0.041033292
chr19	17938138	17953753	chr19	17141148	17158364	-2.427481402	-2.39486063	24.34771527	2.17E-05	0.041033292
chr2	11760449	11780890	chr2	11679544	11701239	1.276168456	-0.310816027	24.34354001	2.17E-05	0.041033292
chr11	119360395	119380012	chr11	117437652	117459855	-2.925662954	-2.835867463	24.33908531	2.17E-05	0.041033292
chr1	228460115	228479795	chr1	228440027	228460118	0.746335266	2.756102677	24.33818083	2.18E-05	0.041033292
chr1	228537807	228560291	chr1	228537807	228560291	0.701781138	4.02814422	24.33735993	2.18E-05	0.041033292
chr11	118398209	118416878	chr11	118398209	118416878	-0.897170128	1.306382378	24.33345145	2.18E-05	0.041043592
chr11	119360395	119380012	chr11	117619700	117642083	-5.902666507	-3.597929586	24.82425984	2.18E-05	0.041043592
chr10	820805	838961	chr10	560729	585487	-1.1086592	0.400806176	24.32569993	2.18E-05	0.041043592
chr10	1600429	1619233	chr10	1580105	1600432	-0.787701889	2.451586808	24.32501416	2.18E-05	0.041043592
chr2	242878171	242901857	chr2	241838958	241861111	2.753726909	-2.781300524	24.32350685	2.19E-05	0.041043592
chr19	10157314	10185151	chr19	3979812	4002052	-2.367621732	-2.550673035	24.30927168	2.19E-05	0.041180357
chr2	95537324	95561726	chr2	95418820	95440699	1.179039563	0.18593342	24.29946032	2.20E-05	0.041180357
chr2	101603811	101619266	chr2	101580086	101603814	0.971446709	0.979211177	24.27720547	2.22E-05	0.041424259
chr2	241639355	241660275	chr2	241582005	241596045	1.266587152	-0.283660252	24.26210862	2.23E-05	0.041580245
chr6	168680190	168701760	chr6	168660182	168680193	-1.089080523	0.248228016	24.24555797	2.24E-05	0.041755132
chr2	97200232	97219291	chr2	96903719	96920005	1.237019617	-0.071287957	24.23029776	2.25E-05	0.041914584
chr22	34983169	34999921	chr22	34798157	34815602	2.358448472	-2.362130492	24.22563609	2.25E-05	0.041936252
chr6	168740297	168762626	chr6	168599443	168620574	-1.239087788	-0.329292429	24.22207495	2.25E-05	0.041936252
chr20	56420439	56440836	chr20	56221985	56239075	-1.188644559	-0.127022773	24.21943435	2.25E-05	0.041936252
chr2	242121915	242140846	chr2	241718245	241740981	1.536965942	-0.968046707	24.21829435	2.26E-05	0.041936252
chr11	117480615	117500440	chr11	117459852	117480618	-0.915313164	1.522258662	24.21173865	2.26E-05	0.041961786
chr2	95637910	95661304	chr2	95561723	95582479	1.327542269	-0.442405128	24.21026692	2.26E-05	0.041961786
chr15	76719188	76739155	chr15	74620090	74640724	-5.83642422	-3.628618394	24.6873442	2.27E-05	0.041961786
chr15	74179458	74200688	chr15	74000106	74019472	-0.874882348	1.513327441	24.1953714	2.27E-05	0.041961786
chr2	242479346	242500041	chr2	242121915	242140846	1.985040422	-1.368843834	24.23199268	2.27E-05	0.041961786
chr10	5077942	5103582	chr10	5040276	5059174	-1.800894017	-1.799025792	24.19299427	2.27E-05	0.041961786
chr6	159180498	159198872	chr6	159180498	159198872	-0.833393184	1.998219812	24.19119182	2.27E-05	0.041961786
chr2	242578496	242598625	chr2	241939555	241958755	2.116427451	-2.071761758	24.19070763	2.27E-05	0.041961786
chr2	240019094	240037647	chr2	240001955	240019097	0.886575658	1.97985822	24.18403817	2.28E-05	0.042013881
chr10	80501885	80520560	chr10	80262721	80278327	-1.771109693	-1.652007736	24.17933059	2.28E-05	0.042041254
chr10	1459983	1484287	chr10	1239280	1261204	-1.523617651	-1.085866676	24.17125594	2.29E-05	0.042090626
chr20	41200891	41220474	chr20	39522791	39540116	-2.604942061	-2.672599599	24.17035117	2.29E-05	0.042090626
chr15	76458730	76479768	chr15	74682192	74700062	-2.803112036	-2.910116668	24.12275157	2.32E-05	0.042600501
chr10	1501520	1519589	chr10	1402261	1422115	-1.362529341	-0.433694898	24.10592844	2.33E-05	0.042784327
chr11	118760202	118779524	chr11	117500437	117520619	-2.272251159	-2.402743023	24.09841933	2.34E-05	0.042848617
chr2	99159663	99180013	chr2	98340862	98361026	1.370419791	-0.455033278	24.0944032	2.34E-05	0.042851581
chr10	8085418	8099444	chr10	7978702	7992270	-1.517442986	-1.074763488	24.09130745	2.34E-05	0.042851581
chr10	820805	838961	chr10	597231	619850	-1.155694031	0.133985276	24.08215889	2.35E-05	0.042851581
chr11	118760202	118779524	chr11	117659601	117679079	-2.151100602	-2.281964463	24.08066242	2.35E-05	0.042851581
chr11	118858301	118881489	chr11	117377166	117397032	-5.792222834	-3.660917754	24.56161592	2.35E-05	0.042851581
chr2	239181058	239199505	chr2	239161643	239181061	0.903074069	1.228119514	24.07157613	2.36E-05	0.042851581
chr15	91079496	91101102	chr15	90441454	90458498	-2.125057953	-2.303690217	24.070188	2.36E-05	0.042851581
chr15	70779321	70801882	chr15	70219123	70240469	-1.466638591	-1.029584179	24.06863865	2.36E-05	0.042851581
chr11	118477616	118499402	chr11	118477616	118499402	-0.703736216	3.247719921	24.06830658	2.36E-05	0.042851581
chr2	241838958	241861111	chr2	241718245	241740981	1.531977587	-0.588384214	24.06804792	2.36E-05	0.042851581
chr2	97622752	97639244	chr2	97219288	97238616	1.176284431	-0.063118204	24.06155652	2.36E-05	0.042894387
chr10	2977372	3002038	chr10	2720333	2742557	-2.4885114	-2.474800432	24.05974089	2.37E-05	0.042894387
chr2	241797569	241822691	chr2	241639355	241660275	1.542102951	-0.961347317	24.05638388	2.37E-05	0.042905543
chr22	19718797	19739253	chr22	19699999	19718800	0.754700901	3.33359791	24.05071429	2.37E-05	0.042946668
chr2	241939555	241958755	chr2	241718245	241740981	1.585884523	-1.028378506	24.04520059	2.38E-05	0.042985844
chr2	239940673	239961951	chr2	239940673	239961951	1.044170742	0.554202922	24.03937935	2.38E-05	0.043029078
chr2	97400215	97417572	chr2	97359993	97380098	0.900809161	1.311747545	24.03378038	2.38E-05	0.04305788
chr6	166682919	166702844	chr6	166634666	166654073	-1.975222854	-1.867538216	24.03219081	2.39E-05	0.04305788
chr2	96759361	96780685	chr2	96741349	96759364	0.816758567	2.153829339	24.02265894	2.39E-05	0.04314166
chr11	117619700	117642083	chr11	117602892	117619703	-0.746305418	2.67153242	24.01868149	2.40E-05	0.04314166
chr6	168480178	168500483	chr6	168438932	168458037	-0.927333535	1.529295244	24.01830799	2.40E-05	0.04314166
chr11	117698726	117718441	chr11	117679076	117698729	-0.780076932	2.239818899	24.00348503	2.41E-05	0.043238135
chr11	56999922	57019997	chr11	56760189	56779136	1.427890197	-0.894155212	23.97954861	2.42E-05	0.043468781
chr22	23479226	23500018	chr22	23479226	23500018	0.734009019	2.974878028	23.97505795	2.43E-05	0.043468781
chr15	70019981	70040371	chr15	69660314	69680118	-3.689946852	-3.234108872	23.97365543	2.43E-05	0.043468781
chr10	820805	838961	chr10	638400	659977	-1.36497996	-0.477439002	23.97280367	2.43E-05	0.043468781
chr19	10120253	10139757	chr19	3979812	4002052	-3.681210247	-3.201558753	23.9708891	2.43E-05	0.043468781
chr6	159680581	159701685	chr6	159680581	159701685	-1.029169894	0.853728755	23.96862065	2.43E-05	0.043468781
chr2	242462125	242479349	chr2	241822688	241838961	2.108398959	-2.125688305	23.96573636	2.43E-05	0.043474414
chr22	20218994	20240242	chr22	20020421	20041662	1.277759585	-0.307762545	23.96327021	2.44E-05	0.043474583
chr22	24380676	24400126	chr22	24359689	24380679	0.966910284	0.87937285	23.96070528	2.44E-05	0.043476075
chr2	11701236	11717720	chr2	11660223	11679547	1.209963605	-0.245517872	23.94677088	2.45E-05	0.043594947
chr2	242121915	242140846	chr2	241900568	241923212	1.598729497	-1.060361278	23.92782722	2.46E-05	0.043812856
chr10	6420970	6443132	chr10	6420970	6443132	-1.057165898	0.513696706	23.91697965	2.47E-05	0.043924319
chr2	241900568	241923212	chr2	241797569	241822691	1.386290057	-0.089116048	23.91378469	2.47E-05	0.043934344
chr2	241521021	241540710	chr2	241500101	241521024	0.923206337	1.358659322	23.90910531	2.48E-05	0.043964125
chr11	119340600	119360398	chr11	117500437	117520619	-3.147146819	-2.886165693	23.90368398	2.48E-05	0.044003828
chr10	738729	760917	chr10	727082	738732	-0.858462097	1.487737092	23.89386375	2.49E-05	0.044102232
chr15	77295810	77320252	chr15	73660609	73679501	-4.210298666	-3.417825608	23.88591392	2.49E-05	0.044139884
chr13	114863340	114879502	chr13	114799528	114820455	-1.024121444	1.333198322	23.88534799	2.49E-05	0.044139884
chr20	56440833	56459936	chr20	56239072	56261892	-1.195225748	-0.205733543	23.88375257	2.49E-05	0.044139884
chr2	241861108	241882494	chr2	241760534	241779985	1.375198419	-0.374225683	23.87601819	2.50E-05	0.044210828
chr2	242479346	242500041	chr2	241838958	241861111	2.397996744	-2.341519921	23.87345062	2.50E-05	0.044212749
chr15	76636155	76659739	chr15	70739267	70758846	-5.813917003	-3.650912466	24.34574962	2.51E-05	0.044258268
chr2	240398816	240420864	chr2	240380313	240398819	0.809352653	2.031430419	23.86100327	2.51E-05	0.044276365
chr6	168620571	168640487	chr6	168599443	168620574	-0.85998595	1.526276097	23.85998151	2.51E-05	0.044276365
chr2	242578496	242598625	chr2	241838958	241861111	2.028847633	-1.844697349	23.85902254	2.51E-05	0.044276365
chr2	95781850	95800156	chr2	95637910	95661304	1.576629921	-1.325561422	23.85146203	2.52E-05	0.044345385
chr14	39678854	39699820	chr14	39571569	39577862	1.808081843	-1.575162966	23.83210301	2.53E-05	0.044573495
chr14	35863742	35877592	chr14	35800519	35820947	0.823953709	2.021606104	23.81898781	2.54E-05	0.044681407
chr10	6280891	6299627	chr10	6258936	6280894	-0.999306077	0.698279884	23.81689586	2.55E-05	0.044681407
chr2	242037001	242058647	chr2	241882491	241900571	1.94326436	-1.855635664	23.81074128	2.55E-05	0.044732204
chr1	228118129	228139795	chr1	228118129	228139795	0.802668142	2.742472656	23.78734957	2.57E-05	0.044952223
chr2	241882491	241900571	chr2	241679917	241700891	1.415710132	-0.496677845	23.77465965	2.58E-05	0.045092708
chr10	121039786	121060271	chr10	120945841	120959126	-1.63588428	-1.478184084	23.76755722	2.58E-05	0.045157133
chr22	30641415	30658493	chr22	30578444	30602799	1.225635111	-0.161146935	23.76035728	2.59E-05	0.045223024
chr2	97181726	97200235	chr2	96780682	96799756	1.336909426	-0.513126319	23.75359276	2.60E-05	0.045283069
chr15	76659736	76679404	chr15	70282248	70299799	-5.846344038	-3.624062736	24.21457755	2.60E-05	0.045423129
chr6	168500480	168519677	chr6	168438932	168458037	-1.033639524	0.499857808	23.72259347	2.62E-05	0.045578877
chr10	11399956	11421084	chr10	11399956	11421084	-0.905268237	1.481542715	23.70797364	2.63E-05	0.045748517
chr19	10238161	10260135	chr19	4020272	4040527	-2.945372231	-2.833937661	23.70053487	2.64E-05	0.045818873
chr6	157979426	157998258	chr6	157835446	157860845	-1.98366275	-2.145443379	23.69705068	2.64E-05	0.045834315
chr21	46294312	46318086	chr21	46259971	46279573	0.781992187	2.446654463	23.6852042	2.65E-05	0.04591116
chr22	17659103	17684059	chr22	17635801	17659106	0.828010756	1.794816711	23.68442212	2.65E-05	0.04591116
chr13	24921760	24940247	chr13	24519827	24540275	1.292901894	-0.522373524	23.68130985	2.65E-05	0.045921557
chr19	10238161	10260135	chr19	4159801	4179262	-3.795258418	-3.121062841	23.67749666	2.66E-05	0.04594176
chr15	76499455	76527424	chr15	70339395	70360009	-5.859266058	-3.617916781	24.14608846	2.66E-05	0.045944845
chr15	76479765	76499458	chr15	70398759	70418552	-3.597218771	-3.256358997	23.67025157	2.66E-05	0.045976952
chr2	101580086	101603814	chr2	101541038	101560260	1.032742341	0.669616128	23.65781983	2.67E-05	0.046084835
chr6	168740297	168762626	chr6	168740297	168762626	-1.074494466	0.353123248	23.65106557	2.68E-05	0.046146471
chr15	76622753	76636158	chr15	74682192	74700062	-2.865228003	-2.858085689	23.63805051	2.69E-05	0.046296227
chr15	76599979	76622756	chr15	70260523	70282251	-4.306632233	-3.341153525	23.62945454	2.69E-05	0.046384187
chr2	242121915	242140846	chr2	242005910	242022765	1.515335566	-0.800729797	23.62596506	2.70E-05	0.046400271
chr2	239022879	239040896	chr2	239022879	239040896	0.809354327	2.314212628	23.62114152	2.70E-05	0.046413957
chr10	838958	858920	chr10	727082	738732	-1.716124583	-1.593709648	23.6203025	2.70E-05	0.046413957
chr10	1459983	1484287	chr10	1459983	1484287	-1.015568043	0.915852922	23.61611899	2.71E-05	0.04643993
chr10	3339400	3361599	chr10	3300113	3321348	-1.415461283	-0.933534297	23.61317039	2.71E-05	0.0464485
chr2	242005910	242022765	chr2	242005910	242022765	1.222729783	-0.186770027	23.60609018	2.71E-05	0.046482443
chr2	96959792	96982859	chr2	96903719	96920005	1.102454643	0.178483401	23.59942902	2.72E-05	0.046543623
chr2	241779982	241797572	chr2	241561721	241582008	1.5441815	-0.950778905	23.58305662	2.73E-05	0.046742804
chr11	118737723	118760205	chr11	117520616	117542071	-4.195575784	-3.417816174	23.57575937	2.74E-05	0.046787316
chr11	118881486	118900080	chr11	117542068	117559627	-3.780098074	-3.151095298	23.57022179	2.74E-05	0.046826005
chr2	241882491	241900571	chr2	241660272	241679920	1.32839274	-0.094834842	23.56769063	2.75E-05	0.046828923
chr2	242740342	242759651	chr2	241838958	241861111	3.285243987	-3.075988502	23.56147514	2.75E-05	0.046884409
chr10	1580105	1600432	chr10	1484284	1501523	-1.372263341	-0.853542344	23.55178491	2.76E-05	0.046972627
chr6	158024839	158039673	chr6	158024839	158039673	-1.231570745	-0.183960235	23.54862338	2.76E-05	0.046972627
chr6	167100199	167110907	chr6	167019544	167040629	-1.824901195	-1.797728843	23.54014625	2.77E-05	0.047056703
chr19	10201767	10218745	chr19	4179259	4201544	-2.984971807	-3.012905973	23.53555731	2.77E-05	0.047089294
chr2	97500677	97517437	chr2	97479365	97500680	0.732426055	2.810074484	23.52922412	2.78E-05	0.047146974
chr10	619847	638403	chr10	597231	619850	-0.909698407	1.373463741	23.51589311	2.79E-05	0.047251224
chr2	242717990	242740345	chr2	241700888	241718248	3.067914304	-3.000551	23.51504377	2.79E-05	0.047251224
chr2	96937492	96959795	chr2	96920002	96937495	0.933300427	1.100176605	23.50266163	2.80E-05	0.047396504
chrX	129220566	129234631	chrX	128780603	128799355	2.078225977	-2.096355077	23.49553331	2.81E-05	0.047466235
chr10	1239280	1261204	chr10	1215907	1239283	-0.773457096	2.189840864	23.49322611	2.81E-05	0.047466311
chr2	96000829	96019987	chr2	95922755	95940653	0.970455372	1.062409491	23.48849372	2.81E-05	0.047481347
chr22	35041111	35057737	chr22	34999918	35022958	2.047691968	-1.874468512	23.48758823	2.81E-05	0.047481347
chr1	31380782	31406469	chr1	30720414	30739052	5.83890666	-3.617485126	23.94487333	2.82E-05	0.047548492
chr2	241939555	241958755	chr2	241700888	241718248	1.565850111	-1.115413066	23.47223895	2.83E-05	0.047604283
chr10	6258936	6280894	chr10	6258936	6280894	-0.83518585	1.672292364	23.46466021	2.83E-05	0.047680831
chr2	97540491	97560772	chr2	97517434	97540494	0.695297809	3.526304494	23.43407665	2.86E-05	0.048060569
chr2	98299312	98320343	chr2	98299312	98320343	0.962950748	1.243420123	23.43111384	2.86E-05	0.048070512
chr14	35863742	35877592	chr14	35582293	35604133	1.00605532	0.580519132	23.42805415	2.87E-05	0.048081905
chr10	7359159	7379153	chr10	7198364	7220171	-1.494439413	-1.054566091	23.41644174	2.88E-05	0.048219018
chr10	6420970	6443132	chr10	6160631	6180981	-1.422229139	-0.964146689	23.41340354	2.88E-05	0.048230188
chr10	6060234	6080429	chr10	6042595	6060237	-1.147435208	0.455020514	23.41030625	2.88E-05	0.048240155
chr19	10102472	10120256	chr19	4140452	4159804	-3.585618954	-3.27142119	23.4046655	2.89E-05	0.048240155
chr6	168537808	168561946	chr6	168458034	168480181	-1.442486062	-1.03742583	23.4041536	2.89E-05	0.048240155
chr2	242419806	242440141	chr2	241882491	241900571	1.912794925	-1.785170618	23.40057265	2.89E-05	0.048251689
chr11	117659601	117679079	chr11	117642080	117659604	-0.888856027	1.688961212	23.39316842	2.90E-05	0.048303827
chr10	3760158	3778930	chr10	3718218	3739901	-1.130731981	0.065541804	23.39249903	2.90E-05	0.048303827
chr1	25020340	25043553	chr1	24960624	24983082	1.974198587	-2.027165298	23.38679351	2.90E-05	0.048321176
chr2	242779762	242801652	chr2	241700888	241718248	2.704030135	-2.785905147	23.37918615	2.91E-05	0.04840012
chr2	97517434	97540494	chr2	97200232	97219291	1.07060173	0.531476955	23.34753374	2.94E-05	0.048800472
chr2	242080778	242101864	chr2	242037001	242058647	1.345348056	-0.391864806	23.34544863	2.94E-05	0.048800472
chr2	11919572	11939988	chr2	11639596	11660226	2.718377143	-2.780026309	23.33204184	2.95E-05	0.048967111
chr6	167019544	167040629	chr6	166920161	166940473	-1.418378884	-0.964686438	23.32774926	2.95E-05	0.048997666
chr2	242400242	242419809	chr2	242140843	242162105	1.865288135	-1.784507492	23.31876207	2.96E-05	0.049098695
chr2	242419806	242440141	chr2	241679917	241700891	1.878843378	-1.642995963	23.29781783	2.98E-05	0.049315281
chr15	70080116	70099146	chr15	69979437	70000381	-1.397437484	-0.538720392	23.2956195	2.98E-05	0.049315281
chr2	242037001	242058647	chr2	241779982	241797572	1.804960548	-1.599840668	23.29371983	2.99E-05	0.049315281
chr2	11717717	11739195	chr2	11278798	11299776	1.3166891	-0.633192065	23.29314638	2.99E-05	0.049315281
chr10	820805	838961	chr10	619847	638403	-1.258169839	-0.464921201	23.28728265	2.99E-05	0.049342659
chr21	46341111	46362055	chr21	46259971	46279573	0.905693512	1.351893854	23.28685469	2.99E-05	0.049342659
chr2	99001191	99021545	chr2	98340862	98361026	1.106708699	0.278477604	23.27841579	3.00E-05	0.049436396
chr13	114538137	114560019	chr13	114538137	114560019	-0.848983589	1.750426434	23.27587338	3.00E-05	0.049441055
chr10	6918174	6942982	chr10	6781999	6799499	-2.546372259	-2.746193631	23.26662162	3.01E-05	0.049547378
chr2	96019984	96039924	chr2	95980102	96000832	0.859543879	1.647802513	23.26367137	3.01E-05	0.049558289
chr10	3557756	3578238	chr10	3537053	3557759	-0.968402932	0.782303836	23.2612589	3.02E-05	0.049561069
chr11	117800020	117819923	chr11	117780402	117800023	-0.950284683	0.832479647	23.25214631	3.02E-05	0.049665643
chr15	76636155	76659739	chr15	70398759	70418552	-4.28642226	-3.364620275	23.24089095	3.03E-05	0.049769249
chr19	18060336	18078817	chr19	17099572	17119147	-2.804630919	-2.75139841	23.23780907	3.04E-05	0.049782354
chr22	20159994	20179861	chr22	19959897	19978539	1.391012549	-0.492933656	23.23349885	3.04E-05	0.049814225
chr15	76439710	76458733	chr15	70559975	70581479	-5.774117812	-3.669343672	23.68452901	3.04E-05	0.04983546
chr15	70339395	70360009	chr15	70260523	70282251	-1.043760908	0.532098535	23.22750959	3.05E-05	0.04983546
chr22	23460839	23479229	chr22	23440016	23460842	0.716507993	3.085624501	23.22545569	3.05E-05	0.04983546
