# Supplementary material for: Epigenetic reprogramming at estrogen-receptor binding sites alters 3D chromatin landscape in endocrine-resistant breast cancer
Source: Nat Commun. 2020 Jan 16;11:320. doi: 10.1038/s41467-019-14098-x (PMC6965612; doi:10.1038/s41467-019-14098-x)
Supplement: Supplementary file 5 — Supplementary Data 2 [file 41467_2019_14098_MOESM5_ESM.txt]

##Differential interactions identified in FASR diffHic analysis
seqnames1	start1	end1	seqnames2	start2	end2	nWindows	logFC.up	logFC.down	PValue	logFC	FDR
chr7	100378349	100402622	chr7	100378349	100402622	1	0	1	1.98095371055495e-10	-1.75077126197898	0.0100154083204931
chr19	17877342	17979307	chr19	17158361	17239297	11	11	0	2.00212829987308e-09	3.72107809776237	0.0100154083204931
chr7	98779623	99082868	chr7	98717677	99082868	82	0	82	2.89246256434814e-09	-1.6726993768282	0.0100154083204931
chr7	98519567	98659300	chr7	98499431	98659300	32	0	32	3.16306263940334e-09	-1.74966429509671	0.0100154083204931
chr7	99481222	100402622	chr7	99456904	100378352	367	0	367	8.46369891819964e-09	-1.61118972082026	0.0100154083204931
chr7	99196898	99259912	chr7	99196898	99259912	6	0	6	9.6904852070707e-09	-1.68727109536368	0.0100154083204931
chr7	101320851	101881971	chr7	101320851	101881971	291	0	291	1.05641568507479e-08	-1.85166466783231	0.0100154083204931
chr15	76420559	76527424	chr15	74579220	74700062	15	15	0	1.09915282780325e-08	4.82585181176302	0.0100154083204931
chr7	100402619	101312277	chr7	100378349	101282334	359	0	359	1.16215280478055e-08	-1.72029357130704	0.0100154083204931
chr17	75780190	75880324	chr17	75759740	75819158	10	10	0	1.25147099524324e-08	1.85519830322004	0.0100154083204931
chr7	101320851	101881971	chr7	101041262	101282334	182	0	182	1.46892969215084e-08	-2.34784269706216	0.0100154083204931
chr13	21281118	21318196	chr13	21281118	21318196	3	3	0	1.78195628552922e-08	1.25426359424678	0.0100154083204931
chr7	97620257	98482434	chr7	97603205	98482434	254	0	254	1.9682468285719e-08	-1.692267035195	0.0100154083204931
chr7	89378597	89400989	chr7	89360013	89400989	2	0	2	2.52977582833494e-08	-1.80913962332179	0.0100154083204931
chr13	20802985	20846798	chr13	20782999	20820783	3	3	0	3.29581593992295e-08	1.44251035367913	0.0100154083204931
chr13	23498084	23557599	chr13	23498084	23557599	6	6	0	3.659308601388e-08	1.24127850315442	0.0100154083204931
chr13	52341141	52420031	chr13	52319585	52420031	9	9	0	3.85185078340162e-08	1.40021594368219	0.0100154083204931
chr11	117739964	117800023	chr11	117679076	117763595	8	8	0	4.08941151108725e-08	1.53877680721363	0.0100154083204931
chr15	52517606	52560134	chr11	131519215	131580309	5	0	5	4.70274911296494e-08	-9.39048209253374	0.0100154083204931
chr7	100402619	100780669	chr7	99998297	100378352	84	0	84	4.76031991785596e-08	-1.97063522909499	0.0100154083204931
chr7	98399845	98482434	chr7	97843935	98021895	17	0	17	5.13037756121712e-08	-1.62739328085813	0.0100154083204931
chr12	130521319	130741292	chr12	130500376	130559648	18	18	0	5.33297656977922e-08	2.09336655479436	0.0100154083204931
chr8	1941966	1978311	chr8	1842379	1860004	2	2	0	6.01686771344686e-08	1.60410115690814	0.0100154083204931
chr20	45815832	45841697	chr1	110300698	110339556	2	2	0	6.27990593142787e-08	4.9914507252329	0.0100154083204931
chr7	92039636	92117801	chr7	92023487	92117801	10	0	10	6.99077029599789e-08	-1.81964486780144	0.0100154083204931
chr8	143379367	143800654	chr8	143345000	143701387	103	103	0	7.52118013049155e-08	1.67909090317373	0.0100154083204931
chr7	99379749	99436100	chr7	99321267	99436100	11	0	11	8.01198473425875e-08	-1.84390094509414	0.0100154083204931
chr3	49438851	49498810	chr3	39140028	39178564	4	0	4	8.04208331533999e-08	-6.2709311885306	0.0100154083204931
chr7	96836173	96879972	chr7	96836173	96859863	2	0	2	8.81085805433511e-08	-2.09332470366914	0.0100154083204931
chr11	117679076	117718441	chr11	117679076	117698729	2	2	0	8.82136999842748e-08	0.912665734244768	0.0100154083204931
chr7	98336135	98482434	chr7	98047973	98204393	45	0	45	9.15708424761316e-08	-1.68707207680708	0.0100154083204931
chr11	119340600	119380012	chr11	118881486	118953300	7	7	0	9.60260256741701e-08	3.45715761589051	0.0100154083204931
chr7	98682671	99056825	chr7	98519567	98659300	80	0	80	9.77378397921654e-08	-2.01153982355509	0.0100154083204931
chr8	144021369	144083427	chr8	143919300	143959740	4	4	0	1.06607772159521e-07	1.25717845743545	0.0100154083204931
chr12	132823592	132962511	chr12	132618389	132704176	14	14	0	1.08744439997959e-07	1.5385034543361	0.0100154083204931
chr7	72843775	72871040	chr7	72820886	72861449	3	0	3	1.10831354138351e-07	-1.20377458533166	0.0100154083204931
chr16	16240320	16279089	chr16	16240320	16279089	3	3	0	1.11963454946176e-07	0.974838901681456	0.0100154083204931
chr5	172742758	172777263	chr5	172721109	172742761	2	0	2	1.12876594498351e-07	-1.03336197085177	0.0100154083204931
chr7	92799662	92828075	chr7	92799662	92828075	1	0	1	1.16296399739728e-07	-2.2590485632148	0.0100154083204931
chr8	11401313	11419658	chr8	11401313	11419658	1	1	0	1.24288356243091e-07	1.04568248263685	0.0100154083204931
chr12	133773982	133819493	chr12	133773982	133819493	3	3	0	1.26950030730506e-07	0.922953678405389	0.0100154083204931
chr13	114619679	114634888	chr13	114262221	114288137	1	1	0	1.28409103225428e-07	2.05753994394186	0.0100154083204931
chr12	133199395	133263791	chr12	133155475	133263791	8	8	0	1.29484210105073e-07	1.22104548557902	0.0100154083204931
chr17	78800466	78982165	chr17	78759792	78879051	26	26	0	1.30528614378139e-07	1.63054102380701	0.0100154083204931
chr4	5941186	6000927	chr4	5796821	5879446	7	7	0	1.33719982237166e-07	2.26836337318737	0.0100154083204931
chr7	99561655	99580911	chr7	99379749	99400078	1	0	1	1.34095849766322e-07	-2.35519098448681	0.0100154083204931
chr19	13139268	13158667	chr19	13077368	13098768	1	1	0	1.34833649995611e-07	1.01993774603556	0.0100154083204931
chr19	52041870	52055503	chr19	52016549	52055503	2	0	2	1.36969633915161e-07	-1.03313466318495	0.0100154083204931
chr7	91364871	91396770	chr7	91364871	91382276	2	0	2	1.41011331238209e-07	-1.74426828714523	0.0100154083204931
chr8	1580488	1599508	chr8	1580488	1599508	1	1	0	1.42017698222445e-07	1.1377126342655	0.0100154083204931
chr16	22319855	22362545	chr16	22300814	22339788	3	3	0	1.44016493626009e-07	1.04243184202139	0.0100154083204931
chr3	66422796	66536839	chr3	66398492	66482776	10	10	0	1.51492045886911e-07	1.92330056536832	0.0100154083204931
chr1	110019703	110039275	chr1	110000147	110039275	2	2	0	1.52558888011601e-07	1.02642981648491	0.0100154083204931
chr16	27438290	27558884	chr16	27438290	27540435	15	15	0	1.55716117979637e-07	1.21024329398671	0.0100154083204931
chr21	46259971	46520962	chr21	46220264	46500534	48	0	48	1.57821941560175e-07	-1.77384005910571	0.0100154083204931
chr8	840391	860166	chr8	840391	860166	1	1	0	1.62011750205351e-07	1.01605625070549	0.0100154083204931
chr20	44558190	44597068	chr20	44437570	44482537	4	4	0	1.67864817144381e-07	1.40301417902014	0.0100154083204931
chr12	130600416	130701703	chr12	130580059	130678312	11	11	0	1.67952284422684e-07	1.1772993812542	0.0100154083204931
chr8	142320754	142420237	chr8	142159724	142222223	8	8	0	1.77703316755315e-07	1.13472151227711	0.0100154083204931
chr7	86579338	86600079	chr7	86560242	86579341	1	0	1	1.79842044128271e-07	-1.83383907386408	0.0100154083204931
chr7	99639667	99659196	chr7	98978586	99001573	1	0	1	1.83077372432013e-07	-2.1452421104593	0.0100154083204931
chr8	144779822	144841070	chr8	144459954	144482733	3	3	0	1.85214229452038e-07	1.30540958050717	0.0100154083204931
chr4	642457	697964	chr4	587304	642460	5	5	0	1.90385594083078e-07	1.27453200002514	0.0100154083204931
chr12	120779318	120819816	chr12	120779318	120800174	2	2	0	1.99595178733465e-07	0.930169855489123	0.0100154083204931
chr12	99142219	99159676	chr12	99142219	99159676	1	0	1	2.01288505031283e-07	-1.27750831648358	0.0100154083204931
chr13	112239568	112301758	chr13	112239568	112301758	5	5	0	2.05612429713216e-07	1.30014264131081	0.0100154083204931
chr8	1301573	1319152	chr8	1280240	1319152	2	2	0	2.10368381149304e-07	1.18412474300721	0.0100154083204931
chr17	19661017	19684789	chr11	67300314	67422244	6	6	0	2.10891749017149e-07	3.30901887857734	0.0100154083204931
chr2	6939796	6961129	chr2	6939796	6961129	1	0	1	2.118172407422e-07	-0.948721147065706	0.0100154083204931
chr7	91325908	91382276	chr7	91299402	91337140	4	0	4	2.13581234978151e-07	-1.73028679547449	0.0100154083204931
chr19	34000395	34020294	chr19	34000395	34020294	1	0	1	2.15953728881194e-07	-0.832100090463497	0.0100154083204931
chr2	242863511	242901857	chr2	242863511	242878174	2	2	0	2.22806141618454e-07	1.14422245770796	0.0100154083204931
chr12	98796125	98820885	chr12	98796125	98820885	1	0	1	2.27225401132086e-07	-0.97976850113851	0.0100154083204931
chr13	113760110	113780474	chr13	113739706	113780474	2	2	0	2.29373470692429e-07	0.949294535284204	0.0100154083204931
chr8	1399286	1440958	chr8	1381168	1419664	3	3	0	2.31688723011e-07	1.40853163829341	0.0100154083204931
chr11	118760202	118881489	chr11	118719349	118779524	8	8	0	2.34085370831577e-07	0.825159835344916	0.0100154083204931
chr8	11441036	11521249	chr8	11419655	11504257	7	7	0	2.35261394846912e-07	1.4313477234552	0.0100154083204931
chr2	99520836	99540363	chr2	99440591	99465013	1	0	1	2.36814620182612e-07	-1.55506652494251	0.0100154083204931
chr13	114619679	114634888	chr13	114427701	114439558	1	1	0	2.38803110237735e-07	1.78161185686166	0.0100154083204931
chr13	52440918	52576853	chr13	52380740	52540880	23	23	0	2.42120839330186e-07	1.47087612471457	0.0100154083204931
chr11	66600088	66659533	chr11	66360885	66478379	10	10	0	2.42451383160317e-07	1.77534236573733	0.0100154083204931
chr12	132501557	132541841	chr12	132477107	132541841	4	4	0	2.45149391867437e-07	0.921256848796093	0.0100154083204931
chr16	27321103	27398414	chr16	27321103	27398414	8	8	0	2.45303732397153e-07	1.18476604204976	0.0100154083204931
chr12	133180418	133263791	chr12	132840140	133020096	15	15	0	2.46552620389177e-07	1.82291662730434	0.0100154083204931
chr7	101597961	101640152	chr7	100977311	101016960	3	0	3	2.4713146075017e-07	-3.20710493644372	0.0100154083204931
chr1	181439885	181500690	chr1	180862763	180939433	7	7	0	2.50915034746852e-07	2.73820695767166	0.0100154083204931
chr13	49862156	49903887	chr13	49862156	49881000	2	2	0	2.52849852093476e-07	1.55620376874348	0.0100154083204931
chr12	131222872	131240747	chr12	130941716	130962952	1	1	0	2.5983479755552e-07	1.88931607194862	0.0100154083204931
chr13	99079122	99138393	chr13	99079122	99138393	3	3	0	2.66627770989557e-07	1.16044895011354	0.0100154083204931
chr7	99196898	99241083	chr7	99117923	99159941	4	0	4	2.71828843982278e-07	-2.0532157506309	0.0100154083204931
chr12	84739711	84762064	chr12	84739711	84762064	1	0	1	2.73034338492531e-07	-0.937249128117619	0.0100154083204931
chr7	98415711	98440805	chr7	98223982	98257987	2	0	2	2.73321888307459e-07	-1.66151313669268	0.0100154083204931
chr7	92177024	92201442	chr7	92160922	92177027	1	0	1	2.73894688588918e-07	-1.86287200934497	0.0100154083204931
chr16	23680410	23719200	chr16	23680410	23700734	2	2	0	2.74246964819655e-07	1.07812832730459	0.0100154083204931
chr22	28142076	28160309	chr22	27541395	27561500	1	0	1	2.74994955751731e-07	-1.9944289006249	0.0100154083204931
chr11	74419297	74437676	chr11	74380778	74399947	1	1	0	2.75860103752012e-07	1.153389303607	0.0100154083204931
chr13	24519827	24540275	chr13	24519827	24540275	1	1	0	2.80450544956603e-07	1.02664883453359	0.0100154083204931
chr13	113099885	113123350	chr13	112998429	113019447	1	1	0	2.80636452314235e-07	3.01551342038332	0.0100154083204931
chr5	2139841	2159776	chr5	1757540	1795026	2	2	0	2.81199548964124e-07	1.73188782392347	0.0100154083204931
chr4	9880767	9897189	chr4	9763275	9778485	1	1	0	2.87232155171528e-07	1.56912467880168	0.0100154083204931
chr7	97258344	97279572	chr7	97258344	97279572	1	0	1	2.90738609352133e-07	-1.95574360716387	0.0100154083204931
chr12	53262672	53279164	chr12	52659722	52683148	1	0	1	2.90743305668376e-07	-1.27089058753679	0.0100154083204931
chr1	110238715	110259661	chr1	110157470	110179017	1	1	0	2.90829538742271e-07	1.916725995568	0.0100154083204931
chr8	145659388	145779616	chr8	145639599	145779616	15	15	0	2.92240696211581e-07	1.41649845866419	0.0100154083204931
chr12	114220088	114240109	chr12	114120068	114138853	1	1	0	2.95207460154185e-07	1.58119479072151	0.0100154083204931
chr1	110060199	110096690	chr1	110000147	110096690	8	8	0	2.97491744150659e-07	0.994172146033495	0.0100154083204931
chr14	102076798	102097721	chr14	101700252	101721452	1	1	0	2.98565663694325e-07	1.18831862114357	0.0100154083204931
chr16	27720076	27920445	chr16	27700223	27841695	26	26	0	3.01658642806175e-07	1.8266824330282	0.0100154083204931
chr13	21920093	21971680	chr13	21920093	21940343	2	2	0	3.02557630626251e-07	1.15320793648226	0.0100154083204931
chr1	110281208	110376410	chr1	110157470	110376410	20	20	0	3.0259693058714e-07	0.950579612568983	0.0100154083204931
chr7	99379749	99436100	chr7	99196898	99241083	4	0	4	3.05212799156952e-07	-1.8934047325844	0.0100154083204931
chr17	76539945	76580297	chr17	76478564	76521223	3	3	0	3.08241846566732e-07	1.1152400525295	0.0100154083204931
chr12	111779508	111841907	chr12	111760277	111818861	6	6	0	3.08356030219271e-07	0.979247319639406	0.0100154083204931
chr12	133155475	133180421	chr12	132998820	133041375	2	2	0	3.09780525172566e-07	1.54272498848604	0.0100154083204931
chr16	19883154	19923045	chr16	19858299	19900425	3	3	0	3.10713091509695e-07	1.07195240786835	0.0100154083204931
chr15	70665881	70819651	chr15	70665881	70801882	20	20	0	3.11684118600256e-07	1.1239333587222	0.0100154083204931
chr7	92640063	92661223	chr7	92259937	92282510	1	0	1	3.12344440870827e-07	-2.35769992430612	0.0100154083204931
chr17	41460101	41476780	chr15	64339505	64359780	1	0	1	3.19424097650742e-07	-7.64706734676619	0.0100154083204931
chr7	100343949	100359693	chr7	99939284	99981206	2	0	2	3.3040294482634e-07	-1.98518736534192	0.0100154083204931
chr2	99520836	99540363	chr2	99402567	99421568	1	0	1	3.3120264411857e-07	-2.08184381359261	0.0100154083204931
chr11	66460923	66478379	chr11	66360885	66377899	1	1	0	3.32383824257211e-07	1.21731520025587	0.0100154083204931
chr8	1760495	1801523	chr8	1739044	1780015	2	2	0	3.33030485912483e-07	1.13069925329727	0.0100154083204931
chr13	22662650	22679994	chr13	22322628	22341655	1	1	0	3.33835130898541e-07	2.6284706286189	0.0100154083204931
chr12	123342570	123379716	chr12	123329489	123342573	2	2	0	3.35896502674073e-07	0.97435043222204	0.0100154083204931
chr19	17877342	17899528	chr19	16998352	17020816	1	1	0	3.38718926146541e-07	3.01477360852626	0.0100154083204931
chr11	118022042	118078543	chr11	118001372	118039253	4	4	0	3.39908301515375e-07	0.86005798775762	0.0100154083204931
chr11	118760202	118779524	chr11	117582774	117642083	3	3	0	3.41571780470268e-07	4.10000160761606	0.0100154083204931
chr12	125059677	125080089	chr12	124880060	124899981	1	1	0	3.42358633144677e-07	1.15096715794862	0.0100154083204931
chr2	99501576	99556362	chr2	99485200	99556362	6	0	6	3.42806870749589e-07	-1.31409416026706	0.0100154083204931
chr12	120517583	120620559	chr12	120506716	120599848	8	8	0	3.43064418998866e-07	0.991090360492921	0.0100154083204931
chr12	113959123	113979365	chr12	113959123	113979365	1	1	0	3.45059443493329e-07	0.91676554469809	0.0100154083204931
chr19	35740740	35760007	chr19	35597325	35619659	1	0	1	3.61868207750252e-07	-1.18060688735324	0.0100154083204931
chr13	19719150	19739001	chr13	19719150	19739001	1	1	0	3.63234568376683e-07	0.720319498432047	0.0100154083204931
chr8	11360420	11419658	chr8	11301083	11382447	7	7	0	3.64322768173076e-07	1.64587592391881	0.0100154083204931
chr8	144100751	144136516	chr8	144059876	144136516	5	5	0	3.64501450185954e-07	0.954855023772284	0.0100154083204931
chr10	50358364	50382809	chr10	50180251	50219971	2	2	0	3.64641531517128e-07	1.29154378283091	0.0100154083204931
chr7	94462294	94502651	chr7	94462294	94479398	2	0	2	3.64643631169651e-07	-1.69383215393456	0.0100154083204931
chr12	114220088	114380875	chr12	114200206	114281258	13	13	0	3.6677300055637e-07	1.0275076221066	0.0100154083204931
chr4	5380017	5400603	chr4	5041862	5058227	1	1	0	3.67413456198607e-07	1.9004463566212	0.0100154083204931
chr12	133199395	133219792	chr12	133120883	133138769	1	1	0	3.68268987199704e-07	1.22469020526973	0.0100154083204931
chr8	143180469	143200167	chr8	142717772	142740286	1	1	0	3.71937475614779e-07	1.10428155046039	0.0100154083204931
chr13	27482682	27497185	chr13	27459501	27497185	2	2	0	3.74550683048883e-07	1.20643014042301	0.0100154083204931
chr8	143542193	143560008	chr8	143120003	143139965	1	1	0	3.77521010586019e-07	1.46577752100044	0.0100154083204931
chr12	132401075	132419514	chr12	132401075	132419514	1	1	0	3.80240677264077e-07	0.932858139751611	0.0100154083204931
chr1	116238850	116262324	chr1	116139693	116159232	1	1	0	3.83984357935957e-07	1.13779386388194	0.0100154083204931
chr7	100759948	100780669	chr7	100065175	100104331	2	0	2	3.85904655806401e-07	-2.4768547592013	0.0100154083204931
chr7	98840510	98860317	chr7	98302206	98317827	1	0	1	3.86231553226582e-07	-2.65182258984475	0.0100154083204931
chr13	112038277	112080420	chr13	112038277	112080420	3	3	0	3.86362163942338e-07	1.09677727672999	0.0100154083204931
chr17	58641953	58695629	chr1	108646305	108687135	4	4	0	3.87740675313676e-07	8.63405129878849	0.0100154083204931
chr13	28355998	28431419	chr13	28318630	28400013	8	8	0	3.88240785899238e-07	1.0107837606589	0.0100154083204931
chr20	44940131	44980260	chr20	44739306	44800909	4	4	0	3.89444758824705e-07	1.37894698008142	0.0100154083204931
chr1	180885087	180960690	chr1	180862763	180939433	11	11	0	3.98964161499094e-07	0.907456862002848	0.0100154083204931
chr7	93500988	93540963	chr7	93500988	93519991	2	0	2	4.02130645780535e-07	-1.5480043805783	0.0100154083204931
chr12	125016952	125122614	chr12	124960657	125122614	15	15	0	4.02303982315054e-07	1.0697619022607	0.0100154083204931
chr12	99142219	99159676	chr12	99053889	99080063	1	0	1	4.08180153266416e-07	-1.92330645450215	0.0100154083204931
chr20	57419577	57439035	chr20	57040089	57058494	1	1	0	4.12777695551307e-07	1.14986771463575	0.0100154083204931
chr12	132437743	132541841	chr12	132302070	132357880	8	8	0	4.15231024505791e-07	1.46538790110794	0.0100154083204931
chr4	9920064	9939875	chr4	9763275	9778485	1	1	0	4.15676458377065e-07	1.64133952731179	0.0100154083204931
chr8	144638906	144716618	chr8	144459954	144542234	8	8	0	4.15805578382034e-07	1.23312065621712	0.0100154083204931
chr7	97419407	97440977	chr7	97419407	97440977	1	0	1	4.18118997142505e-07	-1.89793012113038	0.0100154083204931
chr15	89860665	89919164	chr8	143359691	143718954	23	23	0	4.19142620149948e-07	5.73780918601406	0.0100154083204931
chr7	99277861	99340812	chr7	99196898	99259912	4	0	4	4.20151392836114e-07	-2.04733522490166	0.0100154083204931
chr16	27361429	27398414	chr16	27180420	27299308	10	10	0	4.22508012502698e-07	1.33401472261031	0.0100154083204931
chr6	168519674	168537811	chr6	168438932	168458037	1	1	0	4.25776910725262e-07	1.06389616985697	0.0100154083204931
chr20	45976721	46037534	chr1	110300698	110339556	5	5	0	4.27775514173048e-07	5.96392400377115	0.0100154083204931
chr7	157662846	157682949	chr7	157220926	157241480	1	1	0	4.30214388639474e-07	1.84712414910301	0.0100154083204931
chr13	113542245	113560831	chr13	113515234	113542248	1	1	0	4.31571005570602e-07	1.24576588431584	0.0100154083204931
chr7	98356323	98399848	chr7	97843935	97998147	11	0	11	4.35422143035704e-07	-1.43205802770472	0.0100154083204931
chr13	114619679	114634888	chr13	114538137	114584304	2	2	0	4.38364887872347e-07	1.24193735171302	0.0100154083204931
chr4	7218834	7340900	chr4	7178277	7238300	11	11	0	4.40925268220174e-07	1.28275886873544	0.0100154083204931
chr11	118979436	118997741	chr11	118979436	118997741	1	1	0	4.4176078941041e-07	0.840812720915892	0.0100154083204931
chr22	19020300	19058604	chr22	19020300	19036838	2	0	2	4.4304634038294e-07	-0.685617747460546	0.0100154083204931
chr5	1939937	1982464	chr5	1757540	1795026	2	2	0	4.4465694655924e-07	1.79836206112233	0.0100154083204931
chr20	43560903	43580717	chr20	43560903	43580717	1	1	0	4.48979024704304e-07	0.880427109427815	0.0100154083204931
chr12	131798013	131819304	chr12	131619883	131638701	1	1	0	4.5394142472656e-07	1.54249499794327	0.0100154083204931
chr13	50199836	50244087	chr13	50162638	50244087	5	5	0	4.59284344211671e-07	1.58181575382763	0.0100154083204931
chr7	2418998	2479796	chr7	2418998	2479796	5	0	5	4.59393033221711e-07	-1.23337069463465	0.0100154083204931
chr11	117780402	117819923	chr11	117763592	117800023	3	3	0	4.67918292354234e-07	0.951018377562984	0.0100154083204931
chr7	99456904	99536332	chr7	99196898	99259912	7	0	7	4.70311948501386e-07	-2.00954156688617	0.0100154083204931
chr13	51920070	51940465	chr13	51905832	51920073	1	1	0	4.75692952930845e-07	1.70531548006325	0.0100154083204931
chr8	142379980	142396344	chr8	142320754	142357626	2	2	0	4.78520753293285e-07	1.00064920343573	0.0100154083204931
chr13	22799430	22835358	chr13	22779032	22835358	4	4	0	4.80187856177887e-07	1.7587130803024	0.0100154083204931
chr8	144163359	144297766	chr8	144100751	144282572	28	28	0	4.8163290788538e-07	1.06690224036159	0.0100154083204931
chr7	26637333	26661398	chr7	26637333	26661398	1	0	1	4.8269821248267e-07	-0.93139808485818	0.0100154083204931
chr20	45596584	45639954	chr20	45379278	45419724	3	3	0	4.83403312007103e-07	1.69898978665958	0.0100154083204931
chr4	9999804	10040573	chr4	9739138	9778485	2	2	0	4.94612026394446e-07	1.50047666762741	0.0100154083204931
chr12	112182858	112259562	chr12	112156884	112221735	7	7	0	4.94676418937336e-07	0.995593362836375	0.0100154083204931
chr19	10078068	10102475	chr19	4020272	4040527	1	1	0	4.95554425755227e-07	5.74493446192373	0.0100154083204931
chr22	24220899	24260972	chr22	24220899	24240144	2	0	2	4.95836120477109e-07	-0.77901471767115	0.0100154083204931
chr8	146043301	146062129	chr8	145678281	145719193	2	2	0	4.98627862671719e-07	1.46354473612657	0.0100154083204931
chr7	98735583	98758807	chr7	98717677	98735586	1	0	1	4.99951045406029e-07	-2.93068612455998	0.0100154083204931
chr8	139898456	139956604	chr8	139859715	139878936	3	3	0	5.02820017344003e-07	1.40075663931118	0.0100154083204931
chr13	22779032	22799433	chr13	22557319	22579853	1	1	0	5.03795822205017e-07	2.66588142460244	0.0100154083204931
chr7	99456904	99536332	chr7	99379749	99436100	6	0	6	5.04149222621462e-07	-2.07425624635813	0.0100154083204931
chr8	103180878	103200691	chr8	102319046	102338358	1	0	1	5.04727005174841e-07	-2.00473209140865	0.0100154083204931
chr13	23980598	24021282	chr13	23962816	23999720	2	2	0	5.05361903877417e-07	1.14145294847705	0.0100154083204931
chr7	97603205	97620260	chr7	97577903	97603208	1	0	1	5.06928570089529e-07	-1.906512235477	0.0100154083204931
chr13	114299211	114322256	chr13	114299211	114322256	1	1	0	5.08522994265007e-07	1.02590032271955	0.0100154083204931
chr4	5380017	5400603	chr4	4981954	4996882	1	1	0	5.09555776870689e-07	1.73579942126159	0.0100154083204931
chr4	6318236	6339879	chr4	6263434	6280204	1	1	0	5.13817451964996e-07	0.843342449696537	0.0100154083204931
chr11	118760202	118798488	chr11	118477616	118545864	4	4	0	5.16965700151255e-07	1.2058482103165	0.0100154083204931
chr7	92559434	92577135	chr7	92541542	92559437	1	0	1	5.19328125075782e-07	-1.74973677908764	0.0100154083204931
chr7	101115827	101139550	chr7	100279851	100320878	2	0	2	5.20797682378149e-07	-3.69098811533878	0.0100154083204931
chr2	11780887	11836884	chr2	11717717	11739195	3	0	3	5.21006183696672e-07	-1.44290758416375	0.0100154083204931
chr7	155940884	155957869	chr7	155600586	155621682	1	1	0	5.22708017791759e-07	1.49931037963733	0.0100154083204931
chr1	110460698	110477092	chr1	110300698	110339556	2	2	0	5.2312343639703e-07	0.959903751450998	0.0100154083204931
chr13	30060106	30162400	chr13	30043283	30097832	8	8	0	5.2657302186773e-07	1.00730428848959	0.0100154083204931
chr20	59980285	60020867	chr17	60707269	60741938	3	3	0	5.26655508618288e-07	1.9368360042124	0.0100154083204931
chr19	18440389	18451494	chr19	18420005	18440392	1	1	0	5.31730137661938e-07	0.863404312929376	0.0100154083204931
chr11	77902569	77939820	chr11	77858361	77939820	6	6	0	5.32811352263348e-07	0.90758549614172	0.0100154083204931
chr16	70877304	70899348	chr16	70821459	70837788	1	0	1	5.34027652400536e-07	-1.7745727892426	0.0100154083204931
chr19	41579043	41600280	chr19	41579043	41600280	1	0	1	5.36526036592869e-07	-1.38916996545601	0.0100154083204931
chr9	92680291	92699548	chr9	92200865	92239706	2	2	0	5.36836495844564e-07	1.07519721115402	0.0100154083204931
chr7	94941234	94957938	chr7	94920390	94957938	2	0	2	5.3696477862912e-07	-1.48129672443291	0.0100154083204931
chr12	132823592	132899232	chr12	132807133	132878093	6	6	0	5.37731743314994e-07	0.974413101374569	0.0100154083204931
chr20	50200002	50218056	chr20	49581751	49599007	1	0	1	5.39614073842326e-07	-1.39933936637235	0.0100154083204931
chr13	24860405	24879745	chr13	24781157	24800253	1	1	0	5.40057748760491e-07	1.63746333747326	0.0100154083204931
chr10	132118983	132140723	chr10	131986328	131999683	1	1	0	5.44773093495585e-07	1.78937793376523	0.0100154083204931
chr12	131577975	131660802	chr12	131538750	131638701	7	7	0	5.45259386561554e-07	0.89025499605416	0.0100154083204931
chr13	42119715	42142402	chr13	42080226	42142402	3	3	0	5.4579752648731e-07	1.12750375528995	0.0100154083204931
chr12	117459699	117518870	chr12	117459699	117518870	4	4	0	5.47650829237948e-07	0.923332392433405	0.0100154083204931
chr7	99420059	99436100	chr7	99139205	99159941	1	0	1	5.56253399580324e-07	-2.434200404111	0.0100154083204931
chr2	242939374	242955740	chr2	242920005	242939377	1	1	0	5.63227783784363e-07	1.31533655444617	0.0100154083204931
chr12	111856579	111898219	chr12	111841904	111880539	3	3	0	5.6484188670289e-07	1.37253002432792	0.0100154083204931
chr13	112120022	112181758	chr13	112100277	112181758	6	6	0	5.75882737304154e-07	1.05671663017682	0.0100154083204931
chr13	98818613	98841635	chr13	98818613	98841635	1	1	0	5.76565534227163e-07	1.360592924076	0.0100154083204931
chr7	98499431	98602084	chr7	98415711	98482434	9	0	9	5.81664889682993e-07	-1.85546816767839	0.0100154083204931
chr17	78800466	78879051	chr17	78401570	78499632	10	10	0	5.93672372790962e-07	2.1942257860827	0.0100154083204931
chr1	110420317	110477092	chr1	110420317	110477092	4	4	0	5.93903340747566e-07	0.875913543078912	0.0100154083204931
chr3	120767174	120797420	chr3	49199939	49220139	2	0	2	5.93982572352934e-07	-8.22938109493433	0.0100154083204931
chr13	23701999	23719487	chr13	23678835	23702002	1	1	0	5.94960232347438e-07	2.00128285751394	0.0100154083204931
chr7	99939284	99960519	chr7	99598263	99615823	1	0	1	5.95665793247896e-07	-2.2658267552815	0.0100154083204931
chr8	143219745	143240257	chr8	142682381	142699827	1	1	0	5.99174707599198e-07	1.01962793254186	0.0100154083204931
chr12	50319733	50359618	chr12	50319733	50359618	2	0	2	5.99979888184786e-07	-0.680704478172667	0.0100154083204931
chr15	89143280	89159066	chr15	88996795	89039107	2	2	0	6.03553432786358e-07	1.44782357515275	0.0100154083204931
chr8	10740413	10860182	chr8	10719523	10838867	14	14	0	6.05815022608974e-07	1.27997265606536	0.0100154083204931
chr19	43796494	43815163	chr19	43796494	43815163	1	0	1	6.06703544673119e-07	-0.957594845111938	0.0100154083204931
chr22	28001612	28201950	chr22	27969139	28179905	29	0	29	6.0999999655447e-07	-1.11023047852419	0.0100154083204931
chr13	110959372	111000555	chr13	110940764	111000555	4	4	0	6.12156997874668e-07	0.981996641124912	0.0100154083204931
chr13	31600428	31620260	chr13	31400621	31421266	1	1	0	6.12857644587342e-07	1.41238171927251	0.0100154083204931
chr8	144618775	144740225	chr8	144558979	144716618	17	17	0	6.15772282791806e-07	1.09692625042587	0.0100154083204931
chr13	114199471	114219268	chr13	114172688	114219268	2	2	0	6.16898257236134e-07	1.10810486628748	0.0100154083204931
chr12	122602648	122719141	chr12	122582386	122683754	12	12	0	6.19127500190478e-07	0.954852155313528	0.0100154083204931
chr12	52459467	52518693	chr12	52459467	52498638	4	0	4	6.23201591884636e-07	-0.817124057326385	0.0100154083204931
chr13	21540829	21602430	chr13	21522713	21578834	5	5	0	6.23651705328484e-07	1.18166561179567	0.0100154083204931
chr12	124660052	124700867	chr12	124620098	124681187	4	4	0	6.27733828983832e-07	0.956801691447401	0.0100154083204931
chr12	113637274	113660356	chr12	113620115	113637277	1	1	0	6.29138785603365e-07	1.03743651026103	0.0100154083204931
chr12	123898699	123920968	chr12	123898699	123920968	1	1	0	6.31596982366649e-07	0.902987143807816	0.0100154083204931
chr21	45320181	45360944	chr21	45320181	45339844	2	0	2	6.31749285692687e-07	-0.774362720602654	0.0100154083204931
chr21	40461510	40499094	chr21	40263679	40299935	3	0	3	6.32685756209947e-07	-1.15060977301971	0.0100154083204931
chr12	125220408	125240600	chr12	125220408	125240600	1	1	0	6.36709994001917e-07	0.86307952984363	0.0100154083204931
chr15	42419753	42437337	chr15	42100360	42120325	1	1	0	6.38052401145228e-07	3.41596785351177	0.0100154083204931
chr12	52781294	52801127	chr12	52781294	52801127	1	0	1	6.39878628209676e-07	-0.676332613918448	0.0100154083204931
chr20	43900620	43996754	chr20	43900620	43996754	7	7	0	6.40720945117097e-07	1.06597987402942	0.0100154083204931
chr12	123738280	123778257	chr12	123716317	123758245	3	3	0	6.41798754403933e-07	0.86863367723574	0.0100154083204931
chr16	28278816	28338528	chr16	28278816	28320875	5	5	0	6.48198176887532e-07	1.05049073934828	0.0100154083204931
chr7	100080490	100104331	chr7	99840607	99858903	1	0	1	6.53012350638429e-07	-1.83023882624981	0.0100154083204931
chr13	112679948	112702083	chr13	112120022	112141407	1	1	0	6.55220975983044e-07	1.85835255306186	0.0100154083204931
chr12	120641415	120658859	chr12	120564201	120577571	1	1	0	6.57486744184897e-07	1.03531879649666	0.0100154083204931
chr5	1879934	1898982	chr5	1757540	1795026	2	2	0	6.64774605426355e-07	1.21820357560779	0.0100154083204931
chr8	840391	860166	chr8	739301	761591	1	1	0	6.66908358938522e-07	2.22342745929172	0.0100154083204931
chr21	46294312	46318086	chr21	46220264	46239071	1	0	1	6.68048739337504e-07	-0.881674191397999	0.0100154083204931
chr8	1459919	1478906	chr8	1440955	1478906	2	2	0	6.69375565853355e-07	0.937152374785807	0.0100154083204931
chr19	58817761	58839028	chr19	58800049	58839028	2	0	2	6.70402123813634e-07	-0.999777275411747	0.0100154083204931
chr4	184261447	184278950	chr4	183700570	183719516	1	0	1	6.71873378276222e-07	-4.20580078161358	0.0100154083204931
chr12	132998820	133041375	chr12	132998820	133020096	2	2	0	6.7211895901058e-07	0.999124431917379	0.0100154083204931
chr13	24279347	24301575	chr13	24081314	24098645	1	1	0	6.73245514284889e-07	2.52945936767112	0.0100154083204931
chr21	47181218	47240016	chr21	47181218	47199225	3	0	3	6.73923899870327e-07	-0.722528258743318	0.0100154083204931
chr19	4338149	4377471	chr11	117244381	117279785	3	3	0	6.76441561735726e-07	7.89193026420968	0.0100154083204931
chr8	143880241	143919303	chr8	143619534	143659968	3	3	0	6.77052474241414e-07	1.59035519417726	0.0100154083204931
chr13	25741402	25779694	chr13	25741402	25779694	3	3	0	6.78289985540319e-07	1.01721957711468	0.0100154083204931
chr7	86398067	86440240	chr7	86398067	86416308	2	0	2	6.79880453536515e-07	-1.94277972846955	0.0100154083204931
chr12	52620223	52683148	chr12	52518690	52683148	12	0	12	6.85082155024782e-07	-0.864733930832398	0.0100154083204931
chr21	44200350	44216286	chr21	44180709	44200353	1	0	1	6.86378175510924e-07	-0.702166787346961	0.0100154083204931
chr21	44978988	45000893	chr21	44840758	44860714	1	0	1	6.8774444252641e-07	-1.03205829067289	0.0100154083204931
chr21	46341111	46381140	chr21	46220264	46239071	2	0	2	6.92922965739426e-07	-1.21526817104139	0.0100154083204931
chr15	76599979	76659739	chr15	70260523	70299799	4	4	0	6.96714937701628e-07	4.94249905105435	0.0100154083204931
chr13	100219189	100239934	chr13	100219189	100239934	1	1	0	7.04619679876378e-07	1.35024037054343	0.0100154083204931
chr13	29997067	30019859	chr13	29997067	30019859	1	1	0	7.06705567637648e-07	0.981160670185761	0.0100154083204931
chr11	118760202	118779524	chr11	117500437	117559627	3	3	0	7.06904403998718e-07	3.57287160525624	0.0100154083204931
chr8	98559344	98579860	chr8	97338983	97359254	1	0	1	7.13823766043823e-07	-2.03634281070079	0.0100154083204931
chr12	115120727	115139763	chr12	115100427	115120730	1	1	0	7.14530559866477e-07	1.37153467109714	0.0100154083204931
chr19	4338149	4397170	chr11	117143251	117220356	9	9	0	7.18113092818549e-07	9.02633269308574	0.0100154083204931
chr11	76379095	76398006	chr11	76298706	76320166	1	1	0	7.19316268046226e-07	0.954235302860815	0.0100154083204931
chr13	25539743	25559477	chr13	25297377	25320486	1	1	0	7.27461639172658e-07	1.7715046490175	0.0100154083204931
chr20	39578825	39596175	chr20	39497225	39540116	2	2	0	7.31757600420053e-07	1.19944031820255	0.0100154083204931
chr7	98277417	98302209	chr7	97843935	97860493	1	0	1	7.3326660634834e-07	-2.00158563856078	0.0100154083204931
chr8	142838889	142860781	chr8	142556980	142579571	1	1	0	7.38365024615064e-07	0.982198415228596	0.0100154083204931
chr8	1459919	1478906	chr8	1399286	1419664	1	1	0	7.42364504237596e-07	1.73974127831582	0.0100154083204931
chr16	27079669	27101498	chr16	27058081	27101498	2	2	0	7.45647792314894e-07	0.889751430272562	0.0100154083204931
chr13	50162638	50173009	chr13	50162638	50173009	1	1	0	7.47860026521148e-07	1.83064822120287	0.0100154083204931
chr15	81181696	81239356	chr15	80921347	80936967	3	3	0	7.48099921797381e-07	1.79790601238676	0.0100154083204931
chr20	44540089	44640131	chr20	44521172	44597068	8	8	0	7.50978341120646e-07	0.992810840250667	0.0100154083204931
chr7	96743249	96780126	chr7	96743249	96760197	2	0	2	7.53460537985394e-07	-1.57326941367249	0.0100154083204931
chr8	142838889	142900444	chr8	142818806	142900444	6	6	0	7.64152011582617e-07	0.714575220741852	0.0100154083204931
chr21	43359767	43403233	chr21	43321909	43340225	2	0	2	7.65885672417441e-07	-0.99394069516161	0.0100154083204931
chr12	125097758	125122614	chr12	124860610	124880063	1	1	0	7.68024760697107e-07	1.30941374510902	0.0100154083204931
chr13	19800025	19818743	chr13	19719150	19739001	1	1	0	7.71208239321944e-07	1.5297776966418	0.0100154083204931
chr12	122220633	122276791	chr12	122220633	122276791	6	6	0	7.7500500043716e-07	0.86904351199039	0.0100154083204931
chr3	49260655	49370113	chr3	39140028	39200705	12	0	12	7.79260028311922e-07	-6.03520682381508	0.0100154083204931
chr1	109778006	109857131	chr1	109737262	109857131	12	12	0	7.85048869093176e-07	0.990327470144926	0.0100154083204931
chr16	67560038	67579689	chr16	67462945	67480484	1	1	0	7.85603553853458e-07	1.15425183739466	0.0100154083204931
chr11	118022042	118039253	chr11	117739964	117763595	1	1	0	7.88653957343546e-07	1.4939296425417	0.0100154083204931
chr12	121141609	121200041	chr12	121123467	121178684	5	5	0	7.91434112457527e-07	0.800041444353501	0.0100154083204931
chr2	9461434	9480644	chr2	9360626	9378623	1	0	1	7.92545679788447e-07	-0.978944293225654	0.0100154083204931
chr20	45881261	45903137	chr1	110300698	110319563	1	1	0	7.9348616012488e-07	7.5684518088789	0.0100154083204931
chr8	10144159	10163601	chr8	10144159	10163601	1	1	0	7.95015192454696e-07	1.14195087673054	0.0100154083204931
chr8	10421094	10595377	chr8	10399536	10580361	19	19	0	7.95143089921291e-07	1.29180144336051	0.0100154083204931
chr13	51824650	51855750	chr13	51824650	51839465	2	2	0	8.01327627111375e-07	1.62835373686966	0.0100154083204931
chr7	98960682	98978589	chr7	98735583	98758807	1	0	1	8.04107888868906e-07	-2.64197712301536	0.0100154083204931
chr22	30882606	30901467	chr22	30882606	30901467	1	0	1	8.04468851130367e-07	-0.720593347031621	0.0100154083204931
chr7	73959803	73980398	chr7	73800783	73840463	2	0	2	8.05212417445663e-07	-1.12344846517558	0.0100154083204931
chr8	128840314	128878271	chr8	128798335	128840317	2	0	2	8.05361035399108e-07	-1.05965002270689	0.0100154083204931
chr1	110220231	110238718	chr1	110060199	110079639	1	1	0	8.06766670339132e-07	1.88180117249011	0.0100154083204931
chr13	50260313	50272913	chr13	50244084	50272913	2	2	0	8.07682190997071e-07	1.98077740663745	0.0100154083204931
chr8	10521102	10559256	chr8	10440435	10459177	2	2	0	8.08318044233286e-07	1.31814334936843	0.0100154083204931
chr2	242400242	242419809	chr2	242381396	242400245	1	1	0	8.08577696696181e-07	0.980908023507303	0.0100154083204931
chr8	142179655	142257983	chr8	142179655	142240095	6	6	0	8.09937233120701e-07	0.765990139111894	0.0100154083204931
chr8	144740222	144821019	chr8	144700179	144799139	10	10	0	8.10942793752474e-07	0.78481858846206	0.0100154083204931
chr7	96260571	96282256	chr7	96260571	96282256	1	0	1	8.1326132711969e-07	-2.2035060582706	0.0100154083204931
chr13	51702226	51721523	chr13	51702226	51721523	1	1	0	8.23390855774506e-07	1.79495281269294	0.0100154083204931
chr13	49999970	50021730	chr13	49862156	49881000	1	1	0	8.24501244746e-07	1.95713314206649	0.0100154083204931
chr12	53219710	53238655	chr12	52939201	52960749	1	0	1	8.26569368129881e-07	-0.850489041145931	0.0100154083204931
chr5	1999431	2040091	chr5	1757540	1795026	3	3	0	8.34195628576747e-07	1.44515816241817	0.0100154083204931
chr13	112679948	112722437	chr13	112659390	112702083	3	3	0	8.34911495854813e-07	0.96943342173905	0.0100154083204931
chr12	133120883	133138769	chr12	133101746	133120886	1	1	0	8.36468540831648e-07	0.741147040278884	0.0100154083204931
chr19	30279530	30293793	chr19	30261182	30279533	1	0	1	8.38860921598149e-07	-0.792996756038275	0.0100154083204931
chr20	44619507	44701829	chr20	44619507	44681474	6	6	0	8.39558697770049e-07	0.902319908387816	0.0100154083204931
chr13	51578993	51639415	chr13	51541159	51619685	5	5	0	8.42356446604949e-07	1.49338783407288	0.0100154083204931
chr13	114061803	114099987	chr13	114044271	114079538	3	3	0	8.44867129497673e-07	1.1668232426059	0.0100154083204931
chr1	2460098	2576363	chr1	2000708	2118560	26	0	26	8.49984326872457e-07	-2.83216037497908	0.0100154083204931
chr15	74340267	74358529	chr15	74318279	74340270	1	1	0	8.52571446173143e-07	0.675531013057931	0.0100154083204931
chr8	128938798	128981134	chr8	128858544	128878271	2	0	2	8.52913719585512e-07	-1.03006228827915	0.0100154083204931
chr12	52881773	52939204	chr12	52881773	52939204	3	0	3	8.56353805119991e-07	-0.794615908436843	0.0100154083204931
chr8	6799443	6820615	chr8	6778935	6820615	2	2	0	8.56497199989311e-07	0.97962895569291	0.0100154083204931
chr19	40943522	40958063	chr19	40921959	40958063	2	0	2	8.59030475811013e-07	-0.962433287056959	0.0100154083204931
chr11	78660747	78678710	chr11	78440761	78459704	1	1	0	8.60113906298773e-07	2.28006307643807	0.0100154083204931
chr12	131140439	131240747	chr12	131121870	131200201	8	8	0	8.60396550548616e-07	1.27303958312668	0.0100154083204931
chr1	118200996	118219271	chr1	118119730	118137601	1	1	0	8.66809142301679e-07	1.00254268347485	0.0100154083204931
chr12	116843049	116899906	chr12	116843049	116860161	3	3	0	8.67357505426794e-07	1.25555314616415	0.0100154083204931
chr1	181158547	181180935	chr1	180919256	180939433	1	1	0	8.75088723145459e-07	1.45410214784387	0.0100154083204931
chr15	70819648	70842848	chr15	70718584	70739270	1	1	0	8.76823565354217e-07	1.27730409467146	0.0100154083204931
chr8	140640674	140663057	chr8	140219793	140282142	3	3	0	8.77038121463502e-07	1.77790473879118	0.0100154083204931
chr7	100882678	100899075	chr7	100220050	100240600	1	0	1	8.81712915374608e-07	-2.67853467127328	0.0100154083204931
chr8	142925840	142960291	chr8	142838889	142860781	2	2	0	8.82371139329992e-07	1.12917972924067	0.0100154083204931
chr13	114799528	114919799	chr13	114779930	114837670	11	11	0	8.83263800626856e-07	1.44164576332017	0.0100154083204931
chr9	94880046	94959300	chr1	117480992	117540346	10	10	0	8.8812005583114e-07	8.26765959067408	0.0100154083204931
chr15	70339395	70383019	chr15	70339395	70360009	2	2	0	8.89843391546201e-07	0.778309859748508	0.0100154083204931
chr7	99939284	99960519	chr7	99495675	99519861	1	0	1	9.01303546731182e-07	-2.7287464205423	0.0100154083204931
chr12	132020399	132063166	chr12	131839012	131884524	3	3	0	9.01516496167921e-07	1.52217634045176	0.0100154083204931
chr15	81220136	81239356	chr15	81119615	81140046	1	1	0	9.0163848298523e-07	1.38473266676358	0.0100154083204931
chr16	19700104	19722483	chr16	19638124	19660982	1	1	0	9.1013050413879e-07	2.2258790626103	0.0100154083204931
chr12	118019177	118041792	chr12	117640315	117660652	1	1	0	9.10744612176244e-07	2.00192410328699	0.0100154083204931
chr3	116100780	116119148	chr3	116100780	116119148	1	1	0	9.13632884817577e-07	1.78645801749215	0.0100154083204931
chr2	242981012	242997795	chr2	242981012	242997795	1	1	0	9.14935144587184e-07	1.52860743816343	0.0100154083204931
chr11	117437652	117500440	chr11	117397029	117437655	6	6	0	9.18264470004124e-07	1.06739968852966	0.0100154083204931
chr22	19101873	19118915	chr22	19077065	19118915	2	0	2	9.18895265694962e-07	-0.950178212015642	0.0100154083204931
chr7	98879358	98903798	chr7	98682671	98701799	1	0	1	9.19678063212752e-07	-1.82878484014048	0.0100154083204931
chr12	124799740	124819479	chr12	124620098	124642473	1	1	0	9.20075127564333e-07	1.22117577587106	0.0100154083204931
chr12	120517583	120540476	chr12	120336773	120378848	2	2	0	9.21144871065417e-07	1.27205080055838	0.0100154083204931
chr12	53262672	53279164	chr12	52518690	52540843	1	0	1	9.26047276569066e-07	-0.75656708069121	0.0100154083204931
chr12	113718711	113779861	chr12	113680764	113740067	6	6	0	9.26375031273024e-07	0.9437259570857	0.0100154083204931
chr5	173700028	173720127	chr5	172999930	173019872	1	0	1	9.29111227728383e-07	-2.16123406085105	0.0100154083204931
chr19	41723268	41740062	chr19	41723268	41740062	1	0	1	9.3038994523167e-07	-0.704234612734129	0.0100154083204931
chr11	117602892	117679079	chr11	117582774	117659604	8	8	0	9.3194254334786e-07	0.930067738801502	0.0100154083204931
chr8	144219845	144237306	chr8	144059876	144083427	1	1	0	9.33884576949597e-07	1.68951634359336	0.0100154083204931
chr7	89801272	89817745	chr7	89801272	89817745	1	0	1	9.34269720665941e-07	-1.59625448950567	0.0100154083204931
chr12	123398026	123497619	chr12	123379713	123444492	10	10	0	9.35932033032063e-07	0.851792704822067	0.0100154083204931
chr8	10621623	10635025	chr8	10580358	10595377	1	1	0	9.39258722320504e-07	3.08416091565067	0.0100154083204931
chr8	142980478	143099369	chr8	142659034	142760421	11	11	0	9.40257510602701e-07	1.16416581654682	0.0100154083204931
chr13	111059747	111076119	chr13	110899358	110923041	1	1	0	9.42073549777688e-07	1.5950112955098	0.0100154083204931
chr12	132602399	132704176	chr12	132580725	132704176	12	12	0	9.44254966031641e-07	1.10707480376981	0.0100154083204931
chr7	98565285	98581359	chr7	98277417	98302209	1	0	1	9.60690805188307e-07	-2.76306310115527	0.0100154083204931
chr12	131922496	131999716	chr12	131538750	131679937	9	9	0	9.62558476622606e-07	1.36451517036756	0.0100154083204931
chr7	99495675	99519861	chr7	99117923	99159941	2	0	2	9.63044892027339e-07	-2.42383796639732	0.0100154083204931
chr12	111744086	111760280	chr12	111557930	111580309	1	1	0	9.64407753194691e-07	2.00771339638598	0.0100154083204931
chr12	111479327	111580309	chr12	111460258	111539254	11	11	0	9.65175257498564e-07	0.862216754764884	0.0100154083204931
chr13	24960259	24979044	chr13	24921760	24979044	3	3	0	9.6922926675021e-07	1.02073516035297	0.0100154083204931
chr21	43078635	43101860	chr21	43078635	43101860	1	0	1	9.6938727910515e-07	-0.719820871753921	0.0100154083204931
chr12	131599740	131638701	chr12	131240744	131281200	2	2	0	9.71598413953191e-07	1.65708275410568	0.0100154083204931
chr12	117799787	117819683	chr12	117779404	117799790	1	1	0	9.7232782234367e-07	0.918128351830486	0.0100154083204931
chr22	30262067	30279795	chr22	30239715	30262070	1	0	1	9.75839790153689e-07	-1.39154165538168	0.0100154083204931
chr8	1941966	1978311	chr8	1941966	1959343	2	2	0	9.81936566305888e-07	1.39179547014096	0.0100154083204931
chr12	124360263	124457164	chr12	124343280	124440392	12	12	0	9.8337533312197e-07	0.913574463418153	0.0100154083204931
chr7	97774529	97797591	chr7	97419407	97440977	1	0	1	9.90071919261003e-07	-2.8351168092596	0.0100154083204931
chr7	99362194	99400078	chr7	98978586	99001573	2	0	2	9.91947991991312e-07	-2.79434526785056	0.0100154083204931
chr12	122141109	122182023	chr12	122117976	122182023	3	3	0	9.92466089073143e-07	1.11832353882786	0.0100154083204931
chr8	143560005	143579647	chr8	143300912	143318369	1	1	0	9.92753638539167e-07	1.23599843682217	0.0100154083204931
chr16	27460867	27479708	chr16	27321103	27342080	1	1	0	9.92962538436155e-07	1.52076553457039	0.0100154083204931
chr12	130481090	130500379	chr12	130439626	130457252	1	1	0	9.93832136376937e-07	1.51478726625108	0.0100154083204931
chr8	22537704	22558783	chr8	22524291	22537707	1	0	1	9.94341110723597e-07	-1.01570498376271	0.0100154083204931
chr13	41060616	41078614	chr13	41041671	41060619	1	1	0	9.96985154669526e-07	1.20648646448578	0.0100154083204931
chr21	45339841	45360944	chr21	45279776	45303171	1	0	1	9.98131014893603e-07	-1.0009203424571	0.0100154083204931
chr16	27864000	27879879	chr16	27700223	27720079	1	1	0	1.00140291041767e-06	1.55993955282931	0.0100154083204931
chr12	124740186	124759964	chr12	124660052	124700867	2	2	0	1.00369097105005e-06	1.21918473960718	0.0100154083204931
chr20	50599606	50620176	chr17	73281845	73299773	1	0	1	1.00538063332137e-06	-1.36574596506708	0.0100154083204931
chr17	59541053	59560139	chr1	107383685	107400366	1	1	0	1.01027002339974e-06	3.64054625895368	0.0100154083204931
chr12	131940005	131999716	chr12	131940005	131980070	4	4	0	1.01164108630738e-06	0.977480061602947	0.0100154083204931
chr1	181439885	181467578	chr1	181439885	181467578	1	1	0	1.02144266168546e-06	1.32950698491805	0.0100154083204931
chr8	143042022	143059538	chr8	142522640	142538673	1	1	0	1.02242438929769e-06	1.43787870617527	0.0100154083204931
chr19	47239951	47259783	chr19	47219625	47239954	1	0	1	1.02380877106209e-06	-0.758721959506187	0.0100154083204931
chr7	98620085	98640791	chr7	98459603	98482434	1	0	1	1.02577192999418e-06	-1.71695305814125	0.0100154083204931
chr8	142179655	142199560	chr8	142080986	142117013	2	2	0	1.02582387165089e-06	1.08995512143471	0.0100154083204931
chr15	81220136	81257948	chr15	80859466	80898601	2	2	0	1.02583709338803e-06	1.73023040142325	0.0100154083204931
chr21	44693230	44860714	chr21	44579133	44620444	12	0	12	1.0279163420079e-06	-1.00302048175671	0.0100154083204931
chr12	111721117	111744089	chr12	111679492	111744089	3	3	0	1.03120971439853e-06	0.914060949962885	0.0100154083204931
chr8	145620714	145659391	chr8	145580650	145620717	3	3	0	1.03271981019796e-06	0.927772152955555	0.0100154083204931
chr12	124480005	124501863	chr12	124397583	124419932	1	1	0	1.03286703211193e-06	1.47082029310367	0.0100154083204931
chr17	75819155	75838881	chr17	75417928	75443550	1	1	0	1.03939675372574e-06	1.75161965011863	0.0100154083204931
chr13	50360290	50378898	chr13	50360290	50378898	1	1	0	1.04108429661725e-06	1.86366632622551	0.0100154083204931
chr7	98840510	98860317	chr7	98682671	98701799	1	0	1	1.04325532996168e-06	-1.76867694210936	0.0100154083204931
chr7	98542213	98602084	chr7	97899922	97939078	5	0	5	1.04984119524209e-06	-2.0423104505294	0.0100154083204931
chr13	21335309	21400029	chr13	21281118	21301528	3	3	0	1.0504413132327e-06	1.5474985621989	0.0100154083204931
chr20	60081921	60100549	chr17	60680617	60741938	3	3	0	1.05214710889885e-06	1.30223425028272	0.0100154083204931
chr12	129059839	129081423	chr12	129059839	129081423	1	1	0	1.05269827126609e-06	0.986528510020337	0.0100154083204931
chr17	77960480	77979171	chr17	77900948	77920255	1	1	0	1.05588399740589e-06	0.938412182465094	0.0100154083204931
chr11	117459852	117559627	chr11	117397029	117559627	18	18	0	1.06583497564295e-06	0.972588890832343	0.0100154083204931
chr21	43381493	43403233	chr21	43381493	43403233	1	0	1	1.06656602813677e-06	-0.680507160293055	0.0100154083204931
chr8	134459181	134500522	chr8	134459181	134500522	3	3	0	1.06982039772366e-06	0.837397858044897	0.0100154083204931
chr7	100759948	100780669	chr7	100279851	100320878	2	0	2	1.07255147867814e-06	-1.8948796879053	0.0100154083204931
chr7	101742313	101760260	chr7	101497139	101516552	1	0	1	1.07585648924634e-06	-1.86842839089796	0.0100154083204931
chr8	142980478	143399761	chr8	142818806	143300915	82	82	0	1.08155970795774e-06	1.08861835935039	0.0100154083204931
chr15	76622753	76636158	chr15	70758843	70801882	2	2	0	1.08228712074638e-06	7.78764445301717	0.0100154083204931
chr13	112281073	112301758	chr13	112200937	112219304	1	1	0	1.0915416093564e-06	1.62170653388802	0.0100154083204931
chr13	49241463	49258402	chr13	49197539	49258402	3	3	0	1.09247553937503e-06	2.06778777362239	0.0100154083204931
chr8	146062126	146081519	chr8	146043301	146081519	2	2	0	1.09324989657644e-06	0.741912954919753	0.0100154083204931
chr7	157519825	157536861	chr7	157198489	157220929	1	1	0	1.09812470737211e-06	1.74966032937832	0.0100154083204931
chr14	95519083	95542270	chr14	95279254	95301096	1	1	0	1.09858699496904e-06	1.05096104614661	0.0100154083204931
chr7	99561655	99615823	chr7	99420059	99436100	3	0	3	1.09964738413927e-06	-2.26445401680554	0.0100154083204931
chr19	39162625	39218696	chr19	39119876	39200731	7	0	7	1.10056802731205e-06	-0.890445329175162	0.0100154083204931
chr19	22699562	22723678	chr19	22678314	22699565	1	1	0	1.10218307363644e-06	0.835796936028999	0.0100154083204931
chr2	8620036	8661381	chr2	8599039	8638253	3	0	3	1.10626116853183e-06	-1.01587115678498	0.0100154083204931
chr12	122620087	122643405	chr12	122419671	122439860	1	1	0	1.10831873706777e-06	1.4960776163374	0.0100154083204931
chr19	44098898	44119230	chr19	44081145	44098901	1	0	1	1.11047683368019e-06	-0.829741866332728	0.0100154083204931
chr8	142818806	142860781	chr8	142717772	142740286	2	2	0	1.11765792996284e-06	0.902351077080553	0.0100154083204931
chr14	73719846	73732020	chr14	73501133	73520542	1	1	0	1.11845120780452e-06	1.48553567813438	0.0100154083204931
chr15	76541769	76581846	chr15	73599359	73660612	4	4	0	1.11954236731851e-06	6.24428181096509	0.0100154083204931
chr21	43517776	43582448	chr21	43236486	43280084	3	0	3	1.12238580221394e-06	-1.00633214188964	0.0100154083204931
chr2	242479346	242500041	chr2	242462125	242479349	1	1	0	1.12453278869147e-06	1.01237273091045	0.0100154083204931
chr8	1000236	1020372	chr8	1000236	1020372	1	1	0	1.12684482250623e-06	0.866812864975433	0.0100154083204931
chr13	114619679	114634888	chr13	114299211	114322256	1	1	0	1.12797122493156e-06	1.63404365278598	0.0100154083204931
chr16	12599736	12698030	chr16	12599736	12680453	10	10	0	1.13445709121133e-06	0.952616611185266	0.0100154083204931
chr13	21002720	21025004	chr13	21002720	21025004	1	1	0	1.14264029097172e-06	1.48162459719833	0.0100154083204931
chr15	52517606	52560134	chr11	131460168	131500061	3	0	3	1.14585867621191e-06	-7.62545471843718	0.0100154083204931
chr12	132302070	132318712	chr12	132079968	132098798	1	1	0	1.14776992049168e-06	1.77169765531579	0.0100154083204931
chr13	30698139	30743326	chr13	30698139	30717006	2	2	0	1.15141420546944e-06	1.07183022948834	0.0100154083204931
chr19	40759518	40779786	chr19	40740267	40759521	1	0	1	1.15515815723301e-06	-0.724456808091969	0.0100154083204931
chr12	52361976	52383127	chr12	52283773	52302069	1	0	1	1.15543214953956e-06	-0.961600870254342	0.0100154083204931
chr12	54100604	54117458	chr12	54100604	54117458	1	0	1	1.15794519259682e-06	-0.92992946327513	0.0100154083204931
chr20	50258977	50276910	chr20	46579215	46600308	1	0	1	1.16467913708652e-06	-1.06457400094733	0.0100154083204931
chr19	17999037	18019775	chr19	17181207	17199003	1	1	0	1.1651839862862e-06	2.77409552007714	0.0100154083204931
chr7	100122175	100262528	chr7	99939284	99981206	11	0	11	1.16739249317367e-06	-1.70917475511241	0.0100154083204931
chr8	139917138	139937536	chr8	139780445	139801474	1	1	0	1.1720754755325e-06	1.44789833658538	0.0100154083204931
chr16	24837691	24876933	chr16	24837691	24859859	2	2	0	1.17483200312406e-06	0.94989422128444	0.0100154083204931
chr12	125220408	125240600	chr12	125003221	125080089	4	4	0	1.17633145886605e-06	1.17336034650918	0.0100154083204931
chrX	81121687	81142644	chrX	81121687	81142644	1	0	1	1.17679266474057e-06	-0.92870065255369	0.0100154083204931
chr13	24860405	24879745	chr13	24841931	24879745	2	2	0	1.18005168037645e-06	1.03017407391197	0.0100154083204931
chr19	39321150	39336821	chr19	39321150	39336821	1	0	1	1.18187998718666e-06	-0.745294101144219	0.0100154083204931
chr22	49680011	49701215	chr22	49420419	49440473	1	1	0	1.18320468992868e-06	1.10261586829331	0.0100154083204931
chr7	91420141	91439634	chr7	91420141	91439634	1	0	1	1.19176526561264e-06	-1.58006591071548	0.0100154083204931
chr12	94658301	94680821	chr12	94658301	94680821	1	0	1	1.1936625082028e-06	-1.24213863046123	0.0100154083204931
chr21	46917609	46980453	chr21	46917609	46937146	3	0	3	1.19521360814697e-06	-1.05639198200438	0.0100154083204931
chr10	5021634	5040279	chr10	4879653	4899012	1	1	0	1.19659271800658e-06	1.63535105503233	0.0100154083204931
chr11	80240031	80261434	chr11	80240031	80261434	1	1	0	1.1975218308368e-06	1.33896764708472	0.0100154083204931
chr15	76382265	76401607	chr15	74620090	74640724	1	1	0	1.19931635153039e-06	3.42752035607469	0.0100154083204931
chr15	69898904	69962903	chr15	69640389	69680118	3	3	0	1.20536210595898e-06	2.45866758960193	0.0100154083204931
chr8	143359691	143379370	chr8	142717772	142740286	1	1	0	1.20561820127489e-06	0.951345246906597	0.0100154083204931
chr8	140619531	140926225	chr8	140602315	140902689	59	59	0	1.20864413449934e-06	0.99596609306934	0.0100154083204931
chr7	90041990	90080310	chr7	90041990	90060858	2	0	2	1.20872950155419e-06	-1.37759205583422	0.0100154083204931
chr19	4295417	4319219	chr11	117244381	117258225	1	1	0	1.21514527696481e-06	7.284348277158	0.0100154083204931
chr16	27438290	27540435	chr16	27361429	27419801	8	8	0	1.21534652781084e-06	1.36276336792134	0.0100154083204931
chr13	111939912	112100280	chr13	111922505	112019667	17	17	0	1.21712340934912e-06	1.54054235519536	0.0100154083204931
chr13	49777683	49799675	chr13	49777683	49799675	1	1	0	1.21750523558414e-06	1.36017710831484	0.0100154083204931
chr19	50478352	50498874	chr19	50478352	50498874	1	0	1	1.22046978455998e-06	-0.820453775069389	0.0100154083204931
chr15	76479765	76499458	chr15	76479765	76499458	1	1	0	1.22218217805099e-06	0.63703947748318	0.0100154083204931
chr17	19661017	19684789	chr11	67159986	67179707	1	1	0	1.22360190990522e-06	4.02537987881119	0.0100154083204931
chr12	131839012	131884524	chr12	131839012	131861420	2	2	0	1.22664004549766e-06	0.83085047495257	0.0100154083204931
chr16	88977680	88998073	chr16	88822491	88839321	1	1	0	1.22977597230075e-06	1.38799227029723	0.0100154083204931
chr13	113680485	113697031	chr13	113581701	113640141	3	3	0	1.23039009165861e-06	1.55774192422639	0.0100154083204931
chr21	44559515	44620444	chr21	44539669	44620444	5	0	5	1.23458562396445e-06	-0.700944947433598	0.0100154083204931
chr7	101041262	101054743	chr7	100707385	100741084	1	0	1	1.23610516145707e-06	-2.82295602486091	0.0100154083204931
chr12	123421038	123444492	chr12	123342570	123361495	1	1	0	1.24001033214071e-06	0.784233103669845	0.0100154083204931
chr8	144320164	144340928	chr8	144262554	144282572	1	1	0	1.24568883187818e-06	1.12439603601404	0.0100154083204931
chr8	840391	860166	chr8	805271	820644	1	1	0	1.2469622501948e-06	1.37786511835994	0.0100154083204931
chr13	25741402	25759642	chr13	25681148	25695225	1	1	0	1.25329201564762e-06	1.5896037632798	0.0100154083204931
chr19	42259546	42280061	chr19	42238622	42259549	1	0	1	1.25573737426625e-06	-0.961728478894139	0.0100154083204931
chr13	27300344	27319574	chr13	27300344	27319574	1	1	0	1.2565723319572e-06	0.960300320818408	0.0100154083204931
chr8	142937810	142960291	chr8	142717772	142740286	1	1	0	1.25816335439257e-06	1.17918999978104	0.0100154083204931
chr13	21002720	21025004	chr13	20921345	20938897	1	1	0	1.25951573162253e-06	1.62707683358057	0.0100154083204931
chr15	42419753	42437337	chr15	42381556	42402695	1	1	0	1.26476480143525e-06	1.38804461106229	0.0100154083204931
chr19	48155509	48179567	chr19	48155509	48179567	1	0	1	1.26797118361114e-06	-0.780532518475763	0.0100154083204931
chr21	43009232	43039493	chr21	42801119	42903352	7	0	7	1.27783751352686e-06	-1.06086705845564	0.0100154083204931
chr4	7679081	7719303	chr4	7660583	7699240	2	2	0	1.27791862864102e-06	0.807279472530119	0.0100154083204931
chr21	43759626	43821779	chr21	43559441	43600336	4	0	4	1.28712102802752e-06	-0.947617939690568	0.0100154083204931
chr19	40779783	40798558	chr19	40779783	40798558	1	0	1	1.28816955323288e-06	-0.714220697619607	0.0100154083204931
chr15	74620090	74640724	chr15	74520929	74537983	1	1	0	1.28848636474842e-06	1.05520703422193	0.0100154083204931
chr22	22780042	22798818	chr22	22780042	22798818	1	0	1	1.29108181762809e-06	-0.783354907192166	0.0100154083204931
chr8	145540402	145557186	chr8	145180494	145199636	1	1	0	1.29338004112528e-06	1.02729527628472	0.0100154083204931
chr12	132899229	132998823	chr12	132878090	132979591	11	11	0	1.29383603571663e-06	1.08674803957483	0.0100154083204931
chr13	112980534	113019447	chr13	112960112	112998432	3	3	0	1.2968785221504e-06	1.07552346082778	0.0100154083204931
chr19	33699407	33721283	chr19	33676893	33699410	1	0	1	1.30028782229005e-06	-0.723622470702299	0.0100154083204931
chr20	44460481	44482537	chr20	44420520	44482537	3	3	0	1.30080013199298e-06	0.903962262373091	0.0100154083204931
chr8	143521188	143579647	chr8	143180469	143260140	8	8	0	1.30166663681533e-06	1.47877262798847	0.0100154083204931
chr3	110961817	110984403	chr3	110940858	110961820	1	1	0	1.30264413500061e-06	1.59851903323807	0.0100154083204931
chr12	124740186	125040335	chr12	124660052	125003224	54	54	0	1.30696225883243e-06	0.921678977494515	0.0100154083204931
chr1	109778006	109800498	chr1	109641402	109660106	1	1	0	1.30828381733327e-06	1.24746189930851	0.0100154083204931
chr12	123971738	123998406	chr12	123963338	123998406	2	2	0	1.30914661882292e-06	1.65932634896292	0.0100154083204931
chr22	28100211	28201950	chr22	27978183	28038610	7	0	7	1.31400254502502e-06	-1.56878909385008	0.0100154083204931
chr1	181000365	181144320	chr1	180885087	180939433	11	11	0	1.31434770311987e-06	1.16930605827278	0.0100154083204931
chr12	50459682	50498774	chr12	50438545	50498774	3	0	3	1.31686085568567e-06	-0.663217790704141	0.0100154083204931
chr8	144399624	144420856	chr8	144340925	144420856	4	4	0	1.32032662710032e-06	1.06973869957843	0.0100154083204931
chr12	94920633	94959679	chr12	94920633	94959679	2	0	2	1.33896594908806e-06	-1.11765652557615	0.0100154083204931
chr8	142999291	143019711	chr8	142501664	142522643	1	1	0	1.33944580625939e-06	1.35467801121108	0.0100154083204931
chr8	142838889	142900444	chr8	142597464	142659037	5	5	0	1.3404515191012e-06	1.1616345196814	0.0100154083204931
chr12	51924443	51940738	chr12	51924443	51940738	1	0	1	1.34102055524365e-06	-0.889063872042755	0.0100154083204931
chr8	143139962	143157693	chr8	142597464	142619218	1	1	0	1.34517843982341e-06	1.4226005592558	0.0100154083204931
chr12	130920194	131019372	chr12	130898554	131001556	11	11	0	1.34648363547938e-06	1.11296465025178	0.0100154083204931
chr7	98565285	98602084	chr7	98047973	98063509	2	0	2	1.34715980631657e-06	-2.11987517604131	0.0100154083204931
chr8	10621623	10635025	chr8	10521102	10539877	1	1	0	1.34833904020247e-06	1.65739265744261	0.0100154083204931
chr15	70758843	70779324	chr15	70540866	70559978	1	1	0	1.35176145321623e-06	0.956482967518581	0.0100154083204931
chr8	142937810	142960291	chr8	142597464	142619218	1	1	0	1.35493870948834e-06	1.24680270662857	0.0100154083204931
chr8	143420834	143440175	chr8	143200164	143219748	1	1	0	1.35653794709339e-06	1.25891436291698	0.0100154083204931
chr19	34043926	34060565	chr19	34020291	34043929	1	0	1	1.35715368218994e-06	-0.922861650093804	0.0100154083204931
chr7	92799662	92828075	chr7	92259937	92282510	1	0	1	1.36319026413705e-06	-3.88382407750866	0.0100154083204931
chr13	113739706	113780474	chr13	113659911	113720529	4	4	0	1.36476339653248e-06	1.0899461806026	0.0100154083204931
chr21	43120314	43139380	chr21	43060378	43139380	4	0	4	1.36526247072012e-06	-0.842165869022216	0.0100154083204931
chr8	145760420	145779616	chr8	145020558	145040386	1	1	0	1.36596413550136e-06	2.0757355362502	0.0100154083204931
chr12	122582386	122643405	chr12	122459532	122513396	6	6	0	1.36603224529751e-06	0.880242252027236	0.0100154083204931
chr19	42500261	42582272	chr19	42500261	42582272	7	0	7	1.36724451061014e-06	-0.775755906269583	0.0100154083204931
chr7	97314042	97341689	chr7	97314042	97341689	1	0	1	1.37544208817172e-06	-2.13950627885559	0.0100154083204931
chr8	134380868	134398525	chr8	134219174	134242462	1	1	0	1.39002404964256e-06	0.835491305261798	0.0100154083204931
chr12	132459114	132477110	chr12	132401075	132419514	1	1	0	1.39088169133095e-06	1.45536980557757	0.0100154083204931
chr19	49299739	49318952	chr19	49281686	49299742	1	0	1	1.40265962340721e-06	-0.785801682106692	0.0100154083204931
chr12	94523437	94559941	chr12	94523437	94538484	2	0	2	1.40333795887228e-06	-1.06954199473174	0.0100154083204931
chr4	1502902	1519136	chr4	1480034	1502905	1	1	0	1.40525131473653e-06	0.774094032653443	0.0100154083204931
chr22	30141720	30158365	chr22	30141720	30158365	1	0	1	1.40843942030425e-06	-0.813866323855142	0.0100154083204931
chr12	131898336	131980070	chr12	131839012	131922499	7	7	0	1.41574287941811e-06	1.54352007246432	0.0100154083204931
chr21	45020827	45039602	chr21	44840758	44860714	1	0	1	1.41655076535555e-06	-1.29594009705343	0.0100154083204931
chr20	45338375	45360531	chr20	45338375	45360531	1	1	0	1.43527869348016e-06	0.761333868843467	0.0100154083204931
chr14	101639827	101658559	chr14	101580247	101603065	1	1	0	1.43532638608728e-06	0.882799622022103	0.0100154083204931
chr7	101079338	101098617	chr7	100801709	100812175	1	0	1	1.43629571703517e-06	-2.23385921117409	0.0100154083204931
chr13	31498809	31522238	chr13	31479265	31522238	2	2	0	1.44085517100829e-06	1.13610723797521	0.0100154083204931
chr7	94780629	94801305	chr7	94780629	94801305	1	0	1	1.44090433613389e-06	-1.60471569741487	0.0100154083204931
chr12	113718711	113740067	chr12	113620115	113637277	1	1	0	1.4413751849852e-06	0.992645196442078	0.0100154083204931
chr17	77360168	77420563	chr17	77163538	77200995	4	4	0	1.45250772257313e-06	1.13145987165124	0.0100154083204931
chr15	70758843	70779324	chr15	69680115	69698525	1	1	0	1.45253588193854e-06	2.36231639400015	0.0100154083204931
chr12	132284125	132302073	chr12	132219763	132237985	1	1	0	1.45623694585828e-06	1.84496517743883	0.0100154083204931
chr13	20968882	21002723	chr13	20968882	20980180	2	2	0	1.45700403550731e-06	1.09372626599112	0.0100154083204931
chr2	8701564	8721623	chr2	8682859	8701567	1	0	1	1.45901130262407e-06	-1.03806230593526	0.0100154083204931
chr19	49638203	49659434	chr19	49638203	49659434	1	0	1	1.45959279069271e-06	-0.722568480768309	0.0100154083204931
chr19	35597325	35619659	chr19	35597325	35619659	1	0	1	1.47039292995524e-06	-0.683578643943139	0.0100154083204931
chr1	109699479	109721262	chr1	109699479	109721262	1	1	0	1.47721683902032e-06	0.842748575252008	0.0100154083204931
chr19	55544153	55560002	chr19	55544153	55560002	1	0	1	1.47851211463536e-06	-0.758831128486134	0.0100154083204931
chr21	43517776	43539720	chr21	43219474	43236489	1	0	1	1.48585964786232e-06	-1.02082193023588	0.0100154083204931
chr20	47219220	47282274	chr20	47160004	47197454	3	3	0	1.48739526397863e-06	0.937835369463354	0.0100154083204931
chr16	17199927	17220085	chr16	17199927	17220085	1	1	0	1.49068243870206e-06	0.700938096691824	0.0100154083204931
chr11	64101814	64120807	chr11	63960233	63979932	1	1	0	1.49542812097375e-06	0.932023869255078	0.0100154083204931
chr12	116920198	116959594	chr12	116818837	116843052	2	2	0	1.49551465281101e-06	1.77168153899457	0.0100154083204931
chr8	128858544	128878271	chr8	128719747	128763360	2	0	2	1.50154701346166e-06	-1.239385192277	0.0100154083204931
chr13	52341141	52360659	chr13	52003403	52038407	2	2	0	1.50768515357667e-06	1.92469263104916	0.0100154083204931
chr8	145801262	145979432	chr8	145801262	145945320	21	21	0	1.51382237816289e-06	0.828455811932227	0.0100154083204931
chr11	78939237	78959771	chr11	78895571	78917016	1	1	0	1.51483179951969e-06	1.60535908319595	0.0100154083204931
chr11	118760202	118779524	chr11	117397029	117480618	4	4	0	1.51829400231609e-06	5.82769599138072	0.0100154083204931
chr22	24437703	24459621	chr22	24437703	24459621	1	0	1	1.52321842701637e-06	-0.733240827140696	0.0100154083204931
chr8	144499241	144618778	chr8	144459954	144579000	12	12	0	1.52715714360718e-06	0.880243929962777	0.0100154083204931
chr12	53618706	53720856	chr12	53579594	53642432	6	0	6	1.53083817842691e-06	-0.919308893265171	0.0100154083204931
chr13	53298847	53379499	chr13	53277818	53322339	5	5	0	1.53300241226915e-06	1.86549220752986	0.0100154083204931
chr13	114478861	114594604	chr13	114478861	114560019	9	9	0	1.53460860575273e-06	1.1493769356178	0.0100154083204931
chr8	144779822	144821019	chr8	144499241	144519627	2	2	0	1.53491549151127e-06	1.23427144117002	0.0100154083204931
chr7	95138714	95201145	chr7	95138714	95179417	3	0	3	1.53632343951544e-06	-2.05219305716935	0.0100154083204931
chr4	8699717	8718042	chr4	8681085	8699720	1	1	0	1.55127228736073e-06	0.776124896839187	0.0100154083204931
chr7	99117923	99183987	chr7	99117923	99159941	4	0	4	1.55263650377521e-06	-1.92562427295546	0.0100154083204931
chr12	131861417	131884524	chr12	131577975	131638701	3	3	0	1.55277700083647e-06	1.51465272419151	0.0100154083204931
chr12	120860855	120882707	chr12	120779318	120800174	1	1	0	1.5528708819669e-06	0.987652887397466	0.0100154083204931
chr13	30562901	30618040	chr13	30562901	30577440	3	3	0	1.55413615776489e-06	0.901348513332754	0.0100154083204931
chr19	51039990	51058342	chr19	51039990	51058342	1	0	1	1.55441729293688e-06	-0.779936578637109	0.0100154083204931
chr12	120641415	120658859	chr12	120641415	120658859	1	1	0	1.56526661637001e-06	0.623971898725703	0.0100154083204931
chr7	95439197	95461642	chr7	95399821	95422301	1	0	1	1.56529812310301e-06	-3.08023996381113	0.0100154083204931
chr7	99400075	99436100	chr7	99277861	99321270	2	0	2	1.56674810902176e-06	-2.2530701101115	0.0100154083204931
chr7	99379749	99400078	chr7	99117923	99139208	1	0	1	1.57269922553895e-06	-2.12347921672508	0.0100154083204931
chr15	81465301	81499885	chr15	80859466	80880789	2	2	0	1.57473505838041e-06	3.4478786294822	0.0100154083204931
chr8	142522640	142538673	chr8	142522640	142538673	1	1	0	1.57698623157248e-06	0.697011566142873	0.0100154083204931
chr13	31920295	31960867	chr13	31920295	31939550	2	2	0	1.58022172224119e-06	1.17109254363129	0.0100154083204931
chr8	142925840	142960291	chr8	142556980	142579571	2	2	0	1.58887862632789e-06	1.36999851498751	0.0100154083204931
chr13	21641687	21661907	chr13	21560558	21578834	1	1	0	1.59632063438227e-06	1.73681770141389	0.0100154083204931
chr13	24301572	24320442	chr13	24279347	24301575	1	1	0	1.59729327226361e-06	1.2224564644291	0.0100154083204931
chr20	60400882	60419852	chr20	58639995	58659785	1	0	1	1.59917317817148e-06	-2.11795738783249	0.0100154083204931
chr19	52199663	52220417	chr19	52176304	52220417	2	0	2	1.59938471713379e-06	-0.791212289860584	0.0100154083204931
chr8	145540402	145580653	chr8	145020558	145081064	4	4	0	1.60003470249906e-06	1.39227047570196	0.0100154083204931
chr4	5840979	5859876	chr4	5820176	5840982	1	1	0	1.60773977338351e-06	0.767900224242702	0.0100154083204931
chr12	122481687	122502128	chr12	122402851	122419674	1	1	0	1.61316356708475e-06	1.19789490723639	0.0100154083204931
chr2	9461434	9480644	chr2	9417892	9440450	1	0	1	1.613418574126e-06	-1.0516864167829	0.0100154083204931
chr14	94940307	94960333	chr14	94900042	94924540	1	1	0	1.62668966457399e-06	1.08695002711841	0.0100154083204931
chrX	153299314	153323720	chrX	153280326	153299317	1	0	1	1.62731829744899e-06	-0.776402764253879	0.0100154083204931
chr8	145659388	145678284	chr8	145117272	145160190	2	2	0	1.63211138333536e-06	1.45556055302382	0.0100154083204931
chr20	45379278	45419724	chr20	45379278	45419724	2	2	0	1.63386631925733e-06	1.02278326151617	0.0100154083204931
chr21	45119632	45217629	chr21	45106454	45177300	10	0	10	1.63459919789031e-06	-0.778316878443078	0.0100154083204931
chr7	92640063	92678762	chr7	92640063	92678762	3	0	3	1.63732494531635e-06	-1.61810619597506	0.0100154083204931
chr11	118477616	118545864	chr11	118477616	118545864	5	5	0	1.64089162263319e-06	0.758589226888842	0.0100154083204931
chr13	27520078	27579850	chr13	27520078	27558280	4	4	0	1.64137989430389e-06	0.842435318362889	0.0100154083204931
chr19	42840433	42880630	chr19	42840433	42880630	3	0	3	1.65369442936981e-06	-0.784288128272689	0.0100154083204931
chr7	92738947	92761217	chr7	92640063	92661223	1	0	1	1.65832693778565e-06	-2.48456884254666	0.0100154083204931
chr10	95340060	95360540	chr10	95340060	95360540	1	0	1	1.66418455149377e-06	-0.78553185562431	0.0100154083204931
chr16	12659601	12680453	chr16	12518341	12560780	2	2	0	1.66583083303901e-06	1.21435707698158	0.0100154083204931
chr8	143740924	143919303	chr8	143679047	143900611	37	37	0	1.6662901865017e-06	1.61422300339321	0.0100154083204931
chr12	129242731	129254084	chr12	129216533	129254084	2	2	0	1.66740704739847e-06	0.839268006188391	0.0100154083204931
chr12	125259870	125382093	chr12	125240597	125363457	13	13	0	1.67347269106279e-06	0.98838610258212	0.0100154083204931
chr7	98840510	98879361	chr7	98459603	98482434	2	0	2	1.67448988069254e-06	-1.91649863132416	0.0100154083204931
chr12	122402851	122513396	chr12	122356471	122502128	13	13	0	1.67925638265137e-06	0.952128071437743	0.0100154083204931
chr12	123457725	123600488	chr12	123457725	123600488	24	24	0	1.67955065171141e-06	0.898265907739128	0.0100154083204931
chr7	157662846	157682949	chr7	157180044	157198492	1	1	0	1.68450606508644e-06	1.83809147892064	0.0100154083204931
chr7	85042625	85063312	chr7	85042625	85063312	1	0	1	1.69195544294685e-06	-1.40301541660107	0.0100154083204931
chr4	6019802	6099503	chr4	5978582	6081670	11	11	0	1.69365044850398e-06	1.25713977277258	0.0100154083204931
chr13	21880501	21898581	chr13	21880501	21898581	1	1	0	1.69488098518571e-06	1.21651656631967	0.0100154083204931
chr8	145540402	145598488	chr8	145222627	145280103	4	4	0	1.69540912837168e-06	1.22647344371957	0.0100154083204931
chr19	18898162	18918629	chr19	18879303	18898165	1	1	0	1.69934439800678e-06	0.696757993434943	0.0100154083204931
chr12	111598790	111640767	chr12	111358331	111399714	3	3	0	1.70043231856518e-06	1.4677034344863	0.0100154083204931
chr15	80859466	80880789	chr15	80839875	80859469	1	1	0	1.70559824351552e-06	0.800125852839743	0.0100154083204931
chr15	76622753	76659739	chr15	70480110	70500467	2	2	0	1.71010617915028e-06	7.35060005992946	0.0100154083204931
chr12	121157477	121178684	chr12	121082938	121099073	1	1	0	1.71979165456754e-06	1.22019278250528	0.0100154083204931
chr12	114120068	114138853	chr12	114120068	114138853	1	1	0	1.72033191986366e-06	0.720278978957114	0.0100154083204931
chr13	21683429	21707098	chr13	21661904	21707098	2	2	0	1.73421404368777e-06	1.38822674759449	0.0100154083204931
chr15	76636155	76659739	chr15	76622753	76636158	1	1	0	1.73467032511744e-06	1.34715099326107	0.0100154083204931
chr20	59844093	59861471	chr17	60707269	60720100	1	1	0	1.73842172315725e-06	2.04450608730277	0.0100154083204931
chr12	131357078	131371108	chr12	131357078	131371108	1	1	0	1.73986537239588e-06	1.4550610922534	0.0100154083204931
chr2	9517858	9540246	chr2	9499456	9517861	1	0	1	1.7458547541551e-06	-0.798232802516498	0.0100154083204931
chr13	100041881	100098425	chr13	100041881	100081035	4	4	0	1.75179250494135e-06	0.976471980656699	0.0100154083204931
chr19	49138645	49180514	chr19	49120406	49160195	2	0	2	1.75639623741998e-06	-0.950332867066651	0.0100154083204931
chr7	100960701	101223735	chr7	100699449	100812175	26	0	26	1.75667724002406e-06	-2.68885165454474	0.0100154083204931
chr19	50978674	51017999	chr19	50978674	50999706	2	0	2	1.76162642041071e-06	-0.789877836585685	0.0100154083204931
chr13	25259375	25335495	chr13	25230890	25320486	6	6	0	1.76463842171515e-06	1.3004269353274	0.0100154083204931
chr12	125462186	125473569	chr12	125442598	125462189	1	1	0	1.76585558307635e-06	1.0465492407784	0.0100154083204931
chr12	129337536	129362514	chr12	129319746	129362514	2	2	0	1.77152870793397e-06	1.10784283749269	0.0100154083204931
chr22	17659103	17684059	chr22	17659103	17684059	1	0	1	1.77734993735322e-06	-0.709182287173623	0.0100154083204931
chr11	118900077	118942357	chr11	118900077	118942357	3	3	0	1.78342495044244e-06	0.929139396762315	0.0100154083204931
chr13	113280658	113297091	chr13	113259748	113280661	1	1	0	1.79132319303146e-06	1.20593231593224	0.0100154083204931
chr12	121400231	121481734	chr12	121157477	121200041	5	5	0	1.79254327430413e-06	1.06591101227003	0.0100154083204931
chr1	181378148	181399673	chr1	181082040	181100415	1	1	0	1.79262890346295e-06	2.42425571293008	0.0100154083204931
chr4	8099697	8120311	chr4	8039259	8062119	1	1	0	1.79734401786599e-06	0.97362384644738	0.0100154083204931
chr7	94120906	94159105	chr7	94120906	94140300	2	0	2	1.7981354447253e-06	-1.7032628051383	0.0100154083204931
chr8	142937810	142960291	chr8	142925840	142937813	1	1	0	1.80186777876228e-06	0.796974715816666	0.0100154083204931
chr21	45496699	45521446	chr21	45496699	45521446	1	0	1	1.80188298847761e-06	-0.933686243236252	0.0100154083204931
chr8	145222627	145300072	chr8	145180494	145280103	8	8	0	1.80277847127613e-06	0.761381537769884	0.0100154083204931
chr15	57839243	57857205	chr15	57839243	57857205	1	1	0	1.80407167612845e-06	1.12127322028881	0.0100154083204931
chr4	7719300	7737579	chr4	7640699	7660586	1	1	0	1.81138556023879e-06	0.937166250888541	0.0100154083204931
chr3	49680687	49720051	chr3	39140028	39178564	4	0	4	1.81191484360584e-06	-7.51187514006246	0.0100154083204931
chr12	131922496	131960311	chr12	131798013	131819304	2	2	0	1.82146827155467e-06	1.61021420992463	0.0100154083204931
chr19	19761862	19778437	chr19	19738964	19761865	1	1	0	1.82504650678549e-06	0.810920826555768	0.0100154083204931
chr2	242695526	242717993	chr2	242578496	242598625	1	1	0	1.82594470468644e-06	1.550537752948	0.0100154083204931
chr7	98257984	98317827	chr7	97921264	97939078	3	0	3	1.82595503909668e-06	-1.49656350037423	0.0100154083204931
chr1	5680195	5697986	chr1	5561651	5579543	1	1	0	1.82771722249876e-06	1.08559674216494	0.0100154083204931
chr11	117858369	117879734	chr11	117679076	117698729	1	1	0	1.83046640013906e-06	0.96174456461367	0.0100154083204931
chr20	49299855	49320593	chr17	60938736	60962391	1	0	1	1.83282791200243e-06	-1.79849426717324	0.0100154083204931
chr7	98519567	98581359	chr7	98379953	98415714	3	0	3	1.84535544721036e-06	-2.96954854308776	0.0100154083204931
chr1	181315899	181339778	chr1	181315899	181339778	1	1	0	1.84639360385399e-06	0.879974731661763	0.0100154083204931
chr22	19779099	19821761	chr22	19759348	19821761	3	0	3	1.84938992698529e-06	-0.781112848451265	0.0100154083204931
chr13	114941542	114999612	chr13	114941542	114978738	3	3	0	1.85136481674436e-06	1.0528308637465	0.0100154083204931
chr13	114500416	114519791	chr13	114299211	114322256	1	1	0	1.85290619815089e-06	1.22402919314223	0.0100154083204931
chr12	126161924	126180761	chr12	126100843	126120049	1	1	0	1.85930188305541e-06	2.19145643340917	0.0100154083204931
chr7	86817577	86838355	chr7	86817577	86838355	1	0	1	1.86499403267936e-06	-1.73938889096104	0.0100154083204931
chr15	90319588	90339052	chr15	90279734	90299276	1	1	0	1.87247378733327e-06	0.814362940359213	0.0100154083204931
chr12	125080086	125097761	chr12	124561890	124582646	1	1	0	1.87295088531191e-06	2.51051561464851	0.0100154083204931
chr7	97899922	97921267	chr7	97638711	97661152	1	0	1	1.88325677383578e-06	-2.09150913615155	0.0100154083204931
chr20	44739306	44998897	chr20	44739306	44980260	36	36	0	1.88718516748249e-06	1.05196617601495	0.0100154083204931
chr21	44180709	44200353	chr21	43739707	43759629	1	0	1	1.88721927520474e-06	-1.46725728931331	0.0100154083204931
chr19	51781340	51817944	chr19	51781340	51799970	2	0	2	1.88732577845297e-06	-0.901433566311947	0.0100154083204931
chr8	6738494	6760216	chr8	6701182	6720479	1	1	0	1.89283619389726e-06	2.76361273167363	0.0100154083204931
chr22	24118604	24142900	chr22	24096548	24118607	1	0	1	1.89792026757556e-06	-0.716819188831149	0.0100154083204931
chr3	49341446	49358514	chr3	49124090	49138961	1	1	0	1.89894579271239e-06	2.10872170426365	0.0100154083204931
chr16	28600599	28639676	chr16	28586368	28620427	2	2	0	1.89926634465985e-06	0.821048897482815	0.0100154083204931
chr10	98420612	98438264	chr10	98401586	98420615	1	0	1	1.90160181338863e-06	-0.930324698074453	0.0100154083204931
chr8	145678281	145719193	chr8	145540402	145620717	4	4	0	1.90254158596623e-06	1.02615987545125	0.0100154083204931
chr13	111480552	111501683	chr13	111460876	111480555	1	1	0	1.90559663727169e-06	1.1291431262613	0.0100154083204931
chr13	32980806	33017110	chr13	32980806	33017110	3	3	0	1.90753224048837e-06	0.96746383671355	0.0100154083204931
chr8	144558979	144579000	chr8	144459954	144482733	1	1	0	1.90823278497901e-06	0.921246054753536	0.0100154083204931
chr7	98840510	98860317	chr7	97843935	97860493	1	0	1	1.91256691184117e-06	-2.42845830110375	0.0100154083204931
chr12	53200586	53219713	chr12	52818289	52841434	1	0	1	1.91404749123314e-06	-1.01644556506485	0.0100154083204931
chr8	10580358	10595377	chr8	10440435	10459177	1	1	0	1.91563357015411e-06	1.85038479761721	0.0100154083204931
chr22	28100211	28120383	chr22	27541395	27561500	1	0	1	1.92397882631752e-06	-2.03728520825155	0.0100154083204931
chr2	11701236	11780890	chr2	11618720	11717720	9	0	9	1.92552740020528e-06	-1.51960643438416	0.0100154083204931
chr12	132079968	132140125	chr12	131577975	131599743	3	3	0	1.92855766232163e-06	1.36570346817112	0.0100154083204931
chr8	143679047	143701387	chr8	143379367	143399761	1	1	0	1.93052528715354e-06	1.04392851876127	0.0100154083204931
chr12	111598790	111744089	chr12	111557930	111660566	13	13	0	1.93709710506172e-06	1.02970223286142	0.0100154083204931
chr21	42740678	42779517	chr21	42740678	42760895	2	0	2	1.94132958911005e-06	-0.669173772019225	0.0100154083204931
chr8	46922593	46961761	chr8	46922593	46939683	2	2	0	1.94915679747625e-06	0.599933836424848	0.0100154083204931
chr1	2340650	2439920	chr1	2019737	2118560	8	0	8	1.95184620133123e-06	-1.7206273736938	0.0100154083204931
chr13	20859908	20980180	chr13	20802985	20938897	15	15	0	1.95958912006042e-06	1.01207817704939	0.0100154083204931
chr16	12180693	12217694	chr16	12180693	12202262	2	2	0	1.9598741452604e-06	0.945021585596888	0.0100154083204931
chr21	43859000	43881722	chr21	43600333	43620326	1	0	1	1.96077366964955e-06	-1.40041997887714	0.0100154083204931
chr10	98899889	98919816	chr10	98899889	98919816	1	0	1	1.9610140122689e-06	-0.821991640022352	0.0100154083204931
chr19	4359630	4377471	chr11	117520616	117542071	1	1	0	1.96358724835371e-06	7.1431230911454	0.0100154083204931
chr11	118180561	118198350	chr11	118022042	118039253	1	1	0	1.9687367734506e-06	1.36951256935475	0.0100154083204931
chr8	145498294	145521032	chr8	145140239	145160190	1	1	0	1.97344665739341e-06	1.06773156249101	0.0100154083204931
chr17	21417963	21439951	chr17	21240209	21261467	1	1	0	1.97409436612933e-06	1.13416247245172	0.0100154083204931
chr8	10260463	10301778	chr8	10260463	10279747	2	2	0	1.97565492352136e-06	1.28748226962556	0.0100154083204931
chr7	89959008	89980246	chr7	89959008	89980246	1	0	1	1.97822420512063e-06	-1.62877437441001	0.0100154083204931
chr11	118398209	118416878	chr11	118398209	118416878	1	1	0	1.97826772967102e-06	0.887666333209431	0.0100154083204931
chr12	122061653	122077643	chr12	122061653	122077643	1	1	0	1.9789274501407e-06	0.873052871187567	0.0100154083204931
chr19	47979864	48059114	chr19	47979864	48042965	5	0	5	1.98274347976461e-06	-0.85583821674773	0.0100154083204931
chr12	125557979	125661849	chr12	125538538	125639207	9	9	0	1.98411529686804e-06	1.23510430734383	0.0100154083204931
chr21	47019442	47060001	chr21	46980450	47060001	4	0	4	1.99110555507557e-06	-0.934156654642562	0.0100154083204931
chr21	44693230	44840761	chr21	44683683	44821020	10	0	10	1.99388290366632e-06	-0.715303987263003	0.0100154083204931
chr8	10878935	10957343	chr8	10878935	10942375	6	6	0	1.99682731081464e-06	1.09357064604231	0.0100154083204931
chr21	43182296	43200320	chr21	43182296	43200320	1	0	1	2.00205209655418e-06	-0.684643397482781	0.0100154083204931
chr7	100759948	100780669	chr7	100122175	100140341	1	0	1	2.00716053585624e-06	-2.14402243359401	0.0100154083204931
chr20	49001325	49020242	chr20	49001325	49020242	1	0	1	2.0099213857384e-06	-0.641564565571143	0.0100154083204931
chr15	76622753	76659739	chr15	73620487	73660612	3	3	0	2.01295644294436e-06	7.56859223303316	0.0100154083204931
chr21	46820848	46840723	chr21	46579712	46599416	1	0	1	2.01423619499418e-06	-1.16631729634198	0.0100154083204931
chr14	106380103	106401780	chr14	105962196	105985439	1	1	0	2.02727773486612e-06	1.9564293998971	0.0100154083204931
chr12	131538750	131558862	chr12	131519065	131558862	2	2	0	2.0278203786639e-06	0.920992367223521	0.0100154083204931
chr7	101335503	101376281	chr7	100960701	101000665	3	0	3	2.02895030252244e-06	-2.43744758893872	0.0100154083204931
chr17	16880371	16940093	chr17	16824519	16859200	3	3	0	2.03291102177978e-06	1.21139471467739	0.0100154083204931
chr8	143937141	143959740	chr8	143740924	143759282	1	1	0	2.03440107246482e-06	1.00063697464756	0.0100154083204931
chr17	7998203	8019457	chr17	7940683	7960504	1	1	0	2.04291453460261e-06	1.26249925408592	0.0100154083204931
chr21	43775826	43800133	chr21	43639411	43680242	2	0	2	2.0492901038806e-06	-0.993823070966961	0.0100154083204931
chr13	52960297	52993833	chr13	52933998	52979473	2	2	0	2.05396664000698e-06	1.82540518740697	0.0100154083204931
chr15	43480561	43501746	chr15	43480561	43501746	1	1	0	2.06994409675896e-06	1.26686113160571	0.0100154083204931
chr15	42680352	42699981	chr15	42437334	42460360	1	1	0	2.07073444971488e-06	1.48621024249111	0.0100154083204931
chr16	19683121	19739474	chr16	19683121	19739474	5	5	0	2.07250150777475e-06	0.959779407906952	0.0100154083204931
chr8	11301083	11340258	chr8	11259616	11318954	5	5	0	2.07348385902864e-06	1.13255755451837	0.0100154083204931
chr13	112679948	112702083	chr13	112508923	112521940	1	1	0	2.07790809619916e-06	1.8584373045397	0.0100154083204931
chr13	52341141	52360659	chr13	51905832	51920073	1	1	0	2.07904234871167e-06	2.10883828955998	0.0100154083204931
chr8	146100747	146118693	chr8	146100747	146118693	1	1	0	2.0826201040419e-06	0.712029917039702	0.0100154083204931
chr19	47959324	47979867	chr19	47861621	47879468	1	0	1	2.08274359897835e-06	-1.49523630462018	0.0100154083204931
chr7	4641085	4682373	chr7	2898947	2919004	2	0	2	2.08577095939241e-06	-1.9111639819502	0.0100154083204931
chr8	540054	562180	chr8	540054	562180	1	1	0	2.08944517383103e-06	0.799226592251175	0.0100154083204931
chr7	100899072	100920134	chr7	100608405	100622677	1	0	1	2.09980922855774e-06	-2.64187033103946	0.0100154083204931
chr19	24180562	24196540	chr19	24180562	24196540	1	1	0	2.10016327610817e-06	1.29023535367693	0.0100154083204931
chr20	45204227	45219987	chr20	45183637	45219987	2	2	0	2.11162297946226e-06	0.83364816002101	0.0100154083204931
chr1	154920181	154938208	chr1	154761051	154777750	1	1	0	2.11305958082307e-06	1.43544519629274	0.0100154083204931
chr12	52383124	52479669	chr12	52383124	52439870	6	0	6	2.11446564776981e-06	-0.710007763117824	0.0100154083204931
chr7	100378349	100402622	chr7	99939284	99960519	1	0	1	2.12148985720861e-06	-1.5245733467942	0.0100154083204931
chr8	1721224	1739047	chr8	1699672	1721227	1	1	0	2.12444306908428e-06	0.981499756293602	0.0100154083204931
chr13	31320228	31380189	chr13	31299859	31361958	4	4	0	2.12588220063576e-06	1.11798270205908	0.0100154083204931
chr1	110179014	110259661	chr1	110157470	110238718	6	6	0	2.13372796969551e-06	0.992875351811166	0.0100154083204931
chr19	46518245	46580196	chr19	46518245	46580196	4	0	4	2.13931820511232e-06	-0.739398125052988	0.0100154083204931
chr4	802878	821241	chr4	599419	620199	1	1	0	2.14519623744969e-06	1.58729712412876	0.0100154083204931
chr20	47000409	47040928	chr20	46275101	46318720	2	2	0	2.14829246010578e-06	0.810155884880156	0.0100154083204931
chr12	123898699	123920968	chr12	123859721	123879895	1	1	0	2.14910362456274e-06	1.30062213975573	0.0100154083204931
chr8	135700225	135719889	chr8	135459709	135483773	1	1	0	2.15345694504628e-06	1.48367951678012	0.0100154083204931
chr22	20977256	21018930	chr22	20977256	21000829	2	0	2	2.15518187658153e-06	-0.790949043648839	0.0100154083204931
chr12	113502135	113517821	chr12	113319588	113335713	1	1	0	2.15744279847716e-06	1.72601275933235	0.0100154083204931
chr22	24800863	24840508	chr22	24800863	24820868	2	0	2	2.15754425287377e-06	-0.689785893754195	0.0100154083204931
chr7	875643	920466	chr7	361700	398565	3	0	3	2.15766417748371e-06	-0.976531788347142	0.0100154083204931
chr13	112796474	112840585	chr13	112796474	112840585	2	2	0	2.15890120293906e-06	1.04080752400728	0.0100154083204931
chr15	92740335	92761904	chr15	92639427	92659325	1	1	0	2.1599645666145e-06	1.11703537205331	0.0100154083204931
chr17	19661017	19684789	chr11	67120868	67140368	1	1	0	2.16436167679768e-06	3.97817439094428	0.0100154083204931
chr8	144600259	144618778	chr8	144459954	144499244	2	2	0	2.16498229218098e-06	0.962864120344715	0.0100154083204931
chr7	101560277	101640152	chr7	101041262	101098617	8	0	8	2.16947017462647e-06	-2.84751476823506	0.0100154083204931
chr16	24918434	24942406	chr16	24837691	24859859	1	1	0	2.17253759617894e-06	1.19475735232669	0.0100154083204931
chr8	143997757	144083427	chr8	143984328	144059879	7	7	0	2.17670307119523e-06	0.87918529308395	0.0100154083204931
chr21	43517776	43539720	chr21	43018835	43039493	1	0	1	2.18101325685035e-06	-0.89602855265226	0.0100154083204931
chr13	100300562	100318015	chr13	100300562	100318015	1	1	0	2.1845109987186e-06	1.27235130602838	0.0100154083204931
chr20	44859892	44880255	chr20	44640128	44681474	2	2	0	2.18457656329765e-06	1.31846707881772	0.0100154083204931
chr7	4519466	4539572	chr7	2919001	2943307	1	0	1	2.18576935036835e-06	-1.99057305876536	0.0100154083204931
chr12	133041372	133063215	chr12	133041372	133063215	1	1	0	2.1920865553694e-06	0.804014061850284	0.0100154083204931
chr22	22699304	22722134	chr22	22699304	22722134	1	0	1	2.1930794695417e-06	-0.870083909451664	0.0100154083204931
chr12	97991472	98019261	chr12	97965712	97981260	1	0	1	2.1971413547816e-06	-1.71661624942883	0.0100154083204931
chr15	81040423	81080067	chr15	80880786	80936967	4	4	0	2.20398712323155e-06	1.43018078785663	0.0100154083204931
chr7	101041262	101079341	chr7	100658738	100685944	2	0	2	2.20454118073561e-06	-2.52208709913883	0.0100154083204931
chr2	9360626	9417895	chr2	9342967	9398684	5	0	5	2.21835275502113e-06	-0.793456211301848	0.0100154083204931
chr13	21119044	21140042	chr13	21074908	21099934	1	1	0	2.22047746668998e-06	1.3337257710902	0.0100154083204931
chr12	111279680	111318931	chr12	111279680	111299988	2	2	0	2.22087697005877e-06	1.00672087748589	0.0100154083204931
chr8	134459181	134500522	chr8	134219174	134301259	6	6	0	2.22104550469256e-06	1.83421085711131	0.0100154083204931
chr22	38001201	38039807	chr5	50359473	50377774	2	0	2	2.22271027931511e-06	-7.38916263757676	0.0100154083204931
chr8	143937141	143959740	chr8	143638698	143659968	1	1	0	2.22458870264083e-06	1.20039460848533	0.0100154083204931
chr21	41380139	41400435	chr21	41380139	41400435	1	0	1	2.2255911871745e-06	-1.03052139489731	0.0100154083204931
chr15	74481156	74499062	chr15	74481156	74499062	1	1	0	2.22615867982959e-06	0.630174013452324	0.0100154083204931
chr10	101559619	101579067	chr10	101533019	101559622	1	0	1	2.22958262391565e-06	-1.21376680358911	0.0100154083204931
chr8	141042693	141058646	chr8	140800273	140818520	1	1	0	2.23391585715107e-06	1.17464762180538	0.0100154083204931
chr12	133375583	133399663	chr12	133359940	133375586	1	1	0	2.23662596214531e-06	1.06314722695223	0.0100154083204931
chr21	46860755	46917612	chr21	46860755	46899773	3	0	3	2.25110797151665e-06	-0.674960090847866	0.0100154083204931
chr20	49979993	50020554	chr20	49581751	49620128	3	0	3	2.25608411107629e-06	-1.26440159282241	0.0100154083204931
chr13	22635748	22700318	chr13	22623978	22679994	3	3	0	2.25771372871026e-06	1.34111602268551	0.0100154083204931
chr21	43517776	43559444	chr21	42659599	42700020	3	0	3	2.26065188773291e-06	-1.69153257236812	0.0100154083204931
chr8	145959648	146043304	chr8	145959648	146021249	8	8	0	2.26261272664952e-06	0.810915522224487	0.0100154083204931
chr21	47359562	47380999	chr21	46781376	46802763	1	0	1	2.26841247781036e-06	-1.24770573328737	0.0100154083204931
chr13	51783619	51796640	chr13	51721520	51740382	1	1	0	2.27212439617987e-06	3.67236279201955	0.0100154083204931
chr8	145945317	146021249	chr8	145659388	145719193	8	8	0	2.2741583132953e-06	1.21093860719598	0.0100154083204931
chr12	121400231	121419456	chr12	121341668	121360036	1	1	0	2.27670524294875e-06	1.60530759758052	0.0100154083204931
chr15	52517606	52560134	chr11	131340038	131419426	5	0	5	2.27759361706652e-06	-7.9575398718148	0.0100154083204931
chr12	132219763	132237985	chr12	132079968	132160367	4	4	0	2.28133282830918e-06	1.70282925801681	0.0100154083204931
chr5	172999930	173036954	chr5	172721109	172760485	2	2	0	2.28256962322649e-06	1.01704163803802	0.0100154083204931
chr8	10900334	10919568	chr8	10838864	10860182	1	1	0	2.28281143595952e-06	1.5925569701312	0.0100154083204931
chr15	42159912	42199159	chr11	74380778	74399947	2	0	2	2.28719190449244e-06	-7.25627016107814	0.0100154083204931
chr7	5041973	5062422	chr7	5041973	5062422	1	0	1	2.29097801990388e-06	-0.774709164778939	0.0100154083204931
chr22	19659570	19678428	chr22	19631205	19659573	1	0	1	2.29351360424472e-06	-0.960790957095792	0.0100154083204931
chr7	96836173	96859863	chr7	96780123	96804242	1	0	1	2.29361369578974e-06	-2.84928718965239	0.0100154083204931
chr12	125220408	125259873	chr12	125159390	125180583	2	2	0	2.29424185086217e-06	1.47578284582305	0.0100154083204931
chr22	25262033	25282712	chr22	25241438	25262036	1	0	1	2.31093234533079e-06	-0.896408669909483	0.0100154083204931
chr12	117859906	117879791	chr12	117799787	117819683	1	1	0	2.31409309464534e-06	1.05845898164027	0.0100154083204931
chr8	142556980	142760421	chr8	142522640	142740286	30	30	0	2.31685015633259e-06	0.792458497161249	0.0100154083204931
chr15	89719065	89782916	chr8	143359691	143600226	29	29	0	2.31695017351672e-06	8.17736573055185	0.0100154083204931
chr4	6119960	6139668	chr4	6119960	6139668	1	1	0	2.3182837716458e-06	0.758484848099506	0.0100154083204931
chr21	47478805	47520220	chr21	47478805	47499105	2	0	2	2.31865529730364e-06	-0.728426965082284	0.0100154083204931
chr19	35880175	35899874	chr19	35880175	35899874	1	0	1	2.32026855108376e-06	-0.772141908225716	0.0100154083204931
chr10	99279798	99316858	chr10	99266571	99302310	2	0	2	2.32161684922063e-06	-0.71190423293257	0.0100154083204931
chr12	96179595	96200378	chr12	96179595	96200378	1	0	1	2.32165332680759e-06	-1.1299717437004	0.0100154083204931
chr13	48440056	48461983	chr13	48440056	48461983	1	1	0	2.32345167154169e-06	1.64556771697665	0.0100154083204931
chr7	100882678	100941316	chr7	100633801	100685944	4	0	4	2.33306790926934e-06	-2.24748519672301	0.0100154083204931
chr14	104700564	104720655	chr14	104599917	104620650	1	1	0	2.33368107943089e-06	0.861435440063947	0.0100154083204931
chr13	22300855	22322631	chr13	22242420	22263493	1	1	0	2.33435808705785e-06	2.36828985515192	0.0100154083204931
chr12	121936377	122020027	chr12	121919456	121999428	7	7	0	2.33831401071218e-06	1.12162986304997	0.0100154083204931
chr8	144880984	144902107	chr8	144856146	144902107	2	2	0	2.34299038742718e-06	0.674050631648226	0.0100154083204931
chr19	55202273	55239879	chr19	55202273	55220187	2	0	2	2.3531826145884e-06	-0.786001947459704	0.0100154083204931
chr8	10222022	10237911	chr8	10199695	10237911	2	2	0	2.35598211317066e-06	1.14061266198247	0.0100154083204931
chr12	132020399	132140125	chr12	132020399	132140125	10	10	0	2.36177637244058e-06	1.03541885458576	0.0100154083204931
chr8	805271	820644	chr8	761588	805274	2	2	0	2.36312155702824e-06	2.33330588545193	0.0100154083204931
chr12	133199395	133219792	chr12	132618389	132636569	1	1	0	2.36425966225544e-06	1.63972072613046	0.0100154083204931
chr20	55819576	55840912	chr17	58580077	58597399	1	1	0	2.36557302851776e-06	2.46508334229026	0.0100154083204931
chr12	96024115	96061187	chr12	95995894	96039354	3	0	3	2.36898867521397e-06	-2.01595790136972	0.0100154083204931
chr12	133120883	133138769	chr12	132962508	133063215	5	5	0	2.37356446606085e-06	1.41618556638673	0.0100154083204931
chr8	141077196	141099704	chr8	140979970	140998006	1	1	0	2.37772738725045e-06	1.0590664495466	0.0100154083204931
chr12	132636566	132659052	chr12	132219763	132237985	1	1	0	2.38759440959927e-06	2.77845985069064	0.0100154083204931
chr21	43018835	43039493	chr21	42659599	42681569	1	0	1	2.3949401100432e-06	-0.95879792283479	0.0100154083204931
chr7	26120036	26140205	chr7	26100488	26120039	1	0	1	2.39575128674145e-06	-1.1894096239144	0.0100154083204931
chr19	45800266	45818666	chr19	45776716	45818666	2	0	2	2.39612052935449e-06	-0.729287363346957	0.0100154083204931
chr15	90365888	90375043	chr15	90319588	90339052	1	1	0	2.40051005891074e-06	0.754562224082999	0.0100154083204931
chr21	45979177	46022376	chr21	45940821	45998481	3	0	3	2.40657427298605e-06	-0.755049061193159	0.0100154083204931
chr11	118760202	118779524	chr11	117659601	117679079	1	1	0	2.40708464691057e-06	3.27087794532601	0.0100154083204931
chr7	101460619	101476174	chr7	100977311	101000665	1	0	1	2.41234873306158e-06	-2.00674488457218	0.0100154083204931
chr16	23360187	23399105	chr16	23360187	23380759	2	2	0	2.41249760664583e-06	1.11917033043946	0.0100154083204931
chr8	145801262	145899941	chr8	145580650	145779616	18	18	0	2.41343173878049e-06	1.39573888267741	0.0100154083204931
chr20	46820074	46841177	chr20	46480634	46516903	2	2	0	2.41512593612328e-06	0.770153404223854	0.0100154083204931
chr19	50739085	50761291	chr19	50659038	50680225	1	0	1	2.41872928085955e-06	-1.37592169440501	0.0100154083204931
chr7	98682671	98735586	chr7	98565285	98602084	3	0	3	2.42103465853519e-06	-2.35140317441667	0.0100154083204931
chr19	41179958	41200143	chr19	41165630	41200143	2	0	2	2.42272258765323e-06	-0.679707646858247	0.0100154083204931
chr4	8880009	8902271	chr4	8681085	8699720	1	1	0	2.42902027541338e-06	1.33176002622159	0.0100154083204931
chr17	71459047	71480484	chr17	71414563	71439136	1	1	0	2.43545634960232e-06	0.931033982234227	0.0100154083204931
chr16	22121625	22140347	chr16	22121625	22140347	1	1	0	2.43723328062689e-06	0.892869818947465	0.0100154083204931
chr4	7640699	7660586	chr4	7542305	7560971	1	1	0	2.43893991323946e-06	0.924945972525963	0.0100154083204931
chr7	101359631	101376281	chr7	100858783	100882681	1	0	1	2.44245889071196e-06	-2.57612342589731	0.0100154083204931
chr17	74300028	74319650	chr17	74262800	74279126	1	1	0	2.44433970423891e-06	0.979846646605448	0.0100154083204931
chr12	111598790	111640767	chr12	111439399	111499081	5	5	0	2.4456958994151e-06	1.37316158378045	0.0100154083204931
chr7	101616571	101640152	chr7	100858783	100882681	1	0	1	2.4472406014628e-06	-3.03198663779534	0.0100154083204931
chr8	143120003	143139965	chr8	142501664	142522643	1	1	0	2.4521260776321e-06	1.31818168228118	0.0100154083204931
chr19	42181436	42223084	chr19	42181436	42200077	2	0	2	2.45297208256839e-06	-0.74314581063745	0.0100154083204931
chr19	38642297	38661001	chr19	38642297	38661001	1	0	1	2.4607956024952e-06	-0.724579204561539	0.0100154083204931
chr13	21040171	21056482	chr13	20859908	20881476	1	1	0	2.46281718736639e-06	2.25716016872768	0.0100154083204931
chr12	125141511	125189210	chr12	125059677	125180583	11	11	0	2.46436976106545e-06	0.943537088743359	0.0100154083204931
chr20	60456360	60482554	chr20	58620833	58639998	1	0	1	2.46493967304708e-06	-1.48099640696077	0.0100154083204931
chr8	144035741	144083427	chr8	143619534	143659968	2	2	0	2.46840804551853e-06	1.43454465939096	0.0100154083204931
chr12	132079968	132118946	chr12	131798013	131819304	2	2	0	2.47842568415424e-06	1.4044447140579	0.0100154083204931
chr12	125016952	125040335	chr12	124937570	124960660	1	1	0	2.48128728057753e-06	1.04116312835805	0.0100154083204931
chr2	9260452	9276435	chr2	9237519	9276435	2	0	2	2.48296597664497e-06	-0.813899069110358	0.0100154083204931
chr8	143600223	143619537	chr8	143279724	143300915	1	1	0	2.48605788842562e-06	1.00682751422752	0.0100154083204931
chr17	79860153	79876782	chr17	79659610	79679459	1	1	0	2.48680634183009e-06	1.36765428548142	0.0100154083204931
chr19	33739289	33802386	chr19	33739289	33780567	4	0	4	2.49718053648457e-06	-0.861434755133939	0.0100154083204931
chr13	24781157	24800253	chr13	24560282	24599211	2	2	0	2.50044905120237e-06	0.988071082275671	0.0100154083204931
chr4	719816	741767	chr4	697961	719819	1	1	0	2.5061298872319e-06	0.651147308372326	0.0100154083204931
chr3	66357289	66381339	chr3	66357289	66381339	1	1	0	2.5189018141277e-06	1.58950388184969	0.0100154083204931
chr7	92640063	92661223	chr7	92541542	92559437	1	0	1	2.52649946610425e-06	-1.85269825397849	0.0100154083204931
chr12	131439010	131458658	chr12	131439010	131458658	1	1	0	2.52853680760404e-06	0.885126210356081	0.0100154083204931
chr15	74537980	74560058	chr15	74340267	74358529	1	1	0	2.52961303228083e-06	1.30452051411675	0.0100154083204931
chr7	95399821	95422301	chr7	95362054	95383875	1	0	1	2.53313352125639e-06	-2.0516892114085	0.0100154083204931
chr13	22679991	22700318	chr13	22242420	22263493	1	1	0	2.54058418085017e-06	4.30952819014473	0.0100154083204931
chr22	19481368	19519633	chr22	19481368	19519633	2	0	2	2.54540453654863e-06	-0.669359248474686	0.0100154083204931
chr17	76780920	76800636	chr17	76478564	76500949	1	1	0	2.54542687185914e-06	1.094418911195	0.0100154083204931
chr13	48720063	48739093	chr13	48704254	48739093	2	2	0	2.55067392060445e-06	2.26745111353694	0.0100154083204931
chr19	33040626	33059521	chr19	31161389	31183521	1	0	1	2.5508317317139e-06	-1.90310560247121	0.0100154083204931
chr12	124759961	124860613	chr12	124544209	124601401	8	8	0	2.55100255773428e-06	1.42534350222123	0.0100154083204931
chr12	116318608	116339647	chr12	116303024	116318611	1	1	0	2.55823246400002e-06	1.27913946368127	0.0100154083204931
chr17	78318975	78337697	chr17	78300330	78318978	1	1	0	2.56355970721222e-06	0.78382778396534	0.0100154083204931
chr13	52198693	52221040	chr13	52177234	52198696	1	1	0	2.5637663211688e-06	1.9869466305647	0.0100154083204931
chr10	99461680	99479434	chr10	99440187	99461683	1	0	1	2.56646057670754e-06	-0.763010598070697	0.0100154083204931
chr3	51399738	51457483	chr3	51399738	51440881	5	0	5	2.58371537303583e-06	-1.04623962427393	0.0100154083204931
chr2	11900833	11919575	chr2	11717717	11739195	1	0	1	2.58405414952033e-06	-1.33145611992265	0.0100154083204931
chr16	20041468	20060073	chr16	19900422	19923045	1	1	0	2.58680431901049e-06	1.58039519669421	0.0100154083204931
chr17	58503489	58520949	chr17	58403657	58419098	1	1	0	2.58958742158945e-06	0.747848025758158	0.0100154083204931
chr8	143521188	143542196	chr8	143279724	143300915	1	1	0	2.59672760871043e-06	0.8534074204443	0.0100154083204931
chr10	99113903	99138432	chr10	99113903	99138432	1	0	1	2.59916651196991e-06	-0.602840592031804	0.0100154083204931
chr8	144740222	144821019	chr8	144542231	144681777	17	17	0	2.60365320900611e-06	1.34143639741162	0.0100154083204931
chr8	144499241	144519627	chr8	143600223	143619537	1	1	0	2.60645896449745e-06	2.24181814723902	0.0100154083204931
chr15	45380726	45478437	chr15	45380726	45457595	9	9	0	2.61513341529708e-06	0.986773788568948	0.0100154083204931
chr22	24437703	24459621	chr22	24380676	24400126	1	0	1	2.62500209692346e-06	-1.30871914844627	0.0100154083204931
chr13	22479905	22537874	chr13	22460001	22501876	4	4	0	2.62544701656339e-06	1.0894361896073	0.0100154083204931
chr13	114584301	114594604	chr13	114427701	114455779	2	2	0	2.6279353634121e-06	2.33766358374773	0.0100154083204931
chr19	16302153	16317015	chr19	16121878	16140648	1	1	0	2.6322641029033e-06	0.925746067270332	0.0100154083204931
chr12	123859721	123879895	chr12	123738280	123758245	1	1	0	2.6393670891069e-06	1.24993805939877	0.0100154083204931
chr7	100240597	100262528	chr7	99840607	99858903	1	0	1	2.64308615919871e-06	-2.48225130991302	0.0100154083204931
chr12	121919456	121936380	chr12	121899500	121919459	1	1	0	2.64326135585157e-06	1.0909903252697	0.0100154083204931
chr15	74179458	74200688	chr15	74179458	74200688	1	1	0	2.64933472214412e-06	0.541743330537149	0.0100154083204931
chr19	46080653	46099250	chr19	46080653	46099250	1	0	1	2.65045897552607e-06	-0.860924675592456	0.0100154083204931
chr8	1238847	1280243	chr8	1238847	1280243	2	2	0	2.65707529025134e-06	1.18736140042519	0.0100154083204931
chr21	43938877	43961753	chr21	43559441	43582448	1	0	1	2.67158828637127e-06	-1.0186072576762	0.0100154083204931
chr11	117858369	117879734	chr11	117838484	117879734	2	2	0	2.67339107204298e-06	0.880286223519821	0.0100154083204931
chr12	50426924	50438548	chr12	50426924	50438548	1	0	1	2.67697196173596e-06	-0.904599560424284	0.0100154083204931
chr12	111679492	111701138	chr12	111679492	111701138	1	1	0	2.68120172681301e-06	0.929654920840174	0.0100154083204931
chr19	50640913	50680225	chr19	50640913	50659041	2	0	2	2.68122102504577e-06	-1.07477160865945	0.0100154083204931
chr16	27438290	27479708	chr16	27161446	27263328	8	8	0	2.6872159129899e-06	1.90741684831478	0.0100154083204931
chr11	117582774	117659604	chr11	117500437	117559627	7	7	0	2.69563026469737e-06	1.08271121010906	0.0100154083204931
chr8	101998979	102019931	chr8	101978211	101998982	1	0	1	2.70425292065298e-06	-1.08956753003368	0.0100154083204931
chr19	59059902	59102327	chr19	59059902	59102327	3	0	3	2.70579450789562e-06	-0.756448206042861	0.0100154083204931
chr11	119340600	119360398	chr11	117520616	117542071	1	1	0	2.70613356867268e-06	3.86314193795221	0.0100154083204931
chr7	98459603	98482434	chr7	98243259	98257987	1	0	1	2.70720925155243e-06	-1.8257149922863	0.0100154083204931
chr7	99519858	99536332	chr7	99362194	99379752	1	0	1	2.70744374456198e-06	-2.87417965499652	0.0100154083204931
chr8	103687085	103701217	chr8	103660053	103687088	1	0	1	2.70748890918553e-06	-0.885828849182806	0.0100154083204931
chr7	95399821	95422301	chr7	95399821	95422301	1	0	1	2.7081758254542e-06	-2.09079291608356	0.0100154083204931
chr17	78060601	78079434	chr17	78038311	78060604	1	1	0	2.71294926099984e-06	0.647937711950954	0.0100154083204931
chr20	49299855	49320593	chr17	60900292	60920946	1	0	1	2.7169190618295e-06	-1.34099957737002	0.0100154083204931
chr7	101240086	101282334	chr7	100858783	100941316	5	0	5	2.72697005996906e-06	-2.40947075575026	0.0100154083204931
chr12	113839494	113880114	chr12	113824877	113880114	4	4	0	2.72755938308469e-06	1.01870228856811	0.0100154083204931
chr17	76920205	76940540	chr17	76920205	76940540	1	1	0	2.73058351107124e-06	0.588876658034296	0.0100154083204931
chr7	95300107	95320568	chr7	95138714	95160862	1	0	1	2.73093208915684e-06	-1.7573590298632	0.0100154083204931
chr8	10020083	10036916	chr8	9999991	10020086	1	1	0	2.73296142835818e-06	1.24684082791379	0.0100154083204931
chr8	139699818	139721685	chr8	139699818	139721685	1	1	0	2.74635579819045e-06	0.841158719147917	0.0100154083204931
chr19	54801568	54866919	chr19	54801568	54839774	3	0	3	2.75472806066129e-06	-0.832811772487322	0.0100154083204931
chr12	132180615	132262050	chr12	132160364	132237985	6	6	0	2.75572171859831e-06	1.09307750601118	0.0100154083204931
chr19	46340641	46358759	chr19	46319665	46358759	2	0	2	2.75703264996848e-06	-0.807437880716752	0.0100154083204931
chr8	1780012	1801523	chr8	1699672	1721227	1	1	0	2.76338188365371e-06	1.69399329310957	0.0100154083204931
chr8	141541063	141642445	chr8	141519928	141642445	10	10	0	2.76528718034048e-06	0.826171435140693	0.0100154083204931
chr13	111119684	111176871	chr13	111076116	111159375	6	6	0	2.77599078454782e-06	0.919525665873836	0.0100154083204931
chr12	131121870	131160398	chr12	130941716	130962952	2	2	0	2.79312895425999e-06	1.57787915529754	0.0100154083204931
chr8	1842379	1916389	chr8	1842379	1897876	6	6	0	2.80026723631278e-06	1.07240495110105	0.0100154083204931
chr22	33181208	33201512	chr22	33037086	33057950	1	1	0	2.80078161251314e-06	1.71364954770081	0.0100154083204931
chrX	152820339	152839757	chrX	152118503	152139530	1	0	1	2.80448352347988e-06	-1.30692614301169	0.0100154083204931
chr14	106299749	106319997	chr14	105962196	105985439	1	1	0	2.8046823501682e-06	2.24725691442498	0.0100154083204931
chr16	14462016	14522305	chr16	14416838	14498904	7	7	0	2.80587616039848e-06	0.947338326963551	0.0100154083204931
chr16	15679335	15695938	chr16	15679335	15695938	1	1	0	2.80735148015385e-06	0.817298019686679	0.0100154083204931
chr8	141077196	141099704	chr8	140858624	140902689	2	2	0	2.81455037305966e-06	1.23631373666916	0.0100154083204931
chr15	76599979	76659739	chr15	70320005	70383019	5	5	0	2.81656540497305e-06	7.26155510716875	0.0100154083204931
chr13	111318463	111341368	chr13	111301898	111318466	1	1	0	2.81691522775242e-06	1.03598981362178	0.0100154083204931
chr16	86900463	86919951	chr16	86601052	86617569	1	1	0	2.81762992587988e-06	0.97032023872112	0.0100154083204931
chr13	114964076	114999612	chr13	114879499	114909711	2	2	0	2.81852753698737e-06	1.5692574300518	0.0100154083204931
chr8	134242459	134301259	chr8	134219174	134256910	3	3	0	2.82036543183736e-06	0.854854305961093	0.0100154083204931
chr12	52518690	52601811	chr12	52518690	52580280	6	0	6	2.82267520368269e-06	-0.724845929447489	0.0100154083204931
chr19	39421362	39441089	chr19	39401470	39421365	1	0	1	2.82787469373152e-06	-0.750705499606535	0.0100154083204931
chr21	41420695	41441377	chr21	41359980	41380142	1	0	1	2.83066178803586e-06	-1.1625624891059	0.0100154083204931
chr12	94920633	94940001	chr12	94479557	94499719	1	0	1	2.83216729138511e-06	-1.44100820327904	0.0100154083204931
chr7	98840510	98879361	chr7	98158933	98181059	2	0	2	2.83340673259581e-06	-2.22197849972498	0.0100154083204931
chr7	98602081	98620088	chr7	98141999	98158936	1	0	1	2.83768446443923e-06	-2.80688112602687	0.0100154083204931
chr22	19380296	19395751	chr22	19361426	19380299	1	0	1	2.83906475721987e-06	-0.84330153577619	0.0100154083204931
chrX	153221517	153239767	chrX	152800325	152820342	1	0	1	2.84106405383112e-06	-1.48586391084713	0.0100154083204931
chr7	101180754	101199374	chr7	100080490	100104331	1	0	1	2.84156624372946e-06	-2.59078416348417	0.0100154083204931
chr15	42261703	42381559	chr11	74360088	74419300	10	0	10	2.84303568670238e-06	-7.41449569684204	0.0100154083204931
chr19	45680789	45700244	chr19	45680789	45700244	1	0	1	2.84848946528236e-06	-0.888390668023101	0.0100154083204931
chr15	76622753	76636158	chr15	74660703	74682195	1	1	0	2.84868798970405e-06	4.08759885914576	0.0100154083204931
chr7	75238744	75260231	chr7	75178090	75201942	1	0	1	2.85063175871058e-06	-1.17688730347483	0.0100154083204931
chr4	9999804	10040573	chr4	9880767	9920067	2	2	0	2.85198351824356e-06	1.78538486497684	0.0100154083204931
chr20	44040710	44058001	chr20	43937955	43996754	3	3	0	2.85359770457454e-06	1.00857059125664	0.0100154083204931
chr10	88700731	88720698	chr10	88439683	88459096	1	1	0	2.85396068754793e-06	0.870765751452444	0.0100154083204931
chr2	242419806	242462128	chr2	242400242	242440141	2	2	0	2.85871932431856e-06	0.86169247495671	0.0100154083204931
chr15	74318279	74340270	chr15	74259014	74282280	1	1	0	2.86019214728033e-06	0.642264470805695	0.0100154083204931
chr17	21320468	21340538	chr17	21298276	21320471	1	1	0	2.86844972639285e-06	0.648993901972056	0.0100154083204931
chr13	22604617	22623981	chr13	22537871	22557322	1	1	0	2.87048233131361e-06	3.57423666574974	0.0100154083204931
chr19	29619960	29640456	chr19	29594094	29619963	1	0	1	2.87500798540043e-06	-0.73537406075892	0.0100154083204931
chr20	46820074	46841177	chr20	46275101	46302010	1	1	0	2.87653474636142e-06	0.779029945149034	0.0100154083204931
chr19	4359630	4377471	chr11	117299981	117359645	3	3	0	2.87697152803744e-06	7.49368780254484	0.0100154083204931
chr19	45759352	45776719	chr19	45740434	45759355	1	0	1	2.87712985200142e-06	-0.762802404734534	0.0100154083204931
chr7	101533640	101580345	chr7	100977311	101016960	2	0	2	2.88633608351292e-06	-2.50363597222945	0.0100154083204931
chr13	112521937	112559148	chr13	112508923	112540780	2	2	0	2.89325916729898e-06	1.35830206760854	0.0100154083204931
chr13	31400621	31439805	chr13	31380186	31400624	2	2	0	2.89335310442579e-06	1.08847652149655	0.0100154083204931
chr19	48337616	48361913	chr19	48320544	48337619	1	0	1	2.89683278424691e-06	-0.733182481107969	0.0100154083204931
chr8	1340084	1360177	chr8	1319149	1340087	1	1	0	2.90604368001164e-06	1.37088795703326	0.0100154083204931
chr8	140979970	140998006	chr8	140663054	140678353	1	1	0	2.91967197907871e-06	1.29216426013636	0.0100154083204931
chr1	181378148	181399673	chr1	180862763	180885090	1	1	0	2.91979856482301e-06	1.71958308201487	0.0100154083204931
chr12	132920931	132962511	chr12	132823592	132878093	4	4	0	2.92298021317041e-06	0.884955473109776	0.0100154083204931
chr8	143600223	143619537	chr8	143180469	143200167	1	1	0	2.92581478159534e-06	1.17611599264558	0.0100154083204931
chr19	48220046	48244350	chr19	48198324	48220049	1	0	1	2.93132400553903e-06	-0.82114998936181	0.0100154083204931
chr17	4340533	4357811	chr17	4059927	4076017	1	1	0	2.93899614130687e-06	1.40708255457953	0.0100154083204931
chr12	131177764	131200201	chr12	130941716	130962952	1	1	0	2.9409182125155e-06	1.3843742788946	0.0100154083204931
chr13	112860354	112898542	chr13	112819103	112880320	4	4	0	2.94318586268076e-06	1.10105458173851	0.0100154083204931
chr20	45815832	45841697	chr1	110444721	110477092	2	2	0	2.94462149611531e-06	3.68099080629037	0.0100154083204931
chr21	44459690	44500553	chr21	44418885	44479911	5	0	5	2.94841046285545e-06	-0.684029528870903	0.0100154083204931
chr16	16098994	16138796	chr16	16079734	16122562	3	3	0	2.95491849888939e-06	0.800697906365108	0.0100154083204931
chr14	101519920	101540535	chr14	101483243	101499690	1	1	0	2.95654629869967e-06	0.684907519511399	0.0100154083204931
chr22	29721839	29759934	chr22	29677939	29759934	5	0	5	2.96027091665608e-06	-0.862222784486906	0.0100154083204931
chr9	92140140	92160319	chr9	92037735	92059144	1	1	0	2.96061729988266e-06	0.884638260456401	0.0100154083204931
chr4	2043560	2056056	chr4	1799844	1820424	1	1	0	2.96099007203989e-06	1.32211305447379	0.0100154083204931
chr11	78440761	78479422	chr11	78359317	78380183	2	2	0	2.96846332467167e-06	1.45401875787588	0.0100154083204931
chr13	42080226	42102422	chr13	42080226	42102422	1	1	0	2.96958927510504e-06	0.662788768294589	0.0100154083204931
chr8	145498294	145598488	chr8	145498294	145598488	7	7	0	2.97007273426746e-06	0.743990968686055	0.0100154083204931
chr22	21220085	21240344	chr22	21220085	21240344	1	0	1	2.97717244928772e-06	-0.783502572240474	0.0100154083204931
chr15	74579220	74600462	chr15	74421430	74435291	1	1	0	2.97812822168785e-06	0.840705900340266	0.0100154083204931
chr8	11641735	11657880	chr8	11621054	11641738	1	1	0	2.97939482540574e-06	1.09112239627842	0.0100154083204931
chr13	52665192	52682537	chr13	52380740	52398721	1	1	0	2.98052079364515e-06	3.10322881900608	0.0100154083204931
chr21	40280897	40299935	chr21	40280897	40299935	1	0	1	2.9897855488555e-06	-0.824115115221272	0.0100154083204931
chr8	146138075	146157753	chr8	146062126	146081519	1	1	0	2.99739838878066e-06	0.826213322641863	0.0100154083204931
chr15	76622753	76636158	chr15	70540866	70581479	2	2	0	3.00685879770147e-06	5.08702274617021	0.0100154083204931
chr21	39720460	39737072	chr20	52522657	52556691	2	0	2	3.0117455109403e-06	-1.09587115141871	0.0100154083204931
chr21	42819403	42877460	chr21	42819403	42877460	5	0	5	3.01681427821546e-06	-0.716186285517656	0.0100154083204931
chr17	880707	895484	chr17	720392	744029	1	1	0	3.02029770785532e-06	1.5278483744557	0.0100154083204931
chr10	103520523	103539875	chr10	103360529	103379099	1	0	1	3.02447554574126e-06	-0.710042471140484	0.0100154083204931
chr12	52620223	52640096	chr12	52558678	52580280	1	0	1	3.02852703598103e-06	-0.685760470172233	0.0100154083204931
chr21	41739799	41757253	chr21	41519307	41559119	2	0	2	3.03137184913845e-06	-2.07305456328254	0.0100154083204931
chr16	16158964	16221510	chr16	16122559	16200365	6	6	0	3.03656758950613e-06	1.06700596911529	0.0100154083204931
chr8	144320164	144377718	chr8	144297763	144361707	7	7	0	3.03765214758065e-06	1.00633526966948	0.0100154083204931
chr7	100041058	100065178	chr7	99740446	99759360	1	0	1	3.04394065479132e-06	-1.99744201624964	0.0100154083204931
chr20	44580032	44597068	chr20	44181708	44198774	1	1	0	3.04797260265788e-06	2.86202489216753	0.0100154083204931
chr2	8638250	8661381	chr2	8561673	8580048	1	0	1	3.04883901414165e-06	-1.03850758301954	0.0100154083204931
chr8	143839967	143859867	chr8	143600223	143619537	1	1	0	3.05164474382949e-06	1.09088652419118	0.0100154083204931
chr21	44880340	45039602	chr21	44880340	45000893	14	0	14	3.05181481409218e-06	-0.781490110312871	0.0100154083204931
chr7	100899072	100920134	chr7	100279851	100297626	1	0	1	3.0609467291617e-06	-2.45832909516699	0.0100154083204931
chr12	117241493	117296051	chr12	117241493	117281164	3	3	0	3.06231065964916e-06	0.862558754646432	0.0100154083204931
chr22	28001612	28019121	chr22	27899937	27919348	1	0	1	3.06236079724759e-06	-1.42804422152344	0.0100154083204931
chr12	117537085	117593475	chr12	117459699	117500650	5	5	0	3.06556265228162e-06	1.06294886675366	0.0100154083204931
chr4	8880009	8921799	chr4	8637137	8659668	2	2	0	3.07131163823698e-06	1.10700467355271	0.0100154083204931
chr8	146195840	146221956	chr8	146138075	146157753	1	1	0	3.0719979273196e-06	1.46635282233824	0.0100154083204931
chr1	162339502	162361920	chr1	162339502	162361920	1	1	0	3.07326685325918e-06	0.765639100530055	0.0100154083204931
chr19	51221329	51243562	chr19	50999703	51017999	1	0	1	3.07539208701808e-06	-1.53360096359465	0.0100154083204931
chr21	11098107	11119274	chr21	11080151	11098110	1	1	0	3.0768790755898e-06	0.882179234142631	0.0100154083204931
chr13	51661236	51681735	chr13	51639412	51661239	1	1	0	3.0788071315465e-06	1.42285923300197	0.0100154083204931
chr7	91325908	91337140	chr7	91218254	91239854	1	0	1	3.08791222121133e-06	-2.89369457884047	0.0100154083204931
chr13	112200937	112219304	chr13	112200937	112219304	1	1	0	3.08982646872138e-06	1.23452967255995	0.0100154083204931
chr12	125680099	125719969	chr12	125661846	125719969	3	3	0	3.09096220903483e-06	1.07269632855031	0.0100154083204931
chr8	142320754	142339782	chr8	142257980	142283438	1	1	0	3.09190010541848e-06	0.939974368855919	0.0100154083204931
chr22	23479226	23500018	chr22	23479226	23500018	1	0	1	3.09447494653036e-06	-0.708699999070516	0.0100154083204931
chr12	50259675	50303384	chr12	50259675	50303384	3	0	3	3.09547171161587e-06	-0.715048175605669	0.0100154083204931
chr13	24238695	24256194	chr13	24179932	24204131	1	1	0	3.09650955857433e-06	1.85326372417546	0.0100154083204931
chr8	47139303	47148891	chr8	46922593	46961761	2	2	0	3.09703606408198e-06	1.90454177554355	0.0100154083204931
chr21	45404406	45421235	chr21	45379562	45404409	1	0	1	3.09728107239139e-06	-0.870169480568368	0.0100154083204931
chr20	57261557	57278910	chr20	57040089	57058494	1	1	0	3.09824466547584e-06	0.959803308810647	0.0100154083204931
chr8	144237303	144262557	chr8	144100751	144136516	2	2	0	3.09824534486171e-06	1.30286808821737	0.0100154083204931
chr19	46700289	46738517	chr19	46700289	46720120	2	0	2	3.0983575955523e-06	-1.01460110102438	0.0100154083204931
chr4	8039259	8081021	chr4	8020758	8062119	2	2	0	3.10296354234722e-06	0.690449548906645	0.0100154083204931
chr22	21118739	21140668	chr22	20759830	20778733	1	0	1	3.10769713028408e-06	-2.07566474521547	0.0100154083204931
chr21	47559815	47580487	chr21	47520217	47539812	1	0	1	3.11892632889131e-06	-0.736673912631413	0.0100154083204931
chr3	49220136	49242666	chr3	49159298	49179155	1	1	0	3.1324749695309e-06	1.49179778833576	0.0100154083204931
chr7	99659193	99677041	chr7	99420059	99436100	1	0	1	3.1346706757934e-06	-2.29055907288939	0.0100154083204931
chr20	60320362	60339601	chr20	59763308	59778565	1	0	1	3.13618249270262e-06	-1.53008876024862	0.0100154083204931
chr12	113535308	113597421	chr12	113535308	113583404	3	3	0	3.13627726615705e-06	0.793023998542675	0.0100154083204931
chr11	48120783	48142711	chr11	47978369	47999722	1	1	0	3.14074586805348e-06	1.48447958543282	0.0100154083204931
chr2	8721620	8740876	chr2	8721620	8740876	1	0	1	3.14418490054774e-06	-0.617191277993535	0.0100154083204931
chr12	116040137	116062942	chr12	116040137	116062942	1	1	0	3.14495778333225e-06	1.4457914166663	0.0100154083204931
chr7	2755998	2779688	chr7	2740035	2756001	1	0	1	3.14957148654812e-06	-0.707322023286436	0.0100154083204931
chr17	79939152	79962838	chr17	79918783	79939155	1	1	0	3.15060360647428e-06	0.883421876004689	0.0100154083204931
chr4	1020369	1038537	chr4	998739	1020372	1	1	0	3.15387735671751e-06	0.659087349188829	0.0100154083204931
chr19	56000747	56019771	chr19	55981508	56000750	1	0	1	3.15784189442235e-06	-0.981932327412512	0.0100154083204931
chr7	99795724	99818850	chr7	99598263	99615823	1	0	1	3.15865833763079e-06	-2.01108212597947	0.0100154083204931
chr12	118400202	118421979	chr12	118385434	118400205	1	1	0	3.1612423627779e-06	1.18096346496779	0.0100154083204931
chr12	108260598	108279952	chr12	108138365	108158185	1	1	0	3.16428947959574e-06	1.64733139827457	0.0100154083204931
chr15	76599979	76636158	chr15	70180006	70240469	4	4	0	3.16731810335627e-06	5.39312651184561	0.0100154083204931
chr7	98542213	98581359	chr7	97843935	97860493	2	0	2	3.17129077099365e-06	-2.1988100519537	0.0100154083204931
chr12	93997288	94021789	chr12	93997288	94021789	1	0	1	3.1878055211971e-06	-1.22894468558426	0.0100154083204931
chr15	90183174	90220549	chr15	90159985	90183177	2	2	0	3.19366989309133e-06	0.841525874560056	0.0100154083204931
chr19	10201767	10218745	chr19	3979812	4002052	1	1	0	3.19774134635842e-06	6.9562232758702	0.0100154083204931
chr12	122101735	122141112	chr12	121958075	121999428	2	2	0	3.20170309348257e-06	1.42789225514956	0.0100154083204931
chr8	142880459	142900444	chr8	142556980	142579571	1	1	0	3.20295640968826e-06	1.46956411519175	0.0100154083204931
chr8	142682381	142699827	chr8	142556980	142579571	1	1	0	3.20304693575513e-06	0.957771977596824	0.0100154083204931
chr12	53262672	53279164	chr12	52620223	52640096	1	0	1	3.2042072868373e-06	-0.899222105521733	0.0100154083204931
chr22	28100211	28120383	chr13	20416365	20461012	2	0	2	3.21209907148145e-06	-7.07981989216485	0.0100154083204931
chr5	1859823	1898982	chr5	1820722	1835870	2	2	0	3.23078788308513e-06	0.942252844384741	0.0100154083204931
chr1	181279892	181299446	chr1	181000365	181020844	1	1	0	3.231552785144e-06	1.56794893803838	0.0100154083204931
chr20	48777199	48799028	chr20	48684851	48701585	1	0	1	3.23384759108164e-06	-0.964621681971243	0.0100154083204931
chr22	23039657	23059045	chr22	23039657	23059045	1	0	1	3.24328442826219e-06	-0.762695251990884	0.0100154083204931
chr21	43839564	43859003	chr21	42659599	42681569	1	0	1	3.24348536145426e-06	-1.99421432784958	0.0100154083204931
chr1	2383048	2420915	chr1	2340650	2400278	4	0	4	3.25093059325062e-06	-0.713985046327117	0.0100154083204931
chr8	41500419	41520831	chr8	41479135	41500422	1	0	1	3.25374818995642e-06	-1.04619864787132	0.0100154083204931
chr7	91218254	91239854	chr7	91202288	91218257	1	0	1	3.2550759749022e-06	-2.66162774178017	0.0100154083204931
chr19	10201767	10218745	chr19	4201541	4217071	1	1	0	3.2595123198326e-06	7.1161608613387	0.0100154083204931
chr12	122220633	122239497	chr12	122141109	122157371	1	1	0	3.26002225333283e-06	1.06741841536269	0.0100154083204931
chr8	144021369	144083427	chr8	143679047	143718954	4	4	0	3.26690572579764e-06	1.3857100760122	0.0100154083204931
chr13	40938880	40962222	chr13	40938880	40962222	1	1	0	3.26712283545042e-06	0.757825540863908	0.0100154083204931
chr8	142999291	143042025	chr8	142538670	142579571	2	2	0	3.27252257922377e-06	1.72406354295321	0.0100154083204931
chr12	117901792	117919945	chr12	117842373	117879791	2	2	0	3.28090143043631e-06	1.49674734914896	0.0100154083204931
chr22	20179858	20240242	chr22	20159994	20218997	4	0	4	3.28314601740207e-06	-0.608699524334244	0.0100154083204931
chr4	7979332	8039262	chr4	7960817	7979335	3	3	0	3.28996239928237e-06	1.191248057951	0.0100154083204931
chr12	125059677	125080089	chr12	124839417	124860613	1	1	0	3.29532687215121e-06	1.14529417645284	0.0100154083204931
chr20	44040710	44058001	chr20	44040710	44058001	1	1	0	3.29709414279335e-06	0.814870701825039	0.0100154083204931
chr1	166239334	166259954	chr1	166202239	166221756	1	1	0	3.29910737399349e-06	2.56449365288833	0.0100154083204931
chr8	143279724	143300915	chr8	142556980	142579571	1	1	0	3.30371210027104e-06	0.984243693174985	0.0100154083204931
chr7	96421598	96436163	chr7	96397881	96421601	1	0	1	3.31004863280562e-06	-2.09749915017806	0.0100154083204931
chr13	30138843	30162400	chr13	30122981	30138846	1	1	0	3.31942802650882e-06	1.01284561601832	0.0100154083204931
chr16	20379140	20422817	chr16	19900422	19923045	2	2	0	3.33384154085078e-06	1.19472719700054	0.0100154083204931
chr13	46117782	46139692	chr13	46098355	46117785	1	1	0	3.34997965078565e-06	0.983038220182761	0.0100154083204931
chr20	50041296	50060577	chr20	49581751	49599007	1	0	1	3.35035465460706e-06	-1.0842362600137	0.0100154083204931
chr13	53359533	53415733	chr13	53322336	53415733	7	7	0	3.35055610922685e-06	1.60493490134151	0.0100154083204931
chr16	27200825	27342080	chr16	27180420	27263328	9	9	0	3.35347879104648e-06	1.2101457734553	0.0100154083204931
chr7	99740446	99759360	chr7	99519858	99536332	1	0	1	3.35436844665404e-06	-2.66333728492817	0.0100154083204931
chr19	46879215	46902175	chr19	46879215	46902175	1	0	1	3.35911628398799e-06	-0.67826298711355	0.0100154083204931
chr21	47640600	47696150	chr21	47600349	47696150	6	0	6	3.3595421201274e-06	-0.868608223024386	0.0100154083204931
chr20	49340051	49356760	chr1	109778006	109800498	1	1	0	3.36611686851417e-06	3.60678355726919	0.0100154083204931
chr2	99421565	99465013	chr2	99402567	99465013	5	0	5	3.36828771423803e-06	-0.904905262628197	0.0100154083204931
chr7	100699449	100707388	chr7	100080490	100104331	1	0	1	3.36947530479103e-06	-1.94246314857848	0.0100154083204931
chr12	95820064	95841063	chr12	95780462	95800820	1	0	1	3.37019024377385e-06	-1.40839482810346	0.0100154083204931
chr19	30239919	30261185	chr19	30239919	30261185	1	0	1	3.37209583218521e-06	-0.641909615301203	0.0100154083204931
chr20	50060574	50079451	chr20	50041296	50060577	1	0	1	3.380139432235e-06	-0.612668762340106	0.0100154083204931
chr22	25459326	25480616	chr22	25459326	25480616	1	0	1	3.38062219429014e-06	-0.733740452503184	0.0100154083204931
chr15	81480202	81499885	chr15	80820417	80839878	1	1	0	3.38602829247195e-06	3.6478036740422	0.0100154083204931
chr13	53716838	53761005	chr13	53716838	53740115	2	2	0	3.38967370469679e-06	1.70653920426151	0.0100154083204931
chr21	45881716	45900399	chr21	45881716	45900399	1	0	1	3.3910873254212e-06	-0.623302094661648	0.0100154083204931
chr2	242679867	242740345	chr2	242679867	242740345	4	4	0	3.40302809212226e-06	1.17165719346531	0.0100154083204931
chr19	42079201	42119943	chr19	42059962	42119943	3	0	3	3.40386048834768e-06	-0.872938285789803	0.0100154083204931
chr20	47021277	47040928	chr20	46399757	46415819	1	1	0	3.41045052030332e-06	0.9683357136678	0.0100154083204931
chr21	46040041	46082346	chr21	46022373	46040044	2	0	2	3.41068470926941e-06	-0.79015817086494	0.0100154083204931
chr19	41239496	41257316	chr19	41165630	41179961	1	0	1	3.41720334131477e-06	-1.05914415467401	0.0100154083204931
chr7	99639667	99677041	chr7	99196898	99221942	2	0	2	3.41888347715729e-06	-2.00169289948954	0.0100154083204931
chr3	65955613	65980656	chr3	65941434	65955616	1	1	0	3.41904619257705e-06	2.15041728724465	0.0100154083204931
chr17	79100313	79117532	chr17	79080393	79100316	1	1	0	3.42136366965635e-06	0.690546000898063	0.0100154083204931
chr19	42600061	42681533	chr19	42600061	42681533	6	0	6	3.42155486868242e-06	-0.734490630576717	0.0100154083204931
chr22	38138658	38161430	chr22	38122013	38138661	1	0	1	3.42520842938977e-06	-0.791673426094242	0.0100154083204931
chr17	59560136	59587543	chr17	58218715	58240581	1	1	0	3.42825320842351e-06	1.52049349031698	0.0100154083204931
chr21	40360436	40378189	chr21	40280897	40299935	1	0	1	3.4344739344876e-06	-0.93100609663108	0.0100154083204931
chr20	49279051	49299858	chr20	49258526	49279054	1	0	1	3.43913085118866e-06	-0.684575260518164	0.0100154083204931
chr19	10039708	10059619	chr19	3979812	4002052	1	1	0	3.43955531651085e-06	7.45557659880864	0.0100154083204931
chr21	48002486	48019318	chr21	47980723	48002489	1	0	1	3.44013064055751e-06	-0.711854940126756	0.0100154083204931
chr7	101335503	101376281	chr7	101041262	101054743	2	0	2	3.44179033241984e-06	-1.8343998651438	0.0100154083204931
chr21	43839564	43881722	chr21	43236486	43280084	2	0	2	3.44947493583635e-06	-1.76529242029963	0.0100154083204931
chr4	5779924	5820179	chr4	5380017	5418906	2	2	0	3.45360339382356e-06	1.57404563903209	0.0100154083204931
chr21	44941678	44958900	chr21	44840758	44860714	1	0	1	3.45970288748078e-06	-1.0658225014068	0.0100154083204931
chr21	42221784	42242352	chr21	42221784	42242352	1	0	1	3.46551977550617e-06	-0.850954205771567	0.0100154083204931
chr1	110420317	110460701	chr1	110179014	110199472	2	2	0	3.46978986019119e-06	1.55500506334879	0.0100154083204931
chr22	17438833	17456124	chr22	17438833	17456124	1	0	1	3.47179558516585e-06	-0.570166234728049	0.0100154083204931
chr19	28700640	28720117	chr19	28700640	28720117	1	0	1	3.47452146604335e-06	-0.967324877647524	0.0100154083204931
chr12	53262672	53279164	chr12	52558678	52580280	1	0	1	3.47622313363324e-06	-0.926527211745901	0.0100154083204931
chr19	16480974	16501715	chr19	16416820	16443612	1	1	0	3.47799764284172e-06	2.09866821305855	0.0100154083204931
chr8	143560005	143579647	chr8	143042022	143059538	1	1	0	3.47876256313851e-06	1.22682390468826	0.0100154083204931
chr8	135280174	135300784	chr8	135280174	135300784	1	1	0	3.47939871269323e-06	0.767484996469357	0.0100154083204931
chr13	36780762	36800684	chr13	36780762	36800684	1	1	0	3.48888457873866e-06	1.68323033738408	0.0100154083204931
chr7	75201939	75221255	chr7	75201939	75221255	1	0	1	3.49232153384499e-06	-0.598673258225757	0.0100154083204931
chr5	173678389	173720127	chr5	172959884	172979126	2	0	2	3.49296816619898e-06	-2.26832304749933	0.0100154083204931
chr21	45360941	45379565	chr21	45077975	45106457	1	0	1	3.49395950169323e-06	-2.22044707839654	0.0100154083204931
chr12	131240744	131318372	chr12	131222872	131261023	4	4	0	3.50204171794215e-06	1.1559144355234	0.0100154083204931
chr7	100359690	100378352	chr7	99795724	99818850	1	0	1	3.50230499122081e-06	-4.19940430864807	0.0100154083204931
chr19	50099927	50118278	chr19	50099927	50118278	1	0	1	3.50334437838286e-06	-0.727893513712624	0.0100154083204931
chr12	113680764	113701720	chr12	113660353	113680767	1	1	0	3.51063730070209e-06	0.825617292653356	0.0100154083204931
chr21	42819403	42840742	chr21	42681566	42700020	1	0	1	3.51108828693549e-06	-0.82456094079199	0.0100154083204931
chr16	12140301	12158583	chr16	12039657	12102551	3	3	0	3.5118141219061e-06	1.17415433708156	0.0100154083204931
chr19	41759395	41774453	chr19	41723268	41740062	1	0	1	3.51386805109964e-06	-0.840169291759823	0.0100154083204931
chr7	101160300	101180757	chr7	100220050	100240600	1	0	1	3.51814031248871e-06	-2.68735393598609	0.0100154083204931
chr8	145498294	145521032	chr8	145020558	145059234	2	2	0	3.51874807443456e-06	1.16623518999251	0.0100154083204931
chr11	72919499	72941274	chr11	72616842	72640129	1	1	0	3.52300070798709e-06	1.75138475953551	0.0100154083204931
chr12	124799740	124819479	chr12	124480005	124520053	2	2	0	3.5236542798051e-06	1.10742488496253	0.0100154083204931
chr1	201462307	201480059	chr1	201439996	201462310	1	0	1	3.52407275800018e-06	-0.676584911008224	0.0100154083204931
chr21	43800130	43859003	chr21	43775826	43821779	4	0	4	3.52807416301907e-06	-0.808305095130343	0.0100154083204931
chr1	109778006	109820100	chr1	109699479	109721262	2	2	0	3.53225380470393e-06	1.08776317891368	0.0100154083204931
chr7	92144783	92160925	chr7	92099693	92117801	1	0	1	3.5326369716287e-06	-2.04192615611834	0.0100154083204931
chr21	44840758	44860714	chr21	44840758	44860714	1	0	1	3.53841963229509e-06	-0.626329379595058	0.0100154083204931
chr12	131479072	131519068	chr12	131458655	131519068	4	4	0	3.54038369586692e-06	0.894784914960069	0.0100154083204931
chr13	114439555	114455779	chr13	114439555	114455779	1	1	0	3.54215663378431e-06	1.63451654034879	0.0100154083204931
chr16	24918434	24942406	chr16	24902142	24918437	1	1	0	3.54249464403214e-06	0.948561073971521	0.0100154083204931
chr15	70480110	70500467	chr15	70480110	70500467	1	1	0	3.54609506930111e-06	0.644883297185042	0.0100154083204931
chr12	117999634	118019180	chr12	117759689	117779407	1	1	0	3.55176086430209e-06	1.24340845243547	0.0100154083204931
chr8	144920220	144943399	chr8	144902104	144943399	2	2	0	3.5566709938468e-06	0.732218295526519	0.0100154083204931
chr7	99456904	99519861	chr7	99321267	99362197	3	0	3	3.56322736373365e-06	-2.46123155841066	0.0100154083204931
chr19	39879994	39898743	chr19	39861748	39879997	1	0	1	3.56492108889184e-06	-0.842751473146044	0.0100154083204931
chr8	145918062	145945320	chr8	145103372	145117275	1	1	0	3.57423028341153e-06	2.28398844432847	0.0100154083204931
chr13	22604617	22623981	chr13	22479905	22501876	1	1	0	3.57453127683278e-06	1.93536369243974	0.0100154083204931
chr16	27983411	28099423	chr16	27983411	28061113	14	14	0	3.57937252171173e-06	1.36283444163519	0.0100154083204931
chr16	22159550	22183196	chr16	22140344	22159553	1	1	0	3.57971070531038e-06	0.886483260348882	0.0100154083204931
chr13	27520078	27540102	chr13	27482682	27497185	1	1	0	3.58000617466639e-06	1.07854269062182	0.0100154083204931
chr21	41459169	41482572	chr21	41280970	41303345	1	0	1	3.58515103012739e-06	-1.3892215253891	0.0100154083204931
chr14	101098607	101118964	chr14	100881749	100902843	1	1	0	3.58517879745109e-06	0.822780277076715	0.0100154083204931
chr14	24599082	24618719	chr14	23341394	23358238	1	1	0	3.59748573466268e-06	2.53979831458078	0.0100154083204931
chr7	100658738	100685944	chr7	100122175	100140341	1	0	1	3.59799475054443e-06	-2.01993344575039	0.0100154083204931
chr16	22418695	22441974	chr16	22319855	22339788	1	1	0	3.6017591550164e-06	1.01063942651862	0.0100154083204931
chr19	47598003	47617153	chr19	47598003	47617153	1	0	1	3.60902844330531e-06	-1.24686242999719	0.0100154083204931
chr15	74560055	74579223	chr15	74179458	74200688	1	1	0	3.62299716408031e-06	1.32509649299629	0.0100154083204931
chr19	4359630	4377471	chr11	117659601	117679079	1	1	0	3.62625550659662e-06	7.4939239485159	0.0100154083204931
chr12	113502135	113517821	chr12	113480693	113517821	2	2	0	3.62979812254961e-06	0.955830598658975	0.0100154083204931
chr17	78800466	78859131	chr17	78619518	78720458	7	7	0	3.6306332243099e-06	2.04266499773045	0.0100154083204931
chr3	66559176	66578308	chr3	66559176	66578308	1	1	0	3.63080518481752e-06	1.55925347570422	0.0100154083204931
chr7	99598263	99615823	chr7	99321267	99340812	1	0	1	3.63291191408082e-06	-2.44984396543453	0.0100154083204931
chr15	70520481	70559978	chr15	70442489	70500467	3	3	0	3.63360774884934e-06	1.14022045442156	0.0100154083204931
chr8	145995679	146021249	chr8	145840943	145880005	2	2	0	3.63393659420355e-06	1.05648142848768	0.0100154083204931
chr12	123580266	123600488	chr12	123421038	123444492	1	1	0	3.64639115400957e-06	1.23712082985823	0.0100154083204931
chr17	80818583	80840127	chr17	80341099	80358800	1	1	0	3.64693737209217e-06	2.41817572704013	0.0100154083204931
chr8	47000793	47018701	chr8	46922593	46961761	2	2	0	3.6516822860335e-06	0.755170073203882	0.0100154083204931
chr17	80039925	80059136	chr17	79979360	80000780	1	1	0	3.65304289893838e-06	1.02076862421507	0.0100154083204931
chr7	99561655	99598266	chr7	99196898	99259912	3	0	3	3.65395703124686e-06	-1.95426521881246	0.0100154083204931
chr8	145540402	145557186	chr8	144660414	144681777	1	1	0	3.65775780778987e-06	1.54988702426028	0.0100154083204931
chr7	100977311	101000665	chr7	100707385	100741084	1	0	1	3.66190974519451e-06	-2.3223815316481	0.0100154083204931
chr12	118281284	118303596	chr12	118281284	118303596	1	1	0	3.66365879777928e-06	1.58252470575623	0.0100154083204931
chr8	142699824	142740286	chr8	142522640	142538673	2	2	0	3.66772695980551e-06	0.917900769076967	0.0100154083204931
chr12	53080200	53120129	chr12	52818289	52856884	3	0	3	3.67080328038184e-06	-0.935292880253969	0.0100154083204931
chr13	114538137	114560019	chr13	114262221	114288137	1	1	0	3.67825648939303e-06	1.27681590765184	0.0100154083204931
chr4	3218374	3240583	chr4	3178577	3200585	1	1	0	3.67980976475478e-06	0.765420081302847	0.0100154083204931
chr14	106342587	106360715	chr14	106299749	106319997	1	1	0	3.6862348785643e-06	0.691964971027	0.0100154083204931
chr11	118022042	118059168	chr11	117940321	117979014	3	3	0	3.69322229619794e-06	1.08053898181234	0.0100154083204931
chr19	52100460	52123745	chr19	52077028	52100463	1	0	1	3.70052358521541e-06	-0.90966820523662	0.0100154083204931
chr7	96081442	96098151	chr7	96019912	96038455	1	0	1	3.707546937908e-06	-1.79653335299168	0.0100154083204931
chr21	45926436	45960773	chr21	45881716	45960773	5	0	5	3.7113392274059e-06	-0.655310228515179	0.0100154083204931
chr19	17920978	17953753	chr19	17020813	17039038	2	2	0	3.71676234838433e-06	2.58706658718806	0.0100154083204931
chr12	53538120	53560986	chr12	53479649	53501926	1	0	1	3.72269539897857e-06	-0.871611165918083	0.0100154083204931
chr3	39218753	39238527	chr3	15663492	15679743	1	0	1	3.72307347760711e-06	-7.01631556047725	0.0100154083204931
chr21	43321909	43340225	chr21	43321909	43340225	1	0	1	3.72525342413168e-06	-0.606031652391438	0.0100154083204931
chr7	100608405	100622677	chr7	100297623	100320878	1	0	1	3.72709789411729e-06	-1.79239182073276	0.0100154083204931
chr4	8201199	8220040	chr4	7579701	7600648	1	1	0	3.73202188186824e-06	2.35401682112426	0.0100154083204931
chr13	109600937	109621823	chr13	109578410	109600940	1	1	0	3.73375990019844e-06	1.72534408536935	0.0100154083204931
chr12	111721117	111744089	chr12	111358331	111381186	1	1	0	3.73413629019314e-06	0.979813407943425	0.0100154083204931
chr8	145639599	145659391	chr8	145260179	145300072	2	2	0	3.74139420350559e-06	1.2567292966667	0.0100154083204931
chr13	111439350	111460879	chr13	111418986	111439353	1	1	0	3.74205241572856e-06	1.15057582312794	0.0100154083204931
chr21	43120314	43139380	chr21	43018835	43039493	1	0	1	3.7529566954482e-06	-0.737422111854658	0.0100154083204931
chrX	153199847	153221520	chrX	153126617	153139727	1	0	1	3.75369617461386e-06	-1.34607190309638	0.0100154083204931
chr13	113479573	113542248	chr13	113479573	113498512	3	3	0	3.76062453250177e-06	0.998416751558665	0.0100154083204931
chr8	145020558	145199636	chr8	145020558	145160190	22	22	0	3.76282637023655e-06	1.21940429151541	0.0100154083204931
chr7	99639667	99659196	chr7	99117923	99159941	2	0	2	3.76527313632198e-06	-2.28247981918159	0.0100154083204931
chr19	48860984	48880385	chr19	48860984	48880385	1	0	1	3.77270279323611e-06	-0.907853784556341	0.0100154083204931
chr1	2199995	2220733	chr1	2180946	2220733	2	0	2	3.77345965268366e-06	-0.75117315783016	0.0100154083204931
chr12	120641415	120658859	chr12	120363231	120378848	1	1	0	3.77711471750857e-06	2.53770012872845	0.0100154083204931
chrX	18902580	18922195	chrX	18422348	18438851	1	1	0	3.77958642311821e-06	1.01672060221926	0.0100154083204931
chr20	44720422	44764671	chr20	44660849	44701829	2	2	0	3.78558772947413e-06	1.24875360964542	0.0100154083204931
chr8	144979110	145004740	chr8	144979110	145004740	1	1	0	3.78602052826197e-06	0.719242846334968	0.0100154083204931
chr21	43458543	43479607	chr21	43458543	43479607	1	0	1	3.79302233409055e-06	-0.7087967671911	0.0100154083204931
chr14	68020696	68038680	chr14	67878612	67899983	1	1	0	3.79384546652726e-06	0.701308448482334	0.0100154083204931
chr1	110128448	110199472	chr1	110019703	110096690	8	8	0	3.7957215770347e-06	1.40154864876257	0.0100154083204931
chr11	69320506	69336191	chr11	68860461	68880073	1	1	0	3.79637586035375e-06	0.900311689282645	0.0100154083204931
chr13	29062029	29078943	chr13	29062029	29078943	1	1	0	3.80037769937076e-06	1.24563053948574	0.0100154083204931
chr22	28380072	28438372	chr22	28380072	28420864	3	0	3	3.80235101767242e-06	-0.658656838150525	0.0100154083204931
chr19	50783544	50801225	chr19	50783544	50801225	1	0	1	3.80561688617972e-06	-0.666001151514328	0.0100154083204931
chr20	49340051	49356760	chr1	110300698	110319563	1	1	0	3.81356004961265e-06	7.09030215037338	0.0100154083204931
chr17	76981188	77001834	chr17	76959665	76981191	1	1	0	3.81755777867155e-06	0.679114743891194	0.0100154083204931
chr8	144399624	144420856	chr8	144237303	144282572	2	2	0	3.82145806777278e-06	1.19753587140816	0.0100154083204931
chr8	145739330	145779616	chr8	145540402	145598488	3	3	0	3.82327060526216e-06	1.08654067337202	0.0100154083204931
chr7	101079338	101098617	chr7	100479577	100505481	1	0	1	3.82907966043301e-06	-1.69529364683959	0.0100154083204931
chr21	45217626	45279779	chr21	45217626	45259789	4	0	4	3.82996878153257e-06	-0.74397856456068	0.0100154083204931
chr12	125801407	125817924	chr12	125779355	125801410	1	1	0	3.8313283665629e-06	1.02231591395507	0.0100154083204931
chr7	100812172	100843050	chr7	100658738	100685944	1	0	1	3.83207771307989e-06	-2.1169910901129	0.0100154083204931
chr22	24481896	24558701	chr22	24481896	24558701	7	0	7	3.83520928849933e-06	-0.773586300890274	0.0100154083204931
chr12	114159953	114180382	chr12	114120068	114159956	2	2	0	3.83616632552531e-06	0.884058158809525	0.0100154083204931
chr19	50399509	50432655	chr19	50379406	50419835	3	0	3	3.83663973899937e-06	-0.775051135620544	0.0100154083204931
chr12	95018204	95036125	chr12	94999906	95018207	1	0	1	3.83749334764514e-06	-1.263020036594	0.0100154083204931
chr7	99196898	99241083	chr7	99022384	99039045	2	0	2	3.83818744097392e-06	-1.84816761705682	0.0100154083204931
chr2	9624169	9641090	chr2	9599576	9641090	2	0	2	3.83899925129563e-06	-1.04976572767946	0.0100154083204931
chr16	28278816	28299996	chr16	27817527	27841695	1	1	0	3.83922574884222e-06	2.06432504273318	0.0100154083204931
chr12	121678514	121717969	chr12	121678514	121717969	3	3	0	3.84482821999281e-06	0.91491646892238	0.0100154083204931
chr16	28218775	28235502	chr16	27781081	27798404	1	1	0	3.84496970018902e-06	2.49550183793606	0.0100154083204931
chr19	48282042	48308618	chr19	48259167	48282045	1	0	1	3.84809141450705e-06	-0.869528845116685	0.0100154083204931
chr19	56098804	56122487	chr19	56019768	56041009	1	0	1	3.84905124072529e-06	-0.821867203662686	0.0100154083204931
chr8	11621054	11641738	chr8	11401313	11419658	1	1	0	3.85061965273142e-06	1.36664644180912	0.0100154083204931
chr12	95297936	95340148	chr12	95297936	95340148	2	0	2	3.85396666587218e-06	-1.23752638147726	0.0100154083204931
chr8	145918062	145945320	chr8	145239017	145260182	1	1	0	3.85820650240859e-06	2.10783969809521	0.0100154083204931
chr20	55819576	55840912	chr3	64117115	64139825	1	1	0	3.86718781147668e-06	2.05722133592994	0.0100154083204931
chr1	2340650	2359717	chr1	2322581	2340653	1	0	1	3.87557384556269e-06	-0.762070818981688	0.0100154083204931
chr3	66019809	66040671	chr3	65899515	65921825	1	1	0	3.87634613960751e-06	6.8505555066948	0.0100154083204931
chr8	102299620	102319049	chr8	101841128	101878185	2	0	2	3.88309661385352e-06	-1.55847022589699	0.0100154083204931
chr7	89056488	89077762	chr7	89056488	89077762	1	0	1	3.88927761613869e-06	-1.62792686672514	0.0100154083204931
chr12	117260019	117281164	chr12	117182822	117200048	1	1	0	3.90013268582003e-06	1.41563138472779	0.0100154083204931
chr2	1560761	1580343	chr2	660030	678903	1	0	1	3.90821047711143e-06	-1.920806977623	0.0100154083204931
chr12	132602399	132618392	chr12	132501557	132519319	1	1	0	3.91031287095604e-06	1.24699944800684	0.0100154083204931
chr13	114743502	114763425	chr13	114743502	114763425	1	1	0	3.92309578752716e-06	0.995862498551809	0.0100154083204931
chr15	59740032	59762738	chr15	59720760	59740035	1	1	0	3.92498194653259e-06	1.4757893499728	0.0100154083204931
chr14	106299749	106319997	chr14	106241542	106259797	1	1	0	3.93077115231371e-06	0.722105624708579	0.0100154083204931
chr19	36122095	36142148	chr19	36039519	36061093	1	0	1	3.93454670019316e-06	-0.77296925297848	0.0100154083204931
chr21	45940821	45960773	chr21	45801164	45819572	1	0	1	3.93823444667264e-06	-1.04725054365495	0.0100154083204931
chr21	47841435	47879047	chr21	47821654	47879047	4	0	4	3.94225127894797e-06	-0.700182861871981	0.0100154083204931
chr7	101115827	101160303	chr7	100622674	100685944	4	0	4	3.95515263520298e-06	-2.89826546904085	0.0100154083204931
chr16	27941072	27959313	chr16	27899653	27920445	1	1	0	3.96291966665694e-06	1.01787136913503	0.0100154083204931
chr8	146100747	146118693	chr8	146062126	146081519	1	1	0	3.96708130398534e-06	0.701307223886976	0.0100154083204931
chr13	20680605	20718614	chr13	20659421	20698644	2	2	0	3.9701199005721e-06	1.51801627589137	0.0100154083204931
chr7	100608405	100622677	chr7	100240597	100262528	1	0	1	3.97081029830112e-06	-3.6931399870302	0.0100154083204931
chr1	181467575	181479868	chr1	181158547	181200372	2	2	0	3.97247063476035e-06	1.67834898642681	0.0100154083204931
chr21	46082343	46099194	chr21	45839061	45860227	1	0	1	3.97256871561542e-06	-1.15881762439757	0.0100154083204931
chr20	47000409	47021280	chr20	46343131	46364308	1	1	0	3.97657476239702e-06	0.845963529235111	0.0100154083204931
chr13	113857475	113884388	chr13	113680485	113720529	2	2	0	3.97978603982089e-06	1.46233316338582	0.0100154083204931
chr22	30067148	30080381	chr22	30067148	30080381	1	0	1	3.98015309704889e-06	-0.854695748810226	0.0100154083204931
chr19	45362387	45399762	chr19	45362387	45381730	2	0	2	3.98709497695208e-06	-0.698434983188077	0.0100154083204931
chr12	84522537	84540215	chr12	84498563	84522540	1	0	1	3.99101028440909e-06	-1.19674973164405	0.0100154083204931
chr11	117838484	117858372	chr11	117780402	117800023	1	1	0	3.99510733676391e-06	1.55145225811622	0.0100154083204931
chr14	105099973	105119186	chr14	104979335	104999580	1	1	0	4.00035669557951e-06	0.880405281944555	0.0100154083204931
chr15	89900425	89919164	chr8	143379367	143399761	1	1	0	4.00101597463096e-06	6.86723241970217	0.0100154083204931
chr22	27969139	27978186	chr22	27969139	27978186	1	0	1	4.00119505438719e-06	-0.930885911613745	0.0100154083204931
chr17	72539089	72561044	chr17	72359552	72379600	1	1	0	4.00535423404668e-06	1.17376912720493	0.0100154083204931
chr19	38499977	38558537	chr19	38499977	38540229	3	0	3	4.0091485482838e-06	-0.764536227461459	0.0100154083204931
chr22	24118604	24142900	chr22	23920719	23941219	1	0	1	4.01216991144509e-06	-1.27281115567573	0.0100154083204931
chr19	58539283	58560980	chr19	58539283	58560980	1	0	1	4.01658501335733e-06	-0.601966849043027	0.0100154083204931
chr7	100122175	100140341	chr7	99840607	99858903	1	0	1	4.01959196865666e-06	-1.55241538362661	0.0100154083204931
chr2	97158991	97181729	chr2	97158991	97181729	1	0	1	4.01992348575876e-06	-0.547385494164423	0.0100154083204931
chr12	123619360	123644012	chr12	123481540	123497619	1	1	0	4.02163106892694e-06	1.12777731230809	0.0100154083204931
chr19	50519773	50544619	chr19	50478352	50498874	1	0	1	4.0243546112813e-06	-0.982954829075304	0.0100154083204931
chr7	96019912	96060897	chr7	96019912	96038455	2	0	2	4.02552242984718e-06	-1.76258378492994	0.0100154083204931
chr7	101780529	101860863	chr7	100960701	101016960	7	0	7	4.0266019112916e-06	-2.72295727053378	0.0100154083204931
chr13	113379576	113403478	chr13	113379576	113403478	1	1	0	4.03238875508004e-06	1.14806875800478	0.0100154083204931
chr8	140602315	140619534	chr8	140260457	140282142	1	1	0	4.03318848674984e-06	1.77777210147684	0.0100154083204931
chr22	28142076	28160309	chr13	20438850	20461012	1	0	1	4.03829328574465e-06	-6.77020591665933	0.0100154083204931
chr2	240019094	240037647	chr2	239940673	239961951	1	1	0	4.03951299995325e-06	1.24591659424386	0.0100154083204931
chr4	821238	880119	chr4	802878	839470	3	3	0	4.0478088181324e-06	1.25960892045772	0.0100154083204931
chr12	124660052	124681187	chr12	124561890	124582646	1	1	0	4.05573809414036e-06	0.885879397517796	0.0100154083204931
chr14	95939369	95959974	chr14	95898693	95920184	1	1	0	4.05741045374307e-06	0.728760110728392	0.0100154083204931
chr1	181360625	181419354	chr1	181144317	181240011	7	7	0	4.06271208142921e-06	1.3883762535445	0.0100154083204931
chr8	1041770	1078406	chr8	1041770	1078406	2	2	0	4.06444232095203e-06	1.24611295902822	0.0100154083204931
chr19	18863184	18879306	chr19	18540139	18558265	1	1	0	4.07464447609613e-06	1.0639750848212	0.0100154083204931
chr14	105020687	105038941	chr14	104942704	104962207	1	1	0	4.07653455577301e-06	0.884165860172625	0.0100154083204931
chr17	77163538	77179439	chr17	76981188	77001834	1	1	0	4.0883016035549e-06	1.38755044336964	0.0100154083204931
chr8	140640674	140663057	chr8	140561826	140579993	1	1	0	4.09212759283109e-06	0.910354878963378	0.0100154083204931
chr21	46060121	46082346	chr21	46060121	46082346	1	0	1	4.10367798901146e-06	-0.68483252622427	0.0100154083204931
chr8	140881770	140902689	chr8	140619531	140640677	1	1	0	4.10858046876315e-06	1.75169829270617	0.0100154083204931
chr15	42419753	42460360	chr15	42419753	42437337	2	2	0	4.11139840009657e-06	0.964394313335747	0.0100154083204931
chr7	99300981	99321270	chr7	99277861	99300984	1	0	1	4.11630466729991e-06	-2.05446876522614	0.0100154083204931
chr4	5019639	5058227	chr4	4981954	4996882	2	2	0	4.11677351533505e-06	1.13936094249598	0.0100154083204931
chr8	6640236	6701185	chr8	6617867	6681156	5	5	0	4.11721094727253e-06	1.08129379345129	0.0100154083204931
chr20	49279051	49320593	chr1	110300698	110339556	3	3	0	4.11764129494166e-06	4.68043147529201	0.0100154083204931
chr12	53299736	53344583	chr12	53279161	53299739	2	0	2	4.11967279588038e-06	-0.783187943693362	0.0100154083204931
chr12	123421038	123444492	chr12	123280595	123301001	1	1	0	4.12016792096354e-06	1.3419147744351	0.0100154083204931
chr20	56702059	56720537	chr20	56178380	56198688	1	1	0	4.12697907200547e-06	0.853597619913702	0.0100154083204931
chr21	43839564	43919959	chr21	43517776	43582448	7	0	7	4.12894201378064e-06	-1.00830654783288	0.0100154083204931
chr19	36442496	36480609	chr19	36417971	36480609	4	0	4	4.13402381706942e-06	-0.675916813355612	0.0100154083204931
chr7	99022384	99039045	chr7	98822015	98840513	1	0	1	4.13922540128928e-06	-1.87361627353435	0.0100154083204931
chr4	8201199	8220040	chr4	8159421	8181261	1	1	0	4.13948863122901e-06	0.642694334666167	0.0100154083204931
chr7	98840510	98879361	chr7	98081053	98096973	2	0	2	4.13964067730821e-06	-2.39406113346685	0.0100154083204931
chr16	19858299	19900425	chr16	19660979	19739474	5	5	0	4.13998443323769e-06	1.3434100826209	0.0100154083204931
chr22	23860470	23899140	chr22	23860470	23899140	2	0	2	4.14805119880485e-06	-0.638840943943025	0.0100154083204931
chr17	79400029	79420949	chr17	79338901	79362213	1	1	0	4.16224581547338e-06	0.790775335461142	0.0100154083204931
chr12	132160364	132180618	chr12	132118943	132140125	1	1	0	4.16436358782529e-06	1.09046097824377	0.0100154083204931
chr13	26578983	26604961	chr13	26578983	26604961	1	1	0	4.16798956334545e-06	1.08234696767982	0.0100154083204931
chr19	51359825	51381267	chr19	51340736	51381267	2	0	2	4.18050321345452e-06	-0.746517042582539	0.0100154083204931
chr14	106299749	106319997	chr14	106299749	106319997	1	1	0	4.18088036599691e-06	0.546624726869669	0.0100154083204931
chr12	129561309	129579381	chr12	129519085	129561312	2	2	0	4.18241717869007e-06	1.44747254214025	0.0100154083204931
chr20	57379063	57399608	chr1	198462674	198479814	1	0	1	4.18397069092007e-06	-1.97441086696959	0.0100154083204931
chr19	36259967	36297381	chr19	36259967	36279873	2	0	2	4.18416407031033e-06	-0.663807658456844	0.0100154083204931
chr12	50259675	50279490	chr2	95418820	95440699	1	0	1	4.18581739382283e-06	-6.80773544439099	0.0100154083204931
chr8	10719523	10759725	chr8	10699328	10719526	2	2	0	4.19294429274245e-06	1.19498015155323	0.0100154083204931
chr19	44219993	44279659	chr19	44179817	44279659	6	0	6	4.19426621998434e-06	-0.79044098744481	0.0100154083204931
chr2	242997792	243020867	chr2	242878171	242901857	1	1	0	4.19712059142091e-06	1.21908647156554	0.0100154083204931
chr21	45496699	45521446	chr21	45446682	45459394	1	0	1	4.1981235102816e-06	-1.00367732999665	0.0100154083204931
chr19	15561111	15575170	chr19	15540997	15575170	2	2	0	4.2125739773737e-06	0.680490834086049	0.0100154083204931
chr13	28500912	28521705	chr13	28476417	28500915	1	1	0	4.21345118758176e-06	1.08504194303328	0.0100154083204931
chr19	50265390	50279378	chr19	50196768	50222467	1	0	1	4.22140014219754e-06	-1.04797587848585	0.0100154083204931
chr12	53162116	53200589	chr12	52900123	52939204	2	0	2	4.22193226101606e-06	-1.11419371885157	0.0100154083204931
chr16	15821556	15859536	chr16	15798383	15859536	4	4	0	4.22290461284163e-06	0.887603220995894	0.0100154083204931
chr7	99321267	99340812	chr7	99139205	99159941	1	0	1	4.22461033744236e-06	-2.82106031425177	0.0100154083204931
chr2	95719683	95739876	chr2	95699587	95719686	1	0	1	4.22835399915709e-06	-0.623226879552358	0.0100154083204931
chr16	16259878	16279089	chr16	16098994	16122562	1	1	0	4.22935740530604e-06	1.40359184779239	0.0100154083204931
chr12	111880536	111898219	chr12	111799625	111818861	1	1	0	4.24127076020168e-06	1.05894717574061	0.0100154083204931
chr8	142379980	142396344	chr8	142059461	142100311	2	2	0	4.24286667742768e-06	1.13352509266994	0.0100154083204931
chr22	20900060	20920099	chr22	20778730	20802229	1	0	1	4.2446905248315e-06	-1.32763158211322	0.0100154083204931
chr7	85781504	85799618	chr7	85759908	85799618	2	0	2	4.24689753185151e-06	-2.02475066686426	0.0100154083204931
chr20	45058108	45082656	chr20	44953704	44980260	1	1	0	4.25217573016231e-06	1.31132087345257	0.0100154083204931
chr1	109641402	109660106	chr1	109625262	109641405	1	1	0	4.25271533813241e-06	1.44493526532294	0.0100154083204931
chr13	114779930	114799531	chr13	114743502	114763425	1	1	0	4.25440514058148e-06	1.15876955190437	0.0100154083204931
chr21	46620126	46639844	chr21	46579712	46620129	2	0	2	4.2544555315251e-06	-0.832026193292829	0.0100154083204931
chr7	73078431	73099691	chr7	73078431	73099691	1	0	1	4.25974903652302e-06	-0.59462564476805	0.0100154083204931
chr12	123520632	123542790	chr12	123398026	123421041	1	1	0	4.26064995397106e-06	1.49367465081318	0.0100154083204931
chr19	51039990	51058342	chr19	50978674	50999706	1	0	1	4.26092562948992e-06	-0.890718878069968	0.0100154083204931
chr19	45121955	45138411	chr19	45078913	45100044	1	0	1	4.26380756514385e-06	-0.873982786893131	0.0100154083204931
chr13	112559145	112584435	chr13	112559145	112584435	1	1	0	4.26983929914284e-06	1.34258467289721	0.0100154083204931
chr16	27959310	28020961	chr16	27759850	27798404	4	4	0	4.27330446584227e-06	1.62287610037591	0.0100154083204931
chr13	113099885	113123350	chr13	112739733	112758913	1	1	0	4.27670879920926e-06	1.71611887795188	0.0100154083204931
chr19	56202142	56217287	chr19	56180222	56202145	1	0	1	4.2814355485942e-06	-0.830900804094645	0.0100154083204931
chr15	74620090	74640724	chr15	74481156	74499062	1	1	0	4.28698505740805e-06	0.931093714791916	0.0100154083204931
chr20	44400253	44420523	chr20	44181708	44198774	1	1	0	4.28757964883656e-06	2.31187311220079	0.0100154083204931
chr4	8139159	8159424	chr4	8020758	8039262	1	1	0	4.28997916075707e-06	0.967528484977858	0.0100154083204931
chr8	143740924	143759282	chr8	143478271	143500153	1	1	0	4.29417554642294e-06	1.26695284382184	0.0100154083204931
chr12	124041061	124059682	chr12	123898699	123920968	1	1	0	4.30742432800704e-06	1.40366093002532	0.0100154083204931
chr7	85257568	85279476	chr7	85257568	85279476	1	0	1	4.3153410642782e-06	-1.71805273565045	0.0100154083204931
chr19	10139754	10185151	chr19	3979812	4040527	5	5	0	4.31570356403952e-06	7.64076266299048	0.0100154083204931
chr19	46044338	46062074	chr19	46024553	46044341	1	0	1	4.31587215993048e-06	-0.986661526464038	0.0100154083204931
chr7	97102107	97120177	chr7	97086347	97102110	1	0	1	4.31857209428954e-06	-2.47598511760238	0.0100154083204931
chr22	31043437	31060062	chr22	31001478	31018724	1	0	1	4.32153278161399e-06	-1.03153733277984	0.0100154083204931
chr21	40378186	40402732	chr21	40378186	40402732	1	0	1	4.32512508573934e-06	-0.713916557834727	0.0100154083204931
chr12	131798013	131819304	chr12	131798013	131819304	1	1	0	4.32674403547756e-06	0.747893476960501	0.0100154083204931
chr13	99382757	99416201	chr13	99360787	99399712	3	3	0	4.32705770840177e-06	1.17583779531838	0.0100154083204931
chr13	27021999	27059467	chr13	27021999	27039943	2	2	0	4.32761827352245e-06	0.904094417294459	0.0100154083204931
chr12	132659049	132680616	chr12	132318709	132339195	1	1	0	4.33498188754702e-06	2.34666304189659	0.0100154083204931
chr4	7600645	7619317	chr4	7499557	7522530	1	1	0	4.34800423313343e-06	1.19252202977475	0.0100154083204931
chr12	114319847	114380875	chr12	114301932	114380875	5	5	0	4.34972273756056e-06	0.919344044810947	0.0100154083204931
chr19	58980516	59039200	chr19	58980516	59003289	3	0	3	4.35536107865618e-06	-0.728404683980832	0.0100154083204931
chr12	122039078	122061656	chr12	121986028	121999428	1	1	0	4.35655646237984e-06	1.04519657340368	0.0100154083204931
chr20	45680316	45700432	chr20	45379278	45396887	1	1	0	4.35687295642462e-06	1.17140735545248	0.0100154083204931
chr7	100437632	100456941	chr7	99795724	99818850	1	0	1	4.35911917546579e-06	-2.51627269978847	0.0100154083204931
chr8	134580219	134599545	chr8	134500519	134519631	1	1	0	4.37316177696567e-06	1.44246954299178	0.0100154083204931
chr4	7759637	7778826	chr4	7759637	7778826	1	1	0	4.38125369636595e-06	0.69368485644545	0.0100154083204931
chr2	96019984	96039924	chr2	96019984	96039924	1	0	1	4.39144215587238e-06	-0.70520675015326	0.0100154083204931
chr19	45078913	45100044	chr19	45078913	45100044	1	0	1	4.39198516836307e-06	-0.854632072937056	0.0100154083204931
chr8	144399624	144420856	chr8	144297763	144320167	1	1	0	4.39458127426256e-06	1.007260460335	0.0100154083204931
chr12	114138850	114159956	chr12	113917794	113940550	1	1	0	4.39929780965402e-06	1.67174999568428	0.0100154083204931
chr21	45200725	45217629	chr21	45177297	45200728	1	0	1	4.40468783458328e-06	-0.772369043982417	0.0100154083204931
chr7	92481867	92503408	chr7	92481867	92503408	1	0	1	4.41091938063036e-06	-1.89432789915598	0.0100154083204931
chr16	27079669	27101498	chr16	27023861	27041398	1	1	0	4.42467421550769e-06	1.12571575155112	0.0100154083204931
chr11	117940321	117959676	chr11	117679076	117718441	2	2	0	4.42469616379539e-06	1.17127383638458	0.0100154083204931
chr13	56439398	56459703	chr13	56433375	56439401	1	1	0	4.43602467567594e-06	1.43170537544393	0.0100154083204931
chr13	48422327	48461983	chr13	48379437	48422330	3	3	0	4.43617216039661e-06	2.12338723331221	0.0100154083204931
chr1	5798327	5819978	chr1	3821178	3840566	1	0	1	4.43707431284391e-06	-1.3778548025553	0.0100154083204931
chr7	75680609	75694139	chr7	75680609	75694139	1	0	1	4.43913342963655e-06	-0.591527272944908	0.0100154083204931
chr16	23322287	23399105	chr16	23322287	23344786	4	4	0	4.44066496508218e-06	1.12686673215453	0.0100154083204931
chr20	44940131	44953707	chr20	44681471	44701829	1	1	0	4.45066019333663e-06	1.25078402112203	0.0100154083204931
chr21	41318316	41342510	chr21	41318316	41342510	1	0	1	4.46169681615463e-06	-1.08095506634698	0.0100154083204931
chr12	96463796	96479556	chr12	96423498	96439437	1	0	1	4.46609033822104e-06	-1.17639133880874	0.0100154083204931
chr16	17396455	17476968	chr16	17358736	17396458	4	4	0	4.47225565862828e-06	1.31107363597489	0.0100154083204931
chr7	91062809	91079470	chr7	91001686	91018584	1	0	1	4.48182895596433e-06	-1.77948342604444	0.0100154083204931
chr3	66861827	66876688	chr3	66422796	66461483	2	2	0	4.48484564122407e-06	1.79188691108657	0.0100154083204931
chr21	45940821	45960773	chr21	45763014	45778136	1	0	1	4.48726086353886e-06	-0.955585285265414	0.0100154083204931
chr20	50218053	50240811	chr20	49458372	49480531	1	0	1	4.48847901544711e-06	-1.76796363218875	0.0100154083204931
chr7	100858783	100882681	chr7	100343949	100359693	1	0	1	4.48963146327009e-06	-2.08434020129421	0.0100154083204931
chr21	46401011	46422562	chr21	46220264	46239071	1	0	1	4.49345377898272e-06	-0.908256531750113	0.0100154083204931
chr16	27899653	27920445	chr16	27899653	27920445	1	1	0	4.49389491587717e-06	0.851024465121418	0.0100154083204931
chr2	99180010	99197112	chr2	99033734	99057900	1	0	1	4.50342600452372e-06	-1.22340892213648	0.0100154083204931
chr21	11119271	11139384	chr21	9751353	9827398	1	1	0	4.50384026267485e-06	1.39287751363754	0.0100154083204931
chr19	49852944	49921417	chr19	49852944	49898250	3	0	3	4.50520920260251e-06	-0.783387401876129	0.0100154083204931
chr17	9079249	9100304	chr17	8899433	8923108	1	1	0	4.50529670061749e-06	1.0306347975845	0.0100154083204931
chr11	76841680	76882018	chr11	76820018	76841683	2	2	0	4.50711270851069e-06	0.671970827058968	0.0100154083204931
chr13	23701999	23759930	chr13	23498084	23557599	5	5	0	4.51248344845797e-06	2.10157092733974	0.0100154083204931
chr12	132180615	132197299	chr12	132079968	132098798	1	1	0	4.52522142552635e-06	1.22965403993983	0.0100154083204931
chr19	45860573	45879247	chr19	45860573	45879247	1	0	1	4.53192515959185e-06	-0.78976883628504	0.0100154083204931
chr22	24938656	24954850	chr22	24919826	24938659	1	0	1	4.53199854135741e-06	-0.774120918177869	0.0100154083204931
chr15	91079496	91122639	chr15	90441454	90482228	2	2	0	4.5343973013857e-06	2.80569603924384	0.0100154083204931
chr13	110278490	110298106	chr13	110278490	110298106	1	1	0	4.53701870559437e-06	2.31017422005654	0.0100154083204931
chr17	76599748	76619623	chr17	76478564	76500949	1	1	0	4.53804468121646e-06	0.853237212179687	0.0100154083204931
chr22	20920096	20940404	chr22	20920096	20940404	1	0	1	4.53895828774896e-06	-0.730017517621639	0.0100154083204931
chr7	100633801	100685944	chr7	100343949	100402622	3	0	3	4.53964533115166e-06	-1.909578240644	0.0100154083204931
chr13	114199471	114219268	chr13	114099984	114120964	1	1	0	4.5418308883108e-06	1.15544748301934	0.0100154083204931
chr15	74179458	74200688	chr15	74019469	74041903	1	1	0	4.54267928273948e-06	0.819832413682366	0.0100154083204931
chr20	45881261	45903137	chr1	110460698	110477092	1	1	0	4.55256760662085e-06	4.17788600932613	0.0100154083204931
chr12	96078141	96107037	chr12	96061184	96078144	1	0	1	4.55361342786632e-06	-1.42401561108849	0.0100154083204931
chr19	48701824	48721539	chr19	48679881	48701827	1	0	1	4.55969362677521e-06	-1.04028369159241	0.0100154083204931
chr7	98860314	98879361	chr7	98047973	98063509	1	0	1	4.56188988984671e-06	-2.54139885868276	0.0100154083204931
chr15	42680352	42717193	chr15	42680352	42699981	2	2	0	4.56364016651655e-06	0.924103967859817	0.0100154083204931
chr19	34239765	34261279	chr19	34119993	34140657	1	0	1	4.57558255910137e-06	-0.914228687422322	0.0100154083204931
chr4	998739	1020372	chr4	919986	942894	1	1	0	4.57903508372915e-06	1.8913830702778	0.0100154083204931
chr12	116780308	116818840	chr12	116737459	116759471	2	2	0	4.58305009728185e-06	1.40533883400751	0.0100154083204931
chr8	144841067	144880987	chr8	144499241	144519627	2	2	0	4.58869257082709e-06	1.10522832154018	0.0100154083204931
chr13	21620528	21641690	chr13	21602427	21641690	2	2	0	4.58974089576216e-06	1.07912712356569	0.0100154083204931
chr8	10379304	10399539	chr8	10361780	10379307	1	1	0	4.59271435523962e-06	1.2196047284855	0.0100154083204931
chr12	52302066	52336245	chr12	52283773	52320212	3	0	3	4.59914288802096e-06	-0.630717505533393	0.0100154083204931
chr7	100899072	100920134	chr7	100080490	100104331	1	0	1	4.60261841702673e-06	-2.32539803447089	0.0100154083204931
chr7	92701958	92722531	chr7	92640063	92661223	1	0	1	4.60284225701303e-06	-1.91106130688064	0.0100154083204931
chr12	113839494	113863084	chr12	113718711	113740067	1	1	0	4.60365797138201e-06	0.992302206334988	0.0100154083204931
chr20	46758268	46802107	chr20	46459567	46516903	4	4	0	4.60505545330304e-06	0.800957761459831	0.0100154083204931
chr2	11701236	11739195	chr2	11261415	11278801	2	0	2	4.60866803948506e-06	-1.37593940912884	0.0100154083204931
chr11	79059327	79095063	chr11	79040145	79080885	2	2	0	4.61023191621903e-06	1.0619542457949	0.0100154083204931
chr15	69979437	70000381	chr15	69640389	69660317	1	1	0	4.62776581998019e-06	3.14229131953196	0.0100154083204931
chr17	4782794	4797376	chr17	4641738	4657016	1	1	0	4.63247215665282e-06	0.827466403220949	0.0100154083204931
chr15	76479765	76499458	chr15	70779321	70801882	1	1	0	4.63775757877374e-06	3.57229404910278	0.0100154083204931
chr1	30557922	30580450	chr1	30358365	30379628	1	1	0	4.64870656379444e-06	1.18078029910802	0.0100154083204931
chr3	64039549	64061948	chr1	151818635	151837519	1	1	0	4.64918347731568e-06	3.51271814808051	0.0100154083204931
chr7	75479906	75503825	chr7	75457253	75479909	1	0	1	4.65393618299292e-06	-0.843427593516455	0.0100154083204931
chr8	133479513	133502874	chr8	133217651	133234822	1	1	0	4.65986416511605e-06	1.94174790605667	0.0100154083204931
chr15	74220025	74233870	chr15	74200685	74220028	1	1	0	4.66714841758457e-06	0.699055848221492	0.0100154083204931
chr13	23440093	23481551	chr13	23418123	23455356	2	2	0	4.66900759965401e-06	2.33947860206694	0.0100154083204931
chr17	71518972	71540013	chr17	71459047	71480484	1	1	0	4.67380412400302e-06	0.889109374276994	0.0100154083204931
chr13	24256191	24279350	chr13	24238695	24256194	1	1	0	4.67785259899188e-06	0.944064931970931	0.0100154083204931
chr16	88318992	88378320	chr16	87741526	87779325	4	0	4	4.68061704982964e-06	-2.42661936842035	0.0100154083204931
chr19	16998352	17020816	chr19	16935788	16959752	1	1	0	4.69400681582888e-06	0.857202724340412	0.0100154083204931
chr12	117759689	117819683	chr12	117723796	117779407	4	4	0	4.70036188879506e-06	0.786888998468855	0.0100154083204931
chr7	86919228	86939791	chr7	86857533	86880220	1	0	1	4.70307764931732e-06	-1.95473776143678	0.0100154083204931
chr8	144163359	144203961	chr8	144059876	144083427	2	2	0	4.70338545046177e-06	1.16300928870198	0.0100154083204931
chr19	34197335	34239768	chr19	34178695	34222303	4	0	4	4.70745324967334e-06	-0.766976973147492	0.0100154083204931
chr11	78600289	78619512	chr11	78359317	78380183	1	1	0	4.7103783186552e-06	1.53235335233615	0.0100154083204931
chr21	43539717	43559444	chr21	42801119	42819406	1	0	1	4.71138859710543e-06	-1.64900703531083	0.0100154083204931
chr22	23241416	23259747	chr22	23241416	23259747	1	0	1	4.71451762252303e-06	-0.632747393196625	0.0100154083204931
chr22	25585962	25597415	chr22	25585962	25597415	1	0	1	4.71522538552589e-06	-0.794798770057299	0.0100154083204931
chr2	242578496	242598625	chr2	242560271	242598625	2	2	0	4.72337310691913e-06	0.946328270186787	0.0100154083204931
chr16	22818532	22840539	chr16	22818532	22840539	1	1	0	4.72911559451934e-06	1.09501788469357	0.0100154083204931
chr8	134459181	134481148	chr8	134380868	134398525	1	1	0	4.72999017570395e-06	0.742562462255521	0.0100154083204931
chr16	16179186	16200365	chr16	15798383	15821559	1	1	0	4.74025600036207e-06	1.23559952657291	0.0100154083204931
chr12	125189207	125240600	chr12	124960657	124980254	2	2	0	4.74201460656903e-06	1.3454802805986	0.0100154083204931
chr20	48899880	48921213	chr20	48799025	48820349	1	0	1	4.74674068561753e-06	-0.68486119854965	0.0100154083204931
chr12	131798013	131819304	chr12	131760461	131779883	1	1	0	4.74969525437786e-06	1.11522122635419	0.0100154083204931
chr19	39959859	39979927	chr19	39943612	39959862	1	0	1	4.75110870189659e-06	-0.755589406941866	0.0100154083204931
chr4	8321543	8337279	chr4	8201199	8220040	1	1	0	4.75156830333219e-06	0.827123341121595	0.0100154083204931
chr8	144320164	144340928	chr8	144219845	144237306	1	1	0	4.75570390622896e-06	0.795965019095641	0.0100154083204931
chr20	47061153	47178294	chr20	46275101	46318720	8	8	0	4.77634148484528e-06	1.10794426463507	0.0100154083204931
chr12	50183853	50222156	chr12	50183853	50199141	2	0	2	4.78538996280739e-06	-0.709891921830341	0.0100154083204931
chr22	23138566	23159521	chr22	23138566	23159521	1	0	1	4.78782295283005e-06	-0.710262295462461	0.0100154083204931
chr7	101497139	101516552	chr7	101041262	101054743	1	0	1	4.80694284969008e-06	-2.74529470725081	0.0100154083204931
chr15	76622753	76636158	chr15	76458730	76499458	2	2	0	4.81775014847432e-06	1.01569085924956	0.0100154083204931
chr4	7178277	7200776	chr4	7139831	7158922	1	1	0	4.81833679753747e-06	0.963432739899508	0.0100154083204931
chr13	27943317	27957703	chr13	27943317	27957703	1	1	0	4.82572869946085e-06	0.930384377270583	0.0100154083204931
chr8	128878268	128920316	chr8	128840314	128878271	3	0	3	4.82838805329857e-06	-1.03954332782028	0.0100154083204931
chr20	44953704	44980260	chr20	44640128	44660852	1	1	0	4.83300876833441e-06	1.51778833110535	0.0100154083204931
chr12	124783000	124839420	chr12	124379524	124440392	4	4	0	4.83333977347488e-06	1.91781950741773	0.0100154083204931
chr22	19631205	19659573	chr22	19598947	19620814	1	0	1	4.8366740255393e-06	-1.09258399702505	0.0100154083204931
chr12	132020399	132079971	chr12	131940005	131999716	5	5	0	4.84301253947654e-06	1.1382715231288	0.0100154083204931
chr17	77340022	77360171	chr17	77320382	77340025	1	1	0	4.85545927552584e-06	0.756353051348097	0.0100154083204931
chr11	76020596	76039457	chr11	75900014	75939641	2	2	0	4.85578976191761e-06	1.11146464797012	0.0100154083204931
chr1	2439917	2460101	chr1	2400275	2420915	1	0	1	4.86756921997551e-06	-0.762728444161738	0.0100154083204931
chr7	75880454	75899858	chr7	75680609	75694139	1	0	1	4.87743836983459e-06	-1.3493039908986	0.0100154083204931
chr3	66861827	66876688	chr3	66482773	66501939	1	1	0	4.88140258001624e-06	2.8213328728193	0.0100154083204931
chr7	100843047	100882681	chr7	100378349	100402622	2	0	2	4.88683504367246e-06	-1.91221552726573	0.0100154083204931
chr17	70679400	70699816	chr17	70679400	70699816	1	1	0	4.8900151566161e-06	0.798208884634083	0.0100154083204931
chr16	12659601	12680453	chr16	12421214	12439162	1	1	0	4.89062946287008e-06	1.25243959329554	0.0100154083204931
chr4	8159421	8181261	chr4	8159421	8181261	1	1	0	4.89091400752138e-06	0.560157592548583	0.0100154083204931
chr7	97899922	97921267	chr7	97742468	97759269	1	0	1	4.89326256824003e-06	-2.26996226161528	0.0100154083204931
chr8	143600223	143619537	chr8	143042022	143059538	1	1	0	4.90068874109518e-06	1.55552056044416	0.0100154083204931
chr19	15359165	15380237	chr19	15281759	15298090	1	1	0	4.90315819293786e-06	1.01736502865947	0.0100154083204931
chr8	141077196	141122070	chr8	140818517	140839609	2	2	0	4.90418263277203e-06	1.06583703591557	0.0100154083204931
chr21	46741890	46840723	chr21	46717971	46840723	9	0	9	4.91399992090921e-06	-0.612573186528918	0.0100154083204931
chr17	71579436	71598502	chr17	71559259	71579439	1	1	0	4.91663938294426e-06	0.758112345711551	0.0100154083204931
chr8	11401313	11419658	chr8	11259616	11280328	1	1	0	4.9201826023622e-06	1.02562909637822	0.0100154083204931
chr12	131080795	131102938	chr12	130898554	130920197	1	1	0	4.92653238714288e-06	2.18353491134687	0.0100154083204931
chr21	41559116	41580034	chr21	41519307	41538505	1	0	1	4.92770300679267e-06	-1.58748554940757	0.0100154083204931
chr12	86238713	86260116	chr12	54357307	54380018	1	0	1	4.92808220816796e-06	-1.67219352838945	0.0100154083204931
chr22	21420090	21445986	chr22	21420090	21445986	1	0	1	4.93991179226796e-06	-0.698884718933167	0.0100154083204931
chr20	46012659	46037534	chr1	110460698	110477092	1	1	0	4.94126839397137e-06	7.28631557326245	0.0100154083204931
chr19	45721053	45740437	chr19	45700241	45740437	2	0	2	4.94596722175729e-06	-0.726745236249157	0.0100154083204931
chr13	112604169	112619342	chr13	112540777	112584435	2	2	0	4.95191199187104e-06	1.57143927604973	0.0100154083204931
chr13	21002720	21025004	chr13	20802985	20820783	1	1	0	4.95313354239122e-06	1.3898637398926	0.0100154083204931
chr8	143219745	143240257	chr8	143120003	143157693	2	2	0	4.95747481423342e-06	0.892924836228126	0.0100154083204931
chr1	181378148	181479868	chr1	181378148	181419354	6	6	0	4.95892780244213e-06	0.880738060047483	0.0100154083204931
chr11	69696261	69720626	chr11	69520752	69541027	1	1	0	4.96626512188103e-06	0.744088987053867	0.0100154083204931
chr12	125141511	125159393	chr12	124860610	124880063	1	1	0	4.97084617566358e-06	1.37938996234467	0.0100154083204931
chr1	109699479	109737265	chr1	109641402	109660106	2	2	0	4.97603478086961e-06	1.30556726689844	0.0100154083204931
chr19	55959212	55981511	chr19	55937631	55959215	1	0	1	4.9809525759159e-06	-0.814058765043111	0.0100154083204931
chr17	56656292	56677727	chr3	63957289	63981691	1	0	1	4.98166988601123e-06	-1.17140750774694	0.0100154083204931
chr19	10401109	10421133	chr19	10380639	10401112	1	1	0	4.98470580255716e-06	0.639804609353081	0.0100154083204931
chr21	46820848	46840723	chr21	46717971	46741893	1	0	1	4.98513123535066e-06	-0.779620537028793	0.0100154083204931
chr13	114964076	114978738	chr13	114500416	114519791	1	1	0	4.98554555982571e-06	1.4028470817833	0.0100154083204931
chr7	99196898	99221942	chr7	98978586	99001573	1	0	1	4.98945816614393e-06	-2.03835390911403	0.0100154083204931
chr9	94880046	94921359	chr1	117559924	117598737	2	2	0	4.99258715707609e-06	7.09167188932254	0.0100154083204931
chr19	22799498	22820639	chr19	22782085	22799501	1	1	0	5.00799014831251e-06	0.632735031961056	0.0100154083204931
chr14	95022441	95040421	chr14	94500820	94520693	1	1	0	5.01354364446907e-06	1.79448622580478	0.0100154083204931
chr19	18758760	18779716	chr19	18440389	18451494	1	1	0	5.01471172313408e-06	3.39647236289928	0.0100154083204931
chr13	114863340	114909711	chr13	114863340	114909711	3	3	0	5.01590688722986e-06	1.28563545639018	0.0100154083204931
chr19	35798922	35841148	chr19	35537562	35580148	3	0	3	5.02068103654625e-06	-1.94553496653517	0.0100154083204931
chr1	158057211	158082060	chr1	157941026	157957920	1	1	0	5.02587730448712e-06	1.44385048917108	0.0100154083204931
chr16	22936403	22959831	chr16	22818532	22840539	1	1	0	5.02647819483962e-06	1.68107523977384	0.0100154083204931
chr16	28079251	28119950	chr16	27899653	27920445	2	2	0	5.02894255665573e-06	1.10034242630048	0.0100154083204931
chr1	2383048	2400278	chr1	2139680	2160208	1	0	1	5.03520665233422e-06	-1.33651022893868	0.0100154083204931
chr12	131222872	131261023	chr12	130898554	130920197	2	2	0	5.0363989356195e-06	1.60085115501229	0.0100154083204931
chr8	141359775	141423971	chr8	141320776	141398126	4	4	0	5.03971205268803e-06	0.843504566038482	0.0100154083204931
chr2	242660229	242679870	chr2	242578496	242598625	1	1	0	5.04711443703206e-06	1.72782393111119	0.0100154083204931
chr12	99053889	99080063	chr12	99053889	99080063	1	0	1	5.06297130647996e-06	-0.986397607198741	0.0100154083204931
chr7	98302206	98317827	chr7	97884745	97899925	1	0	1	5.07049668333362e-06	-1.75190474968935	0.0100154083204931
chr12	131679934	131779883	chr12	131638698	131760464	13	13	0	5.07535877371923e-06	0.891635284589503	0.0100154083204931
chr12	96317679	96339596	chr12	96298343	96317682	1	0	1	5.07614822418968e-06	-1.67807521475104	0.0100154083204931
chr16	21045232	21062198	chr16	20860614	20879774	1	1	0	5.0807901965303e-06	2.43071820576973	0.0100154083204931
chr7	99519858	99536332	chr7	99022384	99039045	1	0	1	5.08163905199651e-06	-2.82078016523485	0.0100154083204931
chr19	51400360	51424865	chr19	51359825	51381267	1	0	1	5.09382589566053e-06	-0.974162134716045	0.0100154083204931
chr16	88119543	88140293	chr16	87802323	87819184	1	0	1	5.09631801422539e-06	-1.41869398974414	0.0100154083204931
chr16	27899653	27920445	chr16	27640994	27659814	1	1	0	5.09717410402584e-06	1.1279129854027	0.0100154083204931
chr22	24380676	24400126	chr22	24359689	24380679	1	0	1	5.09781803720645e-06	-0.832497989257325	0.0100154083204931
chr13	111519844	111536930	chr13	111460876	111480555	1	1	0	5.09837905235825e-06	1.69355938656626	0.0100154083204931
chr19	52077028	52100463	chr19	52041870	52055503	1	0	1	5.10171927810903e-06	-1.04057100305251	0.0100154083204931
chr2	8755951	8780582	chr2	8740873	8755954	1	0	1	5.1140101096406e-06	-0.848106010347796	0.0100154083204931
chr7	79368	102121	chr7	79368	102121	1	0	1	5.11516291387921e-06	-0.612160846356031	0.0100154083204931
chr7	91420141	91439634	chr7	91364871	91396770	2	0	2	5.11668378230592e-06	-1.5325983551591	0.0100154083204931
chrX	152820339	152839757	chrX	152820339	152839757	1	0	1	5.11771586480415e-06	-0.597366248571019	0.0100154083204931
chr13	113801262	113824353	chr13	113760110	113780474	1	1	0	5.12886771078919e-06	1.0805022367638	0.0100154083204931
chr10	134679816	134721169	chr10	134459235	134481787	2	2	0	5.12920670781724e-06	0.919040617188984	0.0100154083204931
chr11	64421205	64437491	chr11	64322409	64340246	1	1	0	5.13357394303564e-06	0.82030838572802	0.0100154083204931
chr7	86919228	86977106	chr7	86919228	86977106	5	0	5	5.13894892570583e-06	-1.71764788310298	0.0100154083204931
chr19	45121955	45179752	chr19	45121955	45179752	4	0	4	5.13943771141825e-06	-0.773896545684643	0.0100154083204931
chr8	144121385	144136516	chr8	143997757	144021372	1	1	0	5.15199682629268e-06	0.993999950407661	0.0100154083204931
chr10	98119328	98139786	chr10	97777251	97801478	1	0	1	5.15493218204872e-06	-1.63420118370924	0.0100154083204931
chr7	100759948	100780669	chr7	100203133	100262528	3	0	3	5.15556266406325e-06	-2.31731852121759	0.0100154083204931
chr19	42759370	42779462	chr19	42759370	42779462	1	0	1	5.15583233530335e-06	-0.909063032495921	0.0100154083204931
chr7	75821339	75840999	chr7	75821339	75840999	1	0	1	5.16698438569179e-06	-0.617040883707837	0.0100154083204931
chr8	141541063	141559006	chr8	141459546	141499574	2	2	0	5.17068193926686e-06	0.779992919235954	0.0100154083204931
chr8	11798741	11841141	chr8	11798741	11841141	3	3	0	5.17164871924797e-06	1.48204846928631	0.0100154083204931
chr12	123342570	123361495	chr12	123160294	123179904	1	1	0	5.17328594739665e-06	1.37647728813024	0.0100154083204931
chr7	73920233	73941463	chr7	73900293	73941463	2	0	2	5.17774737849796e-06	-0.70651903402222	0.0100154083204931
chr12	121579875	121600505	chr12	121481731	121497664	1	1	0	5.17866080997914e-06	1.50478045401044	0.0100154083204931
chr1	181082040	181100415	chr1	181000365	181020844	1	1	0	5.18113536958046e-06	0.947427265695386	0.0100154083204931
chr19	38779646	38820311	chr19	38741839	38800099	3	0	3	5.18745279993423e-06	-0.705110859382805	0.0100154083204931
chr12	94283386	94303221	chr12	94259084	94283389	1	0	1	5.18958929257951e-06	-0.959395949352249	0.0100154083204931
chr7	94400911	94417902	chr7	94400911	94417902	1	0	1	5.20115304504991e-06	-1.83771400584005	0.0100154083204931
chr8	144181194	144203961	chr8	143638698	143659968	1	1	0	5.22284518202608e-06	1.30945918705708	0.0100154083204931
chr12	122620087	122643405	chr12	122339310	122356474	1	1	0	5.2257719196011e-06	1.63634469698106	0.0100154083204931
chr13	111015009	111076119	chr13	110959372	111015012	4	4	0	5.22744190757296e-06	1.8828832964721	0.0100154083204931
chr15	89737907	89782916	chr8	143638698	143679050	3	3	0	5.23006860579531e-06	7.11775576446496	0.0100154083204931
chr15	70758843	70779324	chr15	70282248	70299799	1	1	0	5.23330978054683e-06	0.975245722442352	0.0100154083204931
chr7	100279851	100297626	chr7	99858900	99879783	1	0	1	5.23572362426966e-06	-2.40725579188257	0.0100154083204931
chr19	35979960	36039522	chr19	35979960	36018877	3	0	3	5.23654803018168e-06	-0.740810923932814	0.0100154083204931
chr8	11582388	11598601	chr8	11419655	11462443	2	2	0	5.25048819089367e-06	1.63974285003068	0.0100154083204931
chr21	46140457	46220267	chr21	46121072	46200217	5	0	5	5.2547815646685e-06	-0.875513960695359	0.0100154083204931
chr12	52960746	52980203	chr12	52781294	52801127	1	0	1	5.25551569781551e-06	-0.689198723695998	0.0100154083204931
chr7	98701796	98717680	chr7	98682671	98717680	2	0	2	5.25836621704575e-06	-2.56937264223179	0.0100154083204931
chr12	129200498	129216536	chr12	129162250	129180497	1	1	0	5.25937679020506e-06	1.44428048277984	0.0100154083204931
chr3	106500005	106524575	chr3	106500005	106524575	1	1	0	5.2602836847875e-06	1.17443830711961	0.0100154083204931
chr13	28476417	28500915	chr13	28376192	28400013	1	1	0	5.26056804353793e-06	1.4503226356207	0.0100154083204931
chr4	980093	998742	chr4	959117	998742	2	2	0	5.26236329438961e-06	0.914816392351995	0.0100154083204931
chr7	94780629	94801305	chr7	94462294	94479398	1	0	1	5.26867989314053e-06	-2.91495289055289	0.0100154083204931
chr10	95160346	95180100	chr10	95160346	95180100	1	0	1	5.2691649176966e-06	-0.948367131742468	0.0100154083204931
chr22	19598947	19620814	chr22	19581111	19620814	2	0	2	5.27195484792754e-06	-0.752906253289604	0.0100154083204931
chr2	8799957	8819003	chr2	8780579	8799960	1	0	1	5.27997717767647e-06	-0.7771584134983	0.0100154083204931
chr21	43680239	43759629	chr21	43660152	43739710	8	0	8	5.28707717507635e-06	-0.641241777412474	0.0100154083204931
chr13	55219537	55259669	chr13	55219537	55237434	2	2	0	5.29052791674606e-06	1.22529602616952	0.0100154083204931
chr19	41799542	41819893	chr19	41799542	41819893	1	0	1	5.29505724299932e-06	-1.03796763465393	0.0100154083204931
chr13	30920165	30941917	chr13	30920165	30941917	1	1	0	5.29623639119745e-06	0.835076650045973	0.0100154083204931
chr19	10139754	10185151	chr19	4159801	4241209	6	6	0	5.30290599398226e-06	7.2848209180576	0.0100154083204931
chr7	92201439	92219606	chr7	92099693	92117801	1	0	1	5.30381825873334e-06	-2.96845016164913	0.0100154083204931
chr12	122481687	122502128	chr12	122258116	122276791	1	1	0	5.31161321047341e-06	1.63442774788114	0.0100154083204931
chr12	125220408	125281626	chr12	124783000	124899981	9	9	0	5.32922362363981e-06	1.36043464520685	0.0100154083204931
chr16	88221407	88243981	chr16	87741526	87759543	1	0	1	5.33038884731668e-06	-2.25035347230357	0.0100154083204931
chr15	73620487	73660612	chr15	73620487	73660612	2	2	0	5.36481748816929e-06	0.648850788385622	0.0100154083204931
chr12	53120126	53262675	chr12	52739033	52801127	8	0	8	5.3880351209491e-06	-0.968464984302213	0.0100154083204931
chr13	27579847	27634227	chr13	27579847	27619690	3	3	0	5.3930821741432e-06	1.15958513467722	0.0100154083204931
chr12	108000863	108019138	chr12	107782675	107799940	1	1	0	5.39379404356284e-06	1.07417544118507	0.0100154083204931
chr15	89980742	89994920	chr15	89959207	89980745	1	1	0	5.39679813908778e-06	0.922589237884391	0.0100154083204931
chr7	101000662	101016960	chr7	100220050	100240600	1	0	1	5.40699504508201e-06	-2.03200195119447	0.0100154083204931
chr8	143560005	143579647	chr8	142838889	142860781	1	1	0	5.41157166507075e-06	0.938895804855215	0.0100154083204931
chr4	1541006	1558278	chr4	1502902	1519136	1	1	0	5.41182555073218e-06	0.828928431583258	0.0100154083204931
chr13	24560282	24599211	chr13	24519827	24583397	4	4	0	5.41360430751478e-06	1.01393307141217	0.0100154083204931
chr18	77919910	77940943	chr18	77677719	77701247	1	1	0	5.41811299775843e-06	1.299463365981	0.0100154083204931
chr20	45815832	45841697	chr1	110157470	110179017	1	1	0	5.4184952501507e-06	7.03997017481161	0.0100154083204931
chr8	143919300	143959740	chr8	143919300	143959740	2	2	0	5.4223221023157e-06	0.682225148460462	0.0100154083204931
chr9	92680291	92699548	chr9	92037735	92059144	1	1	0	5.42391236870095e-06	1.47579095168266	0.0100154083204931
chr7	4682370	4700533	chr7	4682370	4700533	1	0	1	5.42488280969395e-06	-0.664740518740232	0.0100154083204931
chr19	14580117	14600188	chr19	14199908	14218778	1	1	0	5.42534172282117e-06	1.19442464119785	0.0100154083204931
chr21	43236486	43280084	chr21	42819403	42862340	3	0	3	5.43364589652871e-06	-1.0921504553422	0.0100154083204931
chr13	112100277	112141407	chr13	112059578	112080420	2	2	0	5.43649003095175e-06	1.45811082637934	0.0100154083204931
chr13	21182702	21198782	chr13	21161107	21182705	1	1	0	5.43733133490105e-06	2.10704766151606	0.0100154083204931
chr8	141320776	141344467	chr8	141274439	141320779	2	2	0	5.43744834603866e-06	0.731409856547889	0.0100154083204931
chr21	45059911	45077978	chr21	44579133	44600987	1	0	1	5.44760364246011e-06	-0.82305395223986	0.0100154083204931
chr15	57748421	57760180	chr15	57662288	57680871	1	1	0	5.45493898890952e-06	2.73010148114625	0.0100154083204931
chr17	76920205	76940540	chr17	76561194	76580297	1	1	0	5.45807223055041e-06	1.50625568271252	0.0100154083204931
chr21	43539717	43559444	chr21	42840739	42862340	1	0	1	5.45846416813651e-06	-1.38018377027062	0.0100154083204931
chr12	53179882	53262675	chr12	53179882	53238655	5	0	5	5.45851364940847e-06	-0.6804606238338	0.0100154083204931
chr12	120517583	120540476	chr12	120461098	120481343	1	1	0	5.46036299631289e-06	1.03417810738679	0.0100154083204931
chr8	145678281	145698796	chr8	144799136	144821019	1	1	0	5.46096240697009e-06	1.77218144563423	0.0100154083204931
chr15	74600459	74640724	chr15	74560055	74640724	5	5	0	5.46911683468911e-06	0.639419831444253	0.0100154083204931
chr2	242500038	242540363	chr2	242500038	242520536	2	2	0	5.48404721436284e-06	0.882264501741755	0.0100154083204931
chr16	12859562	12879727	chr16	12659601	12680453	1	1	0	5.48988540788174e-06	1.41811101326534	0.0100154083204931
chr21	46200214	46220267	chr21	45881716	45900399	1	0	1	5.4908682296522e-06	-0.90060927643071	0.0100154083204931
chr12	132318709	132401078	chr12	132318709	132379549	9	9	0	5.49208601927593e-06	0.882243797668612	0.0100154083204931
chr8	1999529	2040438	chr8	1978308	2019836	2	2	0	5.49894025042512e-06	1.18645034965298	0.0100154083204931
chr12	98839211	98860182	chr12	98796125	98820885	1	0	1	5.50036629894573e-06	-1.14734479626206	0.0100154083204931
chr13	112322298	112351898	chr13	112281073	112351898	4	4	0	5.50405593368636e-06	1.16943428306525	0.0100154083204931
chr1	110420317	110460701	chr1	110339553	110376410	3	3	0	5.50834356786027e-06	1.10490706205036	0.0100154083204931
chr22	23576569	23599920	chr22	23559672	23576572	1	0	1	5.50915366939601e-06	-0.604195373487845	0.0100154083204931
chr12	86238713	86260116	chr12	54319951	54339187	1	0	1	5.51041884815359e-06	-1.77600106346866	0.0100154083204931
chr16	23765467	23780792	chr16	23765467	23780792	1	1	0	5.5186150366645e-06	1.22166757140996	0.0100154083204931
chr2	8638250	8661381	chr2	8178930	8201613	1	0	1	5.52412921511637e-06	-1.62897145008091	0.0100154083204931
chr8	144660414	144681777	chr8	144361704	144377718	1	1	0	5.52787552469602e-06	1.32131258438261	0.0100154083204931
chr7	101840475	101860863	chr7	100843047	100858786	1	0	1	5.53090012825305e-06	-2.70652192398509	0.0100154083204931
chr15	71299761	71318618	chr15	70119093	70142881	1	1	0	5.53654838948456e-06	2.88255665716326	0.0100154083204931
chr21	43900195	43919959	chr21	43900195	43919959	1	0	1	5.5416047754989e-06	-0.598866116020807	0.0100154083204931
chr8	145659388	145678284	chr8	145081061	145103375	1	1	0	5.54352006533396e-06	1.47039692403752	0.0100154083204931
chr12	132636566	132659052	chr12	132501557	132519319	1	1	0	5.55012250313016e-06	1.61236292959128	0.0100154083204931
chr22	38099473	38122016	chr22	38075769	38099476	1	0	1	5.56429410102177e-06	-0.742431309902376	0.0100154083204931
chr7	100378349	100402622	chr7	99700304	99720424	1	0	1	5.5714112624906e-06	-1.8664906593243	0.0100154083204931
chr21	46160939	46179436	chr21	46082343	46099194	1	0	1	5.57157453611096e-06	-0.911631053598172	0.0100154083204931
chr4	7619314	7660586	chr4	7460199	7480043	2	2	0	5.57183169765268e-06	0.971631561410394	0.0100154083204931
chr11	119201595	119218024	chr11	118942354	118953300	1	1	0	5.57216692449922e-06	2.0668169536317	0.0100154083204931
chr13	111742849	111759963	chr13	111742849	111759963	1	1	0	5.57231451932449e-06	0.815682074703684	0.0100154083204931
chr7	98499431	98519570	chr7	97921264	97939078	1	0	1	5.5788198837157e-06	-2.35859244214398	0.0100154083204931
chr12	99240193	99260236	chr12	99142219	99159676	1	0	1	5.58302550946995e-06	-1.86404421311767	0.0100154083204931
chr13	20968882	20980180	chr13	20760933	20820783	3	3	0	5.59274007204606e-06	1.24728224727352	0.0100154083204931
chr19	18220754	18240331	chr19	17181207	17199003	1	1	0	5.61464523478722e-06	5.12902299884886	0.0100154083204931
chr13	113099885	113123350	chr13	112200937	112219304	1	1	0	5.61781674502215e-06	2.02160944304696	0.0100154083204931
chr7	89418659	89440697	chr7	89378597	89400989	1	0	1	5.61801431214412e-06	-1.65846261066777	0.0100154083204931
chr11	117940321	117959676	chr11	117940321	117959676	1	1	0	5.62762323294112e-06	0.984278928202667	0.0100154083204931
chr13	22322628	22341655	chr13	22300855	22341655	2	2	0	5.62777301415273e-06	1.22013059191406	0.0100154083204931
chr1	181378148	181399673	chr1	180939430	180960690	1	1	0	5.62823903938452e-06	1.92275834768743	0.0100154083204931
chr21	44258241	44285481	chr21	43900195	43919959	1	0	1	5.62931623193435e-06	-1.43250879298848	0.0100154083204931
chr7	95263646	95280633	chr7	95160859	95179417	1	0	1	5.63053498925989e-06	-3.59714022446877	0.0100154083204931
chr15	42981015	43002733	chr15	42955821	42981018	1	1	0	5.63337220873444e-06	1.10689101649953	0.0100154083204931
chr13	112679948	112702083	chr13	112604169	112619342	1	1	0	5.64019001404661e-06	1.31502434238448	0.0100154083204931
chr19	45740434	45759355	chr19	45078913	45100044	1	0	1	5.64503672461783e-06	-2.05856144664326	0.0100154083204931
chr2	99120591	99140978	chr2	99120591	99140978	1	0	1	5.64862531157405e-06	-0.620959978418	0.0100154083204931
chr19	47278435	47299033	chr19	47278435	47299033	1	0	1	5.64939409534226e-06	-0.749162555986878	0.0100154083204931
chr11	119340600	119380012	chr11	117419104	117500440	5	5	0	5.65135007122167e-06	4.26298140871117	0.0100154083204931
chr3	127739087	127762137	chr3	127358218	127380139	1	0	1	5.66116817505244e-06	-1.37836984709081	0.0100154083204931
chr19	4295417	4319219	chr11	117180066	117220356	2	2	0	5.66266568294305e-06	7.24029434865657	0.0100154083204931
chr8	143279724	143300915	chr8	143042022	143059538	1	1	0	5.6665542769252e-06	1.01026300015556	0.0100154083204931
chr10	98119328	98139786	chr10	97981740	98000435	1	0	1	5.66693535589914e-06	-1.39094572704832	0.0100154083204931
chr10	50358364	50382809	chr10	49858433	49877320	1	1	0	5.66950940980104e-06	1.08730877305642	0.0100154083204931
chr13	113998422	114020172	chr13	113978860	113998425	1	1	0	5.67193041436068e-06	1.13267196899787	0.0100154083204931
chr8	144856146	144902107	chr8	144459954	144482733	2	2	0	5.67734006105194e-06	1.21562239818131	0.0100154083204931
chr4	4380909	4401721	chr4	4259593	4279412	1	1	0	5.67753384506395e-06	1.61372704593204	0.0100154083204931
chr19	36499581	36536637	chr19	36499581	36536637	3	0	3	5.67962203550311e-06	-0.722524356242587	0.0100154083204931
chr16	24421641	24438195	chr16	24038400	24058081	1	1	0	5.682272901275e-06	1.95966456696966	0.0100154083204931
chr13	19961756	19980069	chr13	19719150	19739001	1	1	0	5.69112495188138e-06	1.52741816970252	0.0100154083204931
chr7	76018475	76038910	chr7	76018475	76038910	1	0	1	5.70176758022527e-06	-0.622261858235029	0.0100154083204931
chr8	145995679	146021249	chr8	145557183	145580653	1	1	0	5.70783310402959e-06	1.45372349955921	0.0100154083204931
chr12	110200100	110220306	chr12	110019632	110035133	1	1	0	5.71522162454403e-06	0.734517257587103	0.0100154083204931
chr17	77200992	77217776	chr17	77021306	77040637	1	1	0	5.72045923392915e-06	1.50404499110562	0.0100154083204931
chr14	95142004	95170428	chr14	95099303	95118049	1	1	0	5.72238921572147e-06	0.902246315702299	0.0100154083204931
chr19	42724208	42744011	chr19	42639421	42660446	1	0	1	5.72749761821782e-06	-0.906198233391108	0.0100154083204931
chr16	12599736	12620483	chr16	12518341	12560780	2	2	0	5.7308336610623e-06	1.23671248114125	0.0100154083204931
chr8	101620835	101640622	chr8	101620835	101640622	1	0	1	5.73501868782828e-06	-1.26607213063732	0.0100154083204931
chr8	130820083	130837315	chr8	130803830	130820086	1	1	0	5.73988351548756e-06	1.32049064878601	0.0100154083204931
chr7	100122175	100140341	chr7	99700304	99720424	1	0	1	5.74442797030285e-06	-2.26051125546754	0.0100154083204931
chr12	118479384	118500418	chr12	118303593	118319866	1	1	0	5.75562691463139e-06	1.54418774040112	0.0100154083204931
chr22	28179902	28201950	chr22	27541395	27561500	1	0	1	5.76012678852417e-06	-2.75568793730507	0.0100154083204931
chr7	101180754	101199374	chr7	100297623	100320878	1	0	1	5.76273530702366e-06	-2.50130512611929	0.0100154083204931
chr12	86238713	86260116	chr12	86220127	86260116	2	0	2	5.76486547405893e-06	-0.819927606430335	0.0100154083204931
chr19	46800333	46818889	chr19	46779136	46818889	2	0	2	5.77035552256936e-06	-0.893195321333355	0.0100154083204931
chr19	36122095	36142148	chr19	36122095	36142148	1	0	1	5.7758265246039e-06	-0.64192563495968	0.0100154083204931
chr8	135841432	135858582	chr8	135700225	135719889	1	1	0	5.7813867397696e-06	1.15800854347423	0.0100154083204931
chr12	96642402	96655333	chr12	96539507	96557436	1	0	1	5.79233332989971e-06	-1.66931541161782	0.0100154083204931
chr7	101041262	101054743	chr7	100080490	100104331	1	0	1	5.80855969693403e-06	-2.32062536730621	0.0100154083204931
chr12	124960657	124980254	chr12	124660052	124681187	1	1	0	5.80918039343454e-06	1.4042174448067	0.0100154083204931
chr12	118281284	118303596	chr12	117799787	117819683	1	1	0	5.81318432544902e-06	1.22559392143445	0.0100154083204931
chr17	74141031	74160994	chr17	74120614	74141034	1	1	0	5.81328568348587e-06	0.71567685481036	0.0100154083204931
chr19	39521537	39581594	chr19	39521537	39558734	3	0	3	5.81812902333341e-06	-0.905045688096855	0.0100154083204931
chr7	90863014	90879472	chr7	90843409	90863017	1	0	1	5.81888037922629e-06	-1.51974055950065	0.0100154083204931
chr19	51977921	52016552	chr19	51959130	51977924	2	0	2	5.82175851095805e-06	-0.829354062016131	0.0100154083204931
chr16	16122559	16138796	chr16	15838708	15859536	1	1	0	5.8279340555311e-06	1.92244646558519	0.0100154083204931
chr19	41041250	41063054	chr19	41020387	41041253	1	0	1	5.82924146241815e-06	-0.814441726460957	0.0100154083204931
chr20	45815832	45841697	chr1	109778006	109800498	1	1	0	5.83795065780975e-06	5.00054774417503	0.0100154083204931
chr12	96605034	96614077	chr12	96439434	96463799	1	0	1	5.84861609714519e-06	-1.72246230605421	0.0100154083204931
chr21	45642204	45660480	chr21	45539706	45559134	1	0	1	5.8523571164586e-06	-0.670068686100227	0.0100154083204931
chr22	28100211	28160309	chr22	27899937	27940264	4	0	4	5.85510937124393e-06	-1.28259748067488	0.0100154083204931
chr12	53538120	53560986	chr12	53538120	53560986	1	0	1	5.85990662727683e-06	-1.05867587668021	0.0100154083204931
chr12	118281284	118303596	chr12	118120165	118140499	1	1	0	5.86404977067418e-06	1.74718994307485	0.0100154083204931
chr8	140979970	140998006	chr8	140719692	140742011	1	1	0	5.86627076772036e-06	1.04399109705437	0.0100154083204931
chr8	135459709	135483773	chr8	135459709	135483773	1	1	0	5.87311544262855e-06	0.659500044990778	0.0100154083204931
chr4	40638326	40668996	chr4	40621498	40638329	1	1	0	5.87397310810139e-06	1.47678416174625	0.0100154083204931
chr20	48856642	48978946	chr20	48839603	48978946	14	0	14	5.88069183567309e-06	-0.610145663579616	0.0100154083204931
chr20	40002954	40022902	chr20	39980872	40002957	1	1	0	5.88465667483399e-06	0.534619357778378	0.0100154083204931
chr4	8337276	8419648	chr4	8263445	8337279	6	6	0	5.88903914024509e-06	1.26409742073244	0.0100154083204931
chr21	46082343	46099194	chr21	45926436	45940824	1	0	1	5.89057198091903e-06	-0.806545036088931	0.0100154083204931
chr21	43182296	43200320	chr21	43018835	43039493	1	0	1	5.90311008181837e-06	-0.591925557019979	0.0100154083204931
chr8	134219174	134242462	chr8	134137950	134161021	1	1	0	5.90495665461797e-06	1.34477720220961	0.0100154083204931
chr22	22739778	22760474	chr22	22739778	22760474	1	0	1	5.9092861541102e-06	-0.826766170819836	0.0100154083204931
chr14	97140811	97159209	chr14	97044071	97059564	1	1	0	5.91875656774884e-06	1.18860370250317	0.0100154083204931
chr5	172883055	172894596	chr5	172742758	172760485	1	1	0	5.92798518509631e-06	1.61044489016869	0.0100154083204931
chr7	95100556	95120714	chr7	95072577	95100559	1	0	1	5.94173624214282e-06	-1.95804536263565	0.0100154083204931
chr1	181100412	181144320	chr1	181062421	181120381	4	4	0	5.94194103947669e-06	0.712339361404369	0.0100154083204931
chr12	117999634	118019180	chr12	117799787	117819683	1	1	0	5.94994765103132e-06	1.47805094452177	0.0100154083204931
chr19	52041870	52055503	chr19	51977921	51999437	1	0	1	5.9544271966648e-06	-0.798206676717157	0.0100154083204931
chr8	143345000	143359694	chr8	143318366	143345003	1	1	0	5.95523035820879e-06	0.877982047840424	0.0100154083204931
chr21	45539706	45719991	chr21	45539706	45699672	18	0	18	5.95590857624372e-06	-0.737081399694191	0.0100154083204931
chr4	184198492	184220299	chr4	183719513	183767805	2	0	2	5.95804294030275e-06	-2.3175402801408	0.0100154083204931
chr12	118160759	118182319	chr12	117799787	117819683	1	1	0	5.95913513931591e-06	1.65617093020528	0.0100154083204931
chr15	74000106	74019472	chr15	74000106	74019472	1	1	0	5.95925536717081e-06	0.657303948160349	0.0100154083204931
chr19	51120049	51161311	chr19	51120049	51138815	2	0	2	5.96258419206244e-06	-0.739587217777878	0.0100154083204931
chr12	125298358	125320248	chr12	124880060	124899981	1	1	0	5.96308342808279e-06	1.17096939356359	0.0100154083204931
chr13	24860405	24879745	chr13	24519827	24540275	1	1	0	5.96386622527306e-06	1.35734991142816	0.0100154083204931
chr15	70282248	70299799	chr15	70260523	70299799	2	2	0	5.97595187808916e-06	0.684220823342481	0.0100154083204931
chr8	145557183	145639602	chr8	145103372	145180497	6	6	0	5.97618088707826e-06	1.20786537574274	0.0100154083204931
chr4	8519911	8540783	chr4	8480104	8496981	1	1	0	5.97931805606536e-06	0.802841634781462	0.0100154083204931
chr14	94878870	94900045	chr14	94818525	94841487	1	1	0	5.98400573616235e-06	1.52483019367373	0.0100154083204931
chr4	6361484	6379864	chr4	6318236	6339879	1	1	0	5.98930926922147e-06	0.772748768737763	0.0100154083204931
chr12	53538120	53560986	chr12	53438928	53460459	1	0	1	5.99206549513942e-06	-0.81627888597921	0.0100154083204931
chr7	875643	920466	chr7	800916	837675	3	0	3	5.99741871073546e-06	-0.728922065882208	0.0100154083204931
chr19	35922364	35941192	chr19	35922364	35941192	1	0	1	6.01973716577456e-06	-0.853112938826795	0.0100154083204931
chr12	84540212	84558844	chr12	84540212	84558844	1	0	1	6.02089499121872e-06	-1.45310918248757	0.0100154083204931
chr4	5921017	5941189	chr4	5620342	5641244	1	1	0	6.02997064522865e-06	2.49276128153946	0.0100154083204931
chr19	10318395	10339797	chr19	4159801	4179262	1	1	0	6.03055920862119e-06	4.11881176078845	0.0100154083204931
chr2	242578496	242598625	chr2	242479346	242500041	1	1	0	6.03209002075133e-06	1.48238055885522	0.0100154083204931
chr8	134202142	134242462	chr8	134179563	134219177	3	3	0	6.03611549378211e-06	0.743025508404174	0.0100154083204931
chr7	92423736	92445854	chr7	92423736	92445854	1	0	1	6.03631688547741e-06	-2.30502114215145	0.0100154083204931
chr8	145659388	145678284	chr8	144542231	144558982	1	1	0	6.03717152659748e-06	2.49282219976213	0.0100154083204931
chr12	122402851	122419674	chr12	122258116	122276791	1	1	0	6.05215516497672e-06	1.4102487447949	0.0100154083204931
chr7	91062809	91097656	chr7	91062809	91079470	2	0	2	6.0553286459357e-06	-1.98800471350779	0.0100154083204931
chr12	129142045	129162253	chr12	129059839	129081423	1	1	0	6.06348111835546e-06	1.82984126215852	0.0100154083204931
chr13	112120022	112141407	chr13	111979911	111999940	1	1	0	6.06677223602212e-06	1.67464164163392	0.0100154083204931
chr7	99420059	99436100	chr7	98978586	99001573	1	0	1	6.07228794757151e-06	-2.09501019837159	0.0100154083204931
chr13	25018213	25039853	chr13	24940244	24979044	2	2	0	6.07463429188281e-06	1.06548641167952	0.0100154083204931
chr9	140901182	140920660	chr9	140681986	140721521	2	2	0	6.07771630162e-06	1.16352689622722	0.0100154083204931
chr21	42503757	42520117	chr21	41739799	41757253	1	0	1	6.08853862669622e-06	-3.38389109306022	0.0100154083204931
chr19	45539760	45560561	chr19	45260348	45281191	1	0	1	6.1071221404695e-06	-2.63483112497647	0.0100154083204931
chr15	70119093	70142881	chr15	69979437	70000381	1	1	0	6.11623774541596e-06	1.02824819957775	0.0100154083204931
chr13	31600428	31620260	chr13	31584577	31620260	2	2	0	6.11788535698926e-06	0.84641233959097	0.0100154083204931
chr5	133260285	133280189	chr5	132439673	132459642	1	0	1	6.12310037407256e-06	-1.5587353860471	0.0100154083204931
chr4	6401416	6419396	chr4	6401416	6419396	1	1	0	6.12347252536263e-06	0.653824119199343	0.0100154083204931
chr21	42935659	42953876	chr21	42920991	42935662	1	0	1	6.12353940379378e-06	-0.941991878515038	0.0100154083204931
chr11	78600289	78619512	chr11	78557637	78576735	1	1	0	6.12355268194695e-06	1.93359686302583	0.0100154083204931
chr22	20900060	20920099	chr22	20877509	20900063	1	0	1	6.12863067973218e-06	-0.73279143058929	0.0100154083204931
chr8	1500228	1518113	chr8	1500228	1518113	1	1	0	6.13294135889626e-06	1.03653039729761	0.0100154083204931
chr19	13179589	13199075	chr19	13077368	13098768	1	1	0	6.13553391396167e-06	0.926836141105529	0.0100154083204931
chr17	80199709	80219002	chr17	80039925	80059136	1	1	0	6.13567299544819e-06	1.36258012264602	0.0100154083204931
chr13	22557319	22579853	chr13	22460001	22479908	1	1	0	6.14764386505323e-06	2.75627105912273	0.0100154083204931
chr7	100220050	100240600	chr7	99795724	99818850	1	0	1	6.14925691354534e-06	-1.87454052679375	0.0100154083204931
chr12	50183853	50199141	chr1	121340350	142537762	1	0	1	6.1509023056905e-06	-6.77029460208388	0.0100154083204931
chr17	41443999	41460104	chr15	64439337	64460022	1	0	1	6.1509023056905e-06	-6.77029460208388	0.0100154083204931
chr1	2420912	2439920	chr1	2098409	2118560	1	0	1	6.1564448669269e-06	-1.51093581324651	0.0100154083204931
chr8	141077196	141099704	chr8	140742008	140759071	1	1	0	6.1699026895778e-06	0.902474517839083	0.0100154083204931
chr12	116737459	116759471	chr12	116737459	116759471	1	1	0	6.1757485583482e-06	0.789191158029305	0.0100154083204931
chr16	17396455	17420804	chr16	17396455	17420804	1	1	0	6.18152986338027e-06	1.14081691258456	0.0100154083204931
chr7	100977311	101041265	chr7	100437632	100518910	6	0	6	6.18558447327347e-06	-2.27565042971454	0.0100154083204931
chr8	1202716	1220123	chr8	1202716	1220123	1	1	0	6.18920545453928e-06	1.00305938384272	0.0100154083204931
chr12	121261173	121279079	chr12	121157477	121178684	1	1	0	6.20435550119032e-06	1.0879029854724	0.0100154083204931
chr8	1360174	1381171	chr8	1257595	1280243	1	1	0	6.20588605900702e-06	1.44690881333194	0.0100154083204931
chr19	18540139	18558265	chr19	18519761	18540142	1	1	0	6.20755456947202e-06	0.555085316726259	0.0100154083204931
chr20	46957555	46979575	chr20	46275101	46302010	1	1	0	6.21847362984069e-06	0.874311782725825	0.0100154083204931
chr12	52762749	52781297	chr12	52659722	52683148	1	0	1	6.22941347056222e-06	-0.835660789075594	0.0100154083204931
chr19	18519761	18540142	chr19	18440389	18451494	1	1	0	6.23075094430734e-06	0.801725522798023	0.0100154083204931
chr13	21620528	21641690	chr13	21281118	21301528	1	1	0	6.23349738768979e-06	2.60231692137431	0.0100154083204931
chr8	142420234	142438808	chr8	142283435	142299868	1	1	0	6.23412658784359e-06	1.0874690840324	0.0100154083204931
chr7	97774529	97797591	chr7	97476640	97502270	1	0	1	6.234619164964e-06	-2.29031341891706	0.0100154083204931
chr19	43999882	44018368	chr19	43981044	43999885	1	0	1	6.23726260728821e-06	-0.71331372534025	0.0100154083204931
chr8	144660414	144681777	chr8	143701384	143718954	1	1	0	6.24112190371807e-06	2.43866977931769	0.0100154083204931
chr17	78982162	79000203	chr17	78960014	78982165	1	1	0	6.24498962499773e-06	0.728477920794086	0.0100154083204931
chr21	45020827	45039602	chr21	44921060	44941681	1	0	1	6.25819818652071e-06	-0.978817306094451	0.0100154083204931
chr4	3759946	3800185	chr4	3739578	3779513	2	2	0	6.26042654015092e-06	0.66187056991102	0.0100154083204931
chr7	99700304	99720424	chr7	99277861	99300984	1	0	1	6.26176031579446e-06	-2.72859433466074	0.0100154083204931
chr20	45157803	45183640	chr20	45157803	45183640	1	1	0	6.27330019904648e-06	0.864572051472167	0.0100154083204931
chr11	117901320	117918399	chr11	117679076	117698729	1	1	0	6.27753859269893e-06	1.05515212059748	0.0100154083204931
chr8	10260463	10279747	chr8	10222022	10237911	1	1	0	6.28120917193712e-06	1.65336314864113	0.0100154083204931
chr13	22623978	22635751	chr13	22322628	22341655	1	1	0	6.28381906136632e-06	2.75633959861718	0.0100154083204931
chr21	46658393	46684249	chr21	46658393	46684249	1	0	1	6.28617696138254e-06	-0.872292391054306	0.0100154083204931
chr21	45719988	45900399	chr21	45719988	45801167	12	0	12	6.30760441144427e-06	-0.665398969965669	0.0100154083204931
chr8	1999529	2019836	chr8	1842379	1860004	1	1	0	6.31268605591292e-06	1.28932279416523	0.0100154083204931
chr12	53438928	53479652	chr12	53438928	53460459	2	0	2	6.32133747795482e-06	-0.52480406296432	0.0100154083204931
chr20	45759400	45780567	chr20	45338375	45360531	1	1	0	6.33021298815474e-06	1.59501865146303	0.0100154083204931
chr13	110141175	110159464	chr13	110118810	110141178	1	1	0	6.33212280601545e-06	1.64387858533017	0.0100154083204931
chr22	29422707	29443852	chr22	29422707	29443852	1	0	1	6.34140678894191e-06	-0.941805988246556	0.0100154083204931
chr8	141359775	141379118	chr8	141274439	141303618	1	1	0	6.35120347193808e-06	1.39197115065513	0.0100154083204931
chr22	24160750	24179583	chr22	23860470	23880766	1	0	1	6.36638654662852e-06	-1.05151270557054	0.0100154083204931
chr12	125680099	125696594	chr12	125557979	125581173	1	1	0	6.37304727056228e-06	2.01847781523658	0.0100154083204931
chr1	181467575	181479868	chr1	181315899	181339778	1	1	0	6.38072157521894e-06	1.48496237710056	0.0100154083204931
chr8	145222627	145280103	chr8	145059231	145081064	3	3	0	6.38767025645967e-06	1.26779524834013	0.0100154083204931
chr3	66840301	66861830	chr3	66518778	66536839	1	1	0	6.3894121269347e-06	2.89149897211315	0.0100154083204931
chr4	8360465	8397209	chr4	8360465	8379450	2	2	0	6.3911485891192e-06	0.641033843878029	0.0100154083204931
chr17	41443999	41500894	chr15	64179052	64238477	6	0	6	6.39537076986344e-06	-6.98337612898503	0.0100154083204931
chr4	6119960	6139668	chr4	6000924	6019805	1	1	0	6.41364465147829e-06	1.18254092801992	0.0100154083204931
chr12	132020399	132063166	chr12	131538750	131619886	7	7	0	6.41652988869527e-06	1.30762832587808	0.0100154083204931
chr21	44479908	44500553	chr21	44384551	44402041	1	0	1	6.41657402182787e-06	-0.982931954987519	0.0100154083204931
chr12	99178585	99200684	chr12	99142219	99159676	1	0	1	6.43575727499902e-06	-1.56101586316176	0.0100154083204931
chr12	123342570	123361495	chr12	123255252	123280598	1	1	0	6.43750923631968e-06	1.18061019039191	0.0100154083204931
chr13	114619679	114634888	chr13	114619679	114634888	1	1	0	6.44466724423114e-06	0.865490247061228	0.0100154083204931
chr12	123481540	123497619	chr12	123342570	123361495	1	1	0	6.4479884541299e-06	1.01449575652317	0.0100154083204931
chr7	92541542	92559437	chr7	92481867	92503408	1	0	1	6.45052132036997e-06	-1.87380669639413	0.0100154083204931
chr12	120779318	120800174	chr12	120517583	120540476	1	1	0	6.46967155810518e-06	1.6862786960388	0.0100154083204931
chr4	7542305	7579704	chr4	7499557	7560971	3	3	0	6.47065489242365e-06	1.06672519922269	0.0100154083204931
chr12	96642402	96655333	chr12	96614074	96655333	2	0	2	6.47296389935308e-06	-1.02848941319948	0.0100154083204931
chr13	28355998	28376195	chr13	27943317	27957703	1	1	0	6.47477702963116e-06	1.3747967469851	0.0100154083204931
chr12	133519504	133543073	chr12	133499414	133519507	1	1	0	6.47678812391179e-06	0.918460355699114	0.0100154083204931
chr11	78359317	78380183	chr11	78344700	78359320	1	1	0	6.47809125707829e-06	1.13481321492932	0.0100154083204931
chr13	24822167	24841934	chr13	24617550	24640620	1	1	0	6.48847089998736e-06	1.93946843321188	0.0100154083204931
chr16	23179863	23201504	chr16	23179863	23201504	1	1	0	6.49774874820382e-06	1.77797314075353	0.0100154083204931
chr8	11718709	11741023	chr8	11419655	11441039	1	1	0	6.50490061633226e-06	1.94239124155981	0.0100154083204931
chr7	85837154	85857853	chr7	85837154	85857853	1	0	1	6.50655827162142e-06	-1.71098424568256	0.0100154083204931
chr8	10180116	10199698	chr8	10180116	10199698	1	1	0	6.50915688881697e-06	1.78644787141946	0.0100154083204931
chr7	101115827	101199374	chr7	100456938	100538597	6	0	6	6.51094194501981e-06	-2.15086728411858	0.0100154083204931
chr8	142357623	142396344	chr8	142240092	142257983	2	2	0	6.51421399599957e-06	0.933230222294465	0.0100154083204931
chr5	173599477	173620640	chr5	172894593	172920065	1	0	1	6.51597863050682e-06	-2.87407493184215	0.0100154083204931
chr7	91325908	91337140	chr7	91260230	91279335	1	0	1	6.51826485086836e-06	-2.4537794803464	0.0100154083204931
chr8	140941881	140998006	chr8	140926222	140998006	5	5	0	6.51906336230213e-06	0.889823581783958	0.0100154083204931
chr17	8779538	8799515	chr17	8700310	8717456	1	1	0	6.52741835058886e-06	0.881670706179918	0.0100154083204931
chr22	24620159	24640694	chr22	24437703	24459621	1	0	1	6.53294139278766e-06	-1.00552780100059	0.0100154083204931
chr12	52197609	52240297	chr12	52197609	52240297	3	0	3	6.54449358851234e-06	-0.77469842597825	0.0100154083204931
chr9	107857139	107880593	chr9	107843574	107857142	1	0	1	6.55072693854824e-06	-1.29164698302262	0.0100154083204931
chr8	143139962	143157693	chr8	142717772	142760421	2	2	0	6.55254363374144e-06	1.02999289082992	0.0100154083204931
chr12	53179882	53200589	chr12	53022324	53039292	1	0	1	6.56425416224213e-06	-0.84531538834622	0.0100154083204931
chr7	28119463	28138611	chr7	27900024	27922121	1	0	1	6.56753625587077e-06	-1.80588546772469	0.0100154083204931
chr14	94841484	94863312	chr14	94818525	94841487	1	1	0	6.58492201284093e-06	0.717009044268877	0.0100154083204931
chr4	7699237	7719303	chr4	7579701	7600648	1	1	0	6.60667539095498e-06	1.0625521314322	0.0100154083204931
chr12	125159390	125189210	chr12	124960657	125040335	4	4	0	6.60715352898181e-06	1.37274801237321	0.0100154083204931
chr16	12180693	12202262	chr16	12140301	12158583	1	1	0	6.61758433791848e-06	1.07678452814486	0.0100154083204931
chr8	134039336	134058045	chr8	134039336	134058045	1	1	0	6.62035767407568e-06	0.756215195920658	0.0100154083204931
chr19	16223208	16240532	chr19	16041166	16066543	1	1	0	6.62462202185924e-06	2.13637703971712	0.0100154083204931
chr3	61519487	61534978	chr3	61481382	61503887	1	1	0	6.62476651212814e-06	4.90588916685305	0.0100154083204931
chr21	43839564	43859003	chr21	43739707	43759629	1	0	1	6.62689211329836e-06	-0.796039889791529	0.0100154083204931
chr12	118078540	118101829	chr12	117799787	117819683	1	1	0	6.63085808856177e-06	1.18245431699649	0.0100154083204931
chr15	43538030	43579742	chr15	43522446	43579742	4	4	0	6.6337972280852e-06	0.896036089800788	0.0100154083204931
chr4	3858279	3880153	chr4	3719876	3739581	1	1	0	6.6385834032294e-06	0.812236793193655	0.0100154083204931
chr21	41118023	41138722	chr21	41118023	41138722	1	0	1	6.65600434287282e-06	-0.818519308420173	0.0100154083204931
chr12	128881047	128899845	chr12	128720588	128738751	1	1	0	6.65641463192091e-06	1.67340259345764	0.0100154083204931
chr8	143542193	143560008	chr8	142980478	142999294	1	1	0	6.66773460509229e-06	1.40451094844871	0.0100154083204931
chr12	50319733	50359618	chr12	50259675	50303384	3	0	3	6.6702342189275e-06	-0.711327047349637	0.0100154083204931
chr13	114978735	114999612	chr13	114779930	114799531	1	1	0	6.6743373744133e-06	1.33707123892564	0.0100154083204931
chr20	55819576	55840912	chr17	57196448	57200102	1	1	0	6.68364758314964e-06	3.22340538798553	0.0100154083204931
chr12	116303024	116318611	chr12	116239991	116258715	1	1	0	6.68385875620509e-06	1.63104572039743	0.0100154083204931
chr16	16061029	16079737	chr16	16019580	16036353	1	1	0	6.68424267667668e-06	1.62236186815996	0.0100154083204931
chr12	126161924	126180761	chr12	126036360	126058253	1	1	0	6.68591886791103e-06	1.50985915516075	0.0100154083204931
chr8	145639599	145659391	chr8	145222627	145239020	1	1	0	6.6878667631166e-06	1.23177819656213	0.0100154083204931
chr19	19837870	19859318	chr19	19761862	19778437	1	1	0	6.68987271727206e-06	1.03199195187377	0.0100154083204931
chr19	17899525	17920981	chr19	16919030	16935791	1	1	0	6.69608883929278e-06	2.84062171512795	0.0100154083204931
chr5	50159788	50178846	chr5	50134161	50159791	1	0	1	6.7128781398215e-06	-3.32938225638271	0.0100154083204931
chr4	7439457	7460202	chr4	7359656	7380631	1	1	0	6.71946693272526e-06	1.23248217578898	0.0100154083204931
chr21	43009232	43039493	chr21	43009232	43039493	2	0	2	6.72246228965689e-06	-0.599475642230636	0.0100154083204931
chr17	71182294	71199301	chr17	70977991	71001816	1	1	0	6.7247980880904e-06	1.19422216276738	0.0100154083204931
chr7	87100335	87140106	chr7	86939788	86959202	2	0	2	6.72699807942694e-06	-2.09311905918105	0.0100154083204931
chr13	110800190	110821302	chr13	110800190	110821302	1	1	0	6.73083716565149e-06	1.09986622384743	0.0100154083204931
chr7	100633801	100699452	chr7	100279851	100320878	3	0	3	6.73417835944867e-06	-2.19313352362284	0.0100154083204931
chr7	2500051	2520099	chr7	2438230	2463062	1	0	1	6.73440419906776e-06	-1.10062266009846	0.0100154083204931
chr15	76622753	76636158	chr15	70398759	70418552	1	1	0	6.74208087891439e-06	4.23858681065221	0.0100154083204931
chr15	57639562	57662291	chr15	57599600	57621450	1	1	0	6.74573903829451e-06	2.21610719860936	0.0100154083204931
chr13	113618086	113697031	chr13	113600183	113697031	5	5	0	6.7517421415467e-06	0.997325260046513	0.0100154083204931
chr13	111460876	111480555	chr13	111278000	111301901	1	1	0	6.75468685720512e-06	1.72591948443866	0.0100154083204931
chr13	28419719	28431419	chr13	28419719	28431419	1	1	0	6.75884507670374e-06	0.906795937587633	0.0100154083204931
chr12	94102011	94121513	chr12	94077178	94102014	1	0	1	6.76097278834217e-06	-2.1668823699837	0.0100154083204931
chr22	24980568	25002455	chr22	24980568	25002455	1	0	1	6.76291123028638e-06	-0.693565778185467	0.0100154083204931
chr17	77420560	77442889	chr17	77080091	77100372	1	1	0	6.76793837704317e-06	0.928260640696361	0.0100154083204931
chr22	21220085	21240344	chr22	21172228	21200642	1	0	1	6.76869028984783e-06	-1.2070676061958	0.0100154083204931
chr13	114020169	114044274	chr13	113918530	113939191	1	1	0	6.77083030152066e-06	1.43146834346638	0.0100154083204931
chr22	26061293	26078345	chr22	26061293	26078345	1	0	1	6.77250778682756e-06	-1.43517491567352	0.0100154083204931
chr13	112604169	112619342	chr13	112604169	112619342	1	1	0	6.77400506069197e-06	0.948259276144841	0.0100154083204931
chr7	85721614	85739198	chr7	85699965	85739198	2	0	2	6.79078156593811e-06	-1.95888219771898	0.0100154083204931
chr12	125281623	125298361	chr12	124561890	124582646	1	1	0	6.79775878170932e-06	1.53652150683953	0.0100154083204931
chr7	154699381	154720823	chr7	154620953	154641487	1	1	0	6.8050303665465e-06	1.53760838789211	0.0100154083204931
chr12	121019163	121042741	chr12	121019163	121042741	1	1	0	6.81445816917864e-06	0.820649580873798	0.0100154083204931
chr20	46922389	46939538	chr20	46399757	46415819	1	1	0	6.81660973710862e-06	0.961610779807451	0.0100154083204931
chr8	134380868	134398525	chr8	134179563	134202145	1	1	0	6.81954192465169e-06	1.14428616698239	0.0100154083204931
chr12	125298358	125320248	chr12	124960657	124980254	1	1	0	6.82361072924445e-06	1.14573183482622	0.0100154083204931
chr20	46012659	46037534	chr17	58218715	58240581	1	1	0	6.83188835400589e-06	2.16241358699755	0.0100154083204931
chr7	99740446	99759360	chr7	98978586	99001573	1	0	1	6.83297658092124e-06	-2.00371236036842	0.0100154083204931
chr1	204659936	204678978	chr1	204561425	204580250	1	0	1	6.83928986606258e-06	-0.681862811800972	0.0100154083204931
chr7	4582822	4597894	chr7	2898947	2943307	2	0	2	6.83976706678591e-06	-1.73907681685397	0.0100154083204931
chr19	49852944	49878426	chr19	49782572	49799026	1	0	1	6.84299499515671e-06	-1.03619128375358	0.0100154083204931
chr8	144100751	144136516	chr8	143679047	143701387	2	2	0	6.84440466363421e-06	1.04054487339911	0.0100154083204931
chr2	11836881	11861504	chr2	11660223	11701239	2	0	2	6.84628236015348e-06	-2.23940964031069	0.0100154083204931
chr7	86999653	87019414	chr7	86959199	86977106	1	0	1	6.85551201647735e-06	-2.04677411212258	0.0100154083204931
chr21	46980450	46997988	chr21	46960277	46980453	1	0	1	6.85688396569381e-06	-0.737865119426111	0.0100154083204931
chr4	8419645	8442118	chr4	8419645	8442118	1	1	0	6.85951022890177e-06	0.941070494662467	0.0100154083204931
chr8	134161018	134179566	chr8	133937383	133959470	1	1	0	6.87823198285101e-06	1.0659432864992	0.0100154083204931
chr13	29777979	29799401	chr13	29561142	29580004	1	1	0	6.89049412736111e-06	2.68267322190791	0.0100154083204931
chr12	118479384	118500418	chr12	118458918	118479387	1	1	0	6.90039960140492e-06	0.891865633679105	0.0100154083204931
chr17	78222207	78239787	chr17	77937340	77960483	1	1	0	6.90313284042777e-06	1.87282282710185	0.0100154083204931
chr19	38999895	39042026	chr19	38999895	39042026	3	0	3	6.90325117042499e-06	-0.908546355874111	0.0100154083204931
chr16	17298873	17319132	chr16	17278359	17298876	1	1	0	6.90353202234575e-06	1.22781138194805	0.0100154083204931
chr17	77237382	77258375	chr17	77200992	77217776	1	1	0	6.91006513284139e-06	0.687920378774996	0.0100154083204931
chr8	143279724	143300915	chr8	142420234	142438808	1	1	0	6.91864067594347e-06	1.33094167214327	0.0100154083204931
chr17	77704403	77719280	chr17	77420560	77442889	1	1	0	6.92407299996627e-06	1.12452843763025	0.0100154083204931
chr13	21281118	21301528	chr13	21182702	21198782	1	1	0	6.92881046644835e-06	1.51411932544495	0.0100154083204931
chr12	133279951	133320985	chr12	133240266	133301725	3	3	0	6.93729723636315e-06	1.02685750894918	0.0100154083204931
chr15	74079493	74120002	chr15	74079493	74100196	2	2	0	6.94642537025181e-06	0.556224257286452	0.0100154083204931
chr13	23639909	23662308	chr13	23519538	23539758	1	1	0	6.96486566607806e-06	3.26811349928761	0.0100154083204931
chr12	132541838	132563078	chr12	132401075	132419514	1	1	0	6.96878732175597e-06	1.5313652076182	0.0100154083204931
chr8	10260463	10279747	chr8	10144159	10163601	1	1	0	6.98178811335184e-06	1.94327741220344	0.0100154083204931
chr22	26941340	26960787	chr22	26918412	26960787	2	0	2	6.98217015045556e-06	-0.79138377605124	0.0100154083204931
chr19	47219625	47239954	chr19	47120169	47140507	1	0	1	7.00184793244378e-06	-0.751860373533367	0.0100154083204931
chr13	112679948	112702083	chr13	112341996	112351898	1	1	0	7.00314787360471e-06	1.52910031024888	0.0100154083204931
chr20	49020239	49034458	chr20	48799025	48820349	1	0	1	7.00503296874924e-06	-0.812566753772374	0.0100154083204931
chr8	145678281	145698796	chr8	144902104	144920223	1	1	0	7.01108272141445e-06	1.26900319192065	0.0100154083204931
chr12	132318709	132339195	chr12	132039462	132063166	1	1	0	7.01200941578088e-06	1.62944337115924	0.0100154083204931
chr14	94381094	94400105	chr14	94238872	94259916	1	1	0	7.01415738415525e-06	0.857674251635159	0.0100154083204931
chr8	143638698	143659968	chr8	143219745	143240257	1	1	0	7.01532372491789e-06	0.908765118303057	0.0100154083204931
chr12	94580824	94598930	chr12	94580824	94598930	1	0	1	7.01618256454237e-06	-1.16080394523563	0.0100154083204931
chr17	61481597	61499113	chr17	60720097	60741938	1	0	1	7.0167039115951e-06	-0.970915078426796	0.0100154083204931
chr17	80199709	80219002	chr17	79679456	79699151	1	1	0	7.01755650106837e-06	2.83007254963029	0.0100154083204931
chr16	12879724	12894675	chr16	12879724	12894675	1	1	0	7.0265517548057e-06	1.21763346809902	0.0100154083204931
chr13	111659223	111699009	chr13	111600692	111618428	2	2	0	7.02835638068282e-06	1.57137075238201	0.0100154083204931
chr15	70665881	70675593	chr15	70540866	70559978	1	1	0	7.03167481500881e-06	1.2806744224672	0.0100154083204931
chr1	118119730	118137601	chr1	118101230	118119733	1	1	0	7.03468759796446e-06	0.608407213060949	0.0100154083204931
chr2	242920005	242939377	chr2	242878171	242901857	1	1	0	7.05830775441581e-06	1.02091784029863	0.0100154083204931
chr21	47159690	47199225	chr21	47140063	47159693	2	0	2	7.05882251338764e-06	-0.585199157722799	0.0100154083204931
chr19	33420645	33440179	chr19	33408916	33440179	2	0	2	7.05926745132386e-06	-0.610526495498365	0.0100154083204931
chr21	47219432	47397605	chr21	47219432	47380999	12	0	12	7.06693344918039e-06	-0.612182709159605	0.0100154083204931
chr19	34282464	34320035	chr19	34282464	34301865	2	0	2	7.07041096599941e-06	-0.793083028860108	0.0100154083204931
chr21	47240013	47259544	chr21	46917609	46937146	1	0	1	7.0844229233036e-06	-0.688215345471025	0.0100154083204931
chr13	114584301	114594604	chr13	114262221	114288137	1	1	0	7.08601425186536e-06	1.76483135565065	0.0100154083204931
chr8	101860034	101878185	chr8	101841128	101860037	1	0	1	7.0917661152807e-06	-0.761028068899666	0.0100154083204931
chr16	14339282	14355294	chr16	14084188	14099031	1	1	0	7.10541920029283e-06	1.86297162691403	0.0100154083204931
chr20	44980257	44998897	chr20	44580032	44597068	1	1	0	7.1093458550158e-06	1.96962790361828	0.0100154083204931
chr11	118477616	118499402	chr11	118398209	118416878	1	1	0	7.11298151535187e-06	0.989582924657528	0.0100154083204931
chr21	41777033	41799281	chr21	41777033	41799281	1	0	1	7.12176389866179e-06	-0.951082248278874	0.0100154083204931
chr11	65200538	65239368	chr11	65161141	65179849	2	2	0	7.12580515900841e-06	0.985904569572718	0.0100154083204931
chr7	100608405	100622677	chr7	100437632	100456941	1	0	1	7.12645733179248e-06	-2.3103332354279	0.0100154083204931
chr13	113099885	113123350	chr13	112263022	112281076	1	1	0	7.13727366707648e-06	1.93963015854822	0.0100154083204931
chr13	113040489	113060429	chr13	113040489	113060429	1	1	0	7.13970299518247e-06	1.0812770719479	0.0100154083204931
chr8	47281011	47298527	chr8	47240180	47260601	1	1	0	7.14515314129069e-06	0.91181045289782	0.0100154083204931
chr8	143740924	143759282	chr8	143359691	143379370	1	1	0	7.15611052886322e-06	1.26504900380148	0.0100154083204931
chr7	91420141	91439634	chr7	90621075	90639177	1	0	1	7.15691974231469e-06	-3.86030923068322	0.0100154083204931
chr16	16221507	16240323	chr16	15838708	15859536	1	1	0	7.15705228442455e-06	1.422206716092	0.0100154083204931
chr13	27418459	27438291	chr13	27300344	27319574	1	1	0	7.16895249541171e-06	1.26757612885149	0.0100154083204931
chr19	35520615	35537565	chr19	35500131	35520618	1	0	1	7.17042517896749e-06	-0.712479006116045	0.0100154083204931
chr19	13700218	13721322	chr19	13479469	13500098	1	1	0	7.17536305041397e-06	1.36259812676151	0.0100154083204931
chr7	98565285	98602084	chr7	98081053	98096973	2	0	2	7.17575285881154e-06	-2.42467079761638	0.0100154083204931
chr8	142320754	142357626	chr8	142299865	142339782	2	2	0	7.17642212894138e-06	0.821730713039319	0.0100154083204931
chr15	76622753	76659739	chr15	70718584	70739270	2	2	0	7.17809172778998e-06	6.92768524824525	0.0100154083204931
chr12	113779858	113797070	chr12	113757650	113797070	2	2	0	7.18327828671069e-06	0.907601995471199	0.0100154083204931
chr12	94499716	94523440	chr12	94479557	94499719	1	0	1	7.18512402156903e-06	-0.967249142319078	0.0100154083204931
chr19	30660101	30680401	chr19	30617899	30640046	1	0	1	7.19543050996881e-06	-0.959959802839887	0.0100154083204931
chr19	45018012	45038569	chr19	45018012	45038569	1	0	1	7.20620287655078e-06	-0.782999113143213	0.0100154083204931
chr2	9499456	9517861	chr2	9360626	9378623	1	0	1	7.2112992856611e-06	-1.03131185655181	0.0100154083204931
chr11	119340600	119360398	chr11	119340600	119360398	1	1	0	7.21679675256581e-06	0.611592395598996	0.0100154083204931
chr19	45218236	45281191	chr19	45218236	45260351	4	0	4	7.21767781810005e-06	-0.764981520089446	0.0100154083204931
chr12	111598790	111640767	chr12	111520667	111539254	2	2	0	7.21859856441622e-06	0.938058313278474	0.0100154083204931
chr3	64301582	64320467	chr1	151757474	151779020	1	1	0	7.21975216093297e-06	6.83603146339624	0.0100154083204931
chr19	46841885	46879218	chr19	46818886	46859483	3	0	3	7.23395967934852e-06	-0.702724501778015	0.0100154083204931
chr12	98141106	98155170	chr12	97780186	97800090	1	0	1	7.2370349419223e-06	-2.77755633171334	0.0100154083204931
chr8	47050707	47058811	chr8	47000793	47018701	1	1	0	7.25289842543892e-06	0.98684366406989	0.0100154083204931
chr14	106380103	106401780	chr14	106241542	106259797	1	1	0	7.27632775420752e-06	0.800100738328601	0.0100154083204931
chr14	101239444	101258528	chr14	101178595	101201928	1	1	0	7.28280636183359e-06	0.650371238422387	0.0100154083204931
chr13	44379911	44399341	chr13	43861140	43880387	1	1	0	7.28383490532444e-06	2.2635235530224	0.0100154083204931
chr19	49983576	49998949	chr19	49959603	49983579	1	0	1	7.28706747606891e-06	-0.806076195692355	0.0100154083204931
chr13	113019444	113040492	chr13	112181755	112200940	1	1	0	7.28715043577385e-06	2.14438456687634	0.0100154083204931
chr8	11598598	11621057	chr8	11582388	11621057	2	2	0	7.29183043551623e-06	1.59568560460285	0.0100154083204931
chr16	19883154	19900425	chr16	19819409	19841871	1	1	0	7.29390771699426e-06	1.11762040064529	0.0100154083204931
chr7	95501517	95519547	chr7	95479857	95501520	1	0	1	7.32766839359597e-06	-1.72966509334194	0.0100154083204931
chr21	45446682	45478170	chr21	45446682	45459394	2	0	2	7.33032202395345e-06	-1.00295292856418	0.0100154083204931
chr21	45160175	45200728	chr21	45077975	45106457	2	0	2	7.33105559494507e-06	-0.797791030848589	0.0100154083204931
chr12	130719569	130741292	chr12	130701700	130719572	1	1	0	7.33391390607242e-06	0.901882114423814	0.0100154083204931
chr15	81181696	81199722	chr15	81080064	81100537	1	1	0	7.33602060306399e-06	1.07773412946262	0.0100154083204931
chr22	22276040	22319031	chr22	22276040	22300235	2	0	2	7.34429557857778e-06	-0.665679031269571	0.0100154083204931
chr7	91461633	91479737	chr7	91439631	91479737	2	0	2	7.35115016482804e-06	-1.63958764626382	0.0100154083204931
chr7	98081053	98096973	chr7	97774529	97797591	1	0	1	7.35467142389373e-06	-1.77790931639566	0.0100154083204931
chr14	105038938	105059086	chr14	104899834	104919627	1	1	0	7.35568990974153e-06	0.757872081709563	0.0100154083204931
chr19	10078068	10120256	chr19	3979812	4002052	2	2	0	7.35871818944861e-06	7.23932917166705	0.0100154083204931
chr7	1460687	1480799	chr7	1121369	1160416	2	0	2	7.36191821441931e-06	-1.1646715560485	0.0100154083204931
chr7	100437632	100505481	chr7	99939284	99981206	5	0	5	7.36496892982822e-06	-1.623910096805	0.0100154083204931
chr20	49034455	49061079	chr20	48856642	48880571	1	0	1	7.37291115664193e-06	-0.941501006789303	0.0100154083204931
chr20	61440923	61460605	chr20	61020548	61038524	1	0	1	7.38027285611663e-06	-0.959935510685689	0.0100154083204931
chr4	26319502	26340028	chr4	26060623	26080339	1	1	0	7.3829417830291e-06	2.57010865358417	0.0100154083204931
chr12	111880536	111898219	chr12	111760277	111779511	1	1	0	7.38501432649016e-06	1.05795548141304	0.0100154083204931
chr7	90041990	90060858	chr7	89920626	89940102	1	0	1	7.39978764938004e-06	-2.45341373111928	0.0100154083204931
chr4	8496978	8519914	chr4	8442115	8457365	1	1	0	7.41224640700097e-06	1.12315980416471	0.0100154083204931
chr14	95099303	95118049	chr14	95022441	95060863	2	2	0	7.41235751789695e-06	0.79824565646615	0.0100154083204931
chr19	34361898	34381035	chr19	34361898	34381035	1	0	1	7.42837750768618e-06	-1.23757559517155	0.0100154083204931
chr21	47600349	47616738	chr21	47580484	47600352	1	0	1	7.43472635812669e-06	-0.618803600633662	0.0100154083204931
chr19	29899734	29920916	chr19	29899734	29920916	1	0	1	7.43558652487249e-06	-0.668026877209644	0.0100154083204931
chr12	129162250	129180497	chr12	129142045	129162253	1	1	0	7.43761218895132e-06	1.1620438452406	0.0100154083204931
chr8	134242459	134256910	chr8	133937383	133959470	1	1	0	7.43772300442355e-06	2.43178320714031	0.0100154083204931
chr7	99495675	99519861	chr7	99277861	99300984	1	0	1	7.45317993678614e-06	-2.31735549346582	0.0100154083204931
chr12	52699618	52720303	chr12	52580277	52601811	1	0	1	7.45490855555139e-06	-0.715260376677691	0.0100154083204931
chr7	86162832	86176408	chr7	86125798	86144691	1	0	1	7.4608898055108e-06	-3.94251322216626	0.0100154083204931
chr15	81420039	81440844	chr15	81199719	81220139	1	1	0	7.46148860805496e-06	1.81340715791584	0.0100154083204931
chr16	28519662	28538642	chr16	28299993	28320875	1	1	0	7.46727520511978e-06	1.50300415149758	0.0100154083204931
chr22	29600369	29622161	chr22	29576823	29622161	2	0	2	7.47225321098381e-06	-0.793012926817274	0.0100154083204931
chr15	78265061	78280638	chr15	78100455	78119380	1	1	0	7.48585988976248e-06	1.56767547351689	0.0100154083204931
chr12	121360033	121382630	chr12	121360033	121382630	1	1	0	7.48975715022291e-06	1.07213730638778	0.0100154083204931
chr8	49158037	49181443	chr8	49158037	49181443	1	1	0	7.50150464122188e-06	0.71264666476105	0.0100154083204931
chr7	99400075	99420062	chr7	99022384	99039045	1	0	1	7.50805019851348e-06	-2.98104463240299	0.0100154083204931
chr1	110019703	110060202	chr1	109800495	109839830	2	2	0	7.50998736285236e-06	0.855949013268142	0.0100154083204931
chr21	47320061	47340955	chr21	46741890	46758337	1	0	1	7.51023222953887e-06	-1.2558375390865	0.0100154083204931
chr12	133773982	133819493	chr12	133483854	133543073	4	4	0	7.51465337190822e-06	1.34928128283833	0.0100154083204931
chr21	42520114	42600228	chr21	42503757	42581057	6	0	6	7.51532307689873e-06	-0.73129606211176	0.0100154083204931
chr19	30578784	30598237	chr19	30558264	30578787	1	0	1	7.51620606269022e-06	-0.625934040158706	0.0100154083204931
chr9	95558860	95579765	chr9	95480174	95500481	1	1	0	7.51859981209577e-06	0.718557988126249	0.0100154083204931
chr8	144459954	144482733	chr8	144441805	144482733	2	2	0	7.51949627574498e-06	0.660129139147969	0.0100154083204931
chr8	144059876	144083427	chr8	143984328	143997760	1	1	0	7.52005573144849e-06	0.901111490683567	0.0100154083204931
chr21	44039867	44139305	chr21	44001212	44120329	10	0	10	7.52478781046219e-06	-0.622493795854132	0.0100154083204931
chr19	19198402	19218770	chr19	19162379	19179786	1	1	0	7.52493138972716e-06	0.692529792373059	0.0100154083204931
chr19	33880555	33897721	chr19	33880555	33897721	1	0	1	7.53325661738527e-06	-0.682733425243767	0.0100154083204931
chr8	47113506	47120582	chr8	46922593	46961761	2	2	0	7.53582399738656e-06	1.50064761137775	0.0100154083204931
chr16	12894672	12920033	chr16	12620480	12680453	3	3	0	7.54149152484373e-06	1.48133561952565	0.0100154083204931
chr16	20400466	20422817	chr16	20379140	20400469	1	1	0	7.54341919612145e-06	1.05445740732729	0.0100154083204931
chr13	24822167	24841934	chr13	24519827	24540275	1	1	0	7.54432551723185e-06	1.30162146719618	0.0100154083204931
chr13	113099885	113123350	chr13	113080145	113099888	1	1	0	7.54457829466114e-06	0.958410626762311	0.0100154083204931
chr2	11819906	11836884	chr2	11618720	11639599	1	0	1	7.54771810657563e-06	-1.53560846404728	0.0100154083204931
chr19	58325310	58341586	chr19	58120065	58136627	1	0	1	7.55934340385114e-06	-1.58182492559452	0.0100154083204931
chr7	92701958	92722531	chr7	92678759	92722531	2	0	2	7.56660390659064e-06	-2.48080830846184	0.0100154083204931
chr20	45058108	45082656	chr20	44640128	44660852	1	1	0	7.57003220623675e-06	1.68209006225942	0.0100154083204931
[truncated: 598 more rows]
