# Supplementary material for: Epigenetic reprogramming at estrogen-receptor binding sites alters 3D chromatin landscape in endocrine-resistant breast cancer
Source: Nat Commun. 2020 Jan 16;11:320. doi: 10.1038/s41467-019-14098-x (PMC6965612; doi:10.1038/s41467-019-14098-x)
Supplement: Supplementary file 6 — Supplementary Data 3 [file 41467_2019_14098_MOESM6_ESM.xlsx]

## Sheet: Genes at DIs
Supplementary Data 3
Genes present at anchors of differential interactions identified using diffHiC in FASR vs. MCF7 cells and in TAMR vs. MCF7 cells.
TAMR vs. MCF7						FASR vs. MCF7
Differential interactions LOST in TAMR			Differential interactions GAINED in TAMR			Differential interactions LOST in FASR			Differential interactions GAINED in FASR
Gene Name	logFC	FDR	Gene Name	logFC	FDR	Gene Name	logFC	FDR	Gene Name	logFC	FDR
7SK	-2.41279	0.155161	SCAPER	-0.0110724	0.963145	SLC5A5	-1.31284	0.131937	PILRA	2.51266	5.33e-07
ABC7-43041300I9.1	-3.12962	0.313586	MAT1A	-5.88284	1.06e-12	CCDC124	-0.288493	0.270599	ZCWPW1	2.13878	1.03e-12
AC000089.3	-3.06538	0.118562	FRMD1	-4.43245	0.00464102	KCNN1	-1.3106	0.354512	AC004893.11	1.60603	8.67e-12
AC006547.8	-3.21049	0.362959	SMOC2	-4.38407	3.58e-18	SCAPER	-0.244835	0.304859	SMURF1	1.34697	7.35e-16
AC008268.1	-3.46051	0.552404	SLC5A5	-4.24372	0.00542226	H3F3B	0.503463	0.000760629	TRRAP	0.715173	8.89e-06
AC062017.1	-0.892888	0.217621	KCNN1	-4.04798	0.0365448	WBP2	-0.042187	0.769218	AZGP1P1	-7.99125	1.36e-13
AC093642.1	-2.75246	0.0115237	TMEM25	-3.96075	1.09e-32	RP11-552F3.9	-2.47884	0.000156895	MCM7	1.08897	1.07e-08
AC093642.3	-0.566468	0.181512	CTC-559E9.4	-3.79015	0.0227741	TRIM47	0.614571	0.00252714	TAF6	1.41244	3.83e-23
AC093642.5	-0.127976	0.232107	GAS6-AS1	-3.71944	5.54e-07	UNC13D	-0.198757	0.471271	MBLAC1	0.96398	0.00767775
AC106875.1	-3.12688	0.0387816	CCDC33	-3.48872	0.0672405	UNK	-0.0841003	0.546542	RPL7P60	-4.09333	0.960554
AC114730.2	-3.34668	8.33e-05	IL12RB1	-3.12676	0.0774113	RP11-101P17.15	-4.09297	0.384532	GAL3ST4	0.621899	0.392546
AC114730.8	-3.93817	0.612526	CHAT	-3.11988	0.0779476	MIPEPP3	-2.29313	0.00064067	STAG3L5P	2.00796	4.2e-12
AC133528.2	0.979387	0.945008	LINC00552	-3.11364	0.077106	LINC00539	-3.39384	0.437966	PILRB	2.53032	1.27e-50
AC134873.1	-3.84708	0.418152	MAPK15	-2.81099	5.57e-10	XPO4	-1.35864	3.23e-10	PVRIG2P	0.705314	0.988849
AC159540.1	2.7791	7.55e-08	CALML5	-2.45736	2.87e-11	THSD1	0.279025	0.657311	ZNF394	1.89153	3.6e-29
ACSL4	2.93778	7.78e-16	THSD4	-2.22854	1.02e-21	VPS36	-0.788619	3.91e-08	FAM200A	1.60478	3.26e-11
ADARB2	-2.78631	0.0027724	SV2B	-2.09304	0.0773288	DSCAML1	-5.71474	5.92e-11	ZKSCAN5	1.14737	8.92e-11
ADORA2A	3.5774	0.00353664	RPS6KA2	-1.99898	1.64e-11	RIMBP2	-5.20792	9.68e-06	ZNF655	3.15272	0.0256261
AFF3	-9.70047	4.92e-47	7SK	-1.88503	0.0268535	RP11-439C15.4	-3.37414	0.0512296	ZSCAN25	1.9596	7.36e-30
AKAP6	1.18042	0.00519163	DIP2C	-1.84635	8.45e-31	KBTBD11-OT1	-1.43638	0.249674	CYP3A5	7.10603	1.24e-10
AKR1C2	2.15969	2.41e-07	PCAT29	-1.83177	0.295862	RP11-439C15.5	-3.98812	0.952579	CYP3A7	5.05673	0.00203213
AKR1C3	3.15345	3.96e-11	TAF3	-1.5875	8.04e-28	KBTBD11	-2.62896	7.36e-24	CYP3A4	3.60942	0.0143974
ANGPTL6	0.876374	0.15694	CCR6	-1.58584	0.0124044	ARHGEF10	-1.79012	1.09e-31	CYP3A43	2.37703	0.13186
ANKRD23	-0.550967	0.06188	IFT46	-1.57727	2.4e-18	MAFA-AS1	1.1648	0.0823113	TRIM4	1.87787	4.18e-36
ANKRD24	0.888052	0.150846	TUBAL3	-1.52415	0.0264857	RP11-909N17.2	-2.45831	0.699468	GJC3	3.55485	2.94e-17
ANKRD36	0.700319	0.00537132	TMEM255B	-1.38742	0.00377065	7SK	-2.41279	0.155161	AZGP1	-4.47135	5.66e-12
ANKRD36B	1.12507	3.64e-06	FGFR1OP	-1.29316	2.44e-15	MROH6	0.913007	3.99e-05	RP4-604G5.1	-3.7264	0.0186966
ANKRD36C	1.3963	0.00352158	RHPN1-AS1	-1.2389	4.48e-10	RP11-661A12.7	-2.7249	0.0351724	ZSCAN21	2.03701	2.08e-33
ANO7	-0.721135	0.0790282	TULP4	-1.20211	1.22e-13	NAPRT	0.616151	0.0229826	ZNF3	1.53194	5.48e-31
AP000344.3	-1.31412	0.129234	UPK2	-1.08759	0.000264654	RP11-661A12.8	-1.80184	0.639614	COPS6	2.09649	7.6e-28
AP000344.4	-3.55921	0.065185	ASB13	-1.05395	3.57e-10	TIGD5	-0.630092	0.0147423	ZKSCAN1	1.57814	8.72e-25
AP000345.1	1.69066	0.27021	FAM209B	-1.03199	0.193922	TSTA3	-0.793449	1.2e-06	CNPY4	1.83987	9.34e-18
AP000347.2	0.952209	0.95444	RNASET2	-1.03	1.16e-10	RP11-661A12.12	-2.05065	0.498463	RP11-506M12.1	0.330804	7.37e-15
ARF1	-0.322686	0.0664861	CHAMP1	-1.02856	1.1e-11	BREA2	0.391705	0.128445	AP4M1	1.05344	6.16e-12
ARRDC2	-0.120119	0.511075	KRT8P37	-1.01115	0.250009	RP11-429J17.4	-4.03902	0.332451	C7orf43	1.61601	1.73e-35
ARVCF	-0.456692	0.0121631	UPF3A	-1.00369	9.95e-13	CCDC166	0.213684	0.803413	LAMTOR4	1.7505	8.34e-21
ASB13	-0.694239	2.78e-05	PITRM1	-0.997799	6.73e-12	RP11-429J17.5	-2.06385	0.968405	STAG3	1.8652	8.88e-05
ATG4B	-0.989447	8.43e-12	KLF6	-0.986969	0.00147652	FAM83H	-1.29229	2.41e-14	GPC2	0.480214	0.0874739
ATP5L	-0.168714	0.429164	RASA3	-0.896953	9.08e-10	RP11-429J17.8	-0.905593	0.0166939	PVRIG	2.39575	0.142519
AURKA	-0.599365	0.00604354	BCL9L	-0.888179	7.49e-05	RHPN1	-0.506873	0.0081472	STAG3L5P-PVRIG2P-PILRB	2.36114	3.51e-30
BCL2L13	0.825147	3e-11	PFKP	-0.882667	2.92e-07	MAFA	-1.6499	1.84e-07	PMS2P1	3.24893	2.03e-20
BCL9L	-1.20401	9.44e-08	LARP4B	-0.851384	9.48e-09	EEF1D	-0.720328	4.52e-06	SPDYE3	3.32892	0.0642393
BMP7	-2.45357	2.96e-47	MLLT4	-0.825887	2.2e-07	PYCRL	-0.850355	0.000164227	ZNF789	2.77976	1.41e-18
BMS1P20	1.83053	0.173897	DNMT1	-0.807709	1.99e-07	GSDMD	-2.31807	0.0443992	GATS	1.74361	4.41e-24
BOK	-2.2702	1.95e-32	ZBTB7A	-0.807037	0.000899606	FAM83H-AS1	7.03753	5.15e-11	AC073842.19	-3.61359	0.0177093
BRMS1L	-0.385218	0.0046913	PARK2	-0.7528	0.131188	ZNF707	-0.958805	1.62e-08	KPNA7	-1.48313	0.127054
C19orf66	2.70513	9.79e-26	TSPAN14	-0.731971	5.31e-06	MAPK15	-1.09256	0.00801861	MYH16	-3.6745	0.0441404
C1orf35	0.65565	0.000794744	SOD2	-0.710424	5.42e-08	RP11-429J17.7	1.03193	0.411334	IFT22	1.42327	2.76e-21
C21orf58	1.03555	6.27e-05	PIAS4	-0.704842	0.000225443	SCRIB	-0.712883	0.00185263	COL26A1	2.49873	3.14e-06
C2orf15	-1.92298	0.354977	UBE4A	-0.699899	2.98e-05	ZC3H3	-0.710459	5.96e-06	CUX1	-0.235232	0.089886
CA15P1	-3.50208	0.211792	ZHX3	-0.682435	1.93e-06	ZNF623	-0.759058	6.98e-08	PPP1R35	1.82521	1.35e-14
CABIN1	0.95931	1.52e-10	CCDC124	-0.679667	0.00988572	USP2	-1.21919	3.7e-09	RP11-758P17.3	-3.09819	0.000526003
CABP7	-1.63011	0.115821	PPAN-P2RY11	-0.676672	0.494037	RP11-334E6.3	-3.64624	0.869641	RP11-758P17.2	-3.3757	0.423769
CALML3	-1.83081	0.221312	KMT2A	-0.661181	4.73e-05	OPLAH	-0.872942	8.98e-05	C7orf61	2.87444	2.89e-17
CALML3-AS1	0.684828	3.91e-05	GTF2H5	-0.64326	0.000680085	EXOSC4	-0.806561	0.00378213	NYAP1	1.25451	0.00119862
CALML5	-4.24759	1.02e-25	EEF2	-0.637652	0.000383837	CTD-3065J16.9	0.601429	0.501784	RP11-44M6.7	4.44804	1.95e-41
CASS4	-5.51201	2.33e-23	OCEL1	-0.61281	0.0022771	GPAA1	-0.637344	0.000457532	SAP25	3.94384	3.38e-25
CCDC124	-0.288493	0.270599	CASS4	-0.610756	0.0710727	RPS11P5	-2.0592	0.0025971	RP11-44M6.3	-3.0421	3.53e-05
CCDC166	0.213684	0.803413	LINC00663	-0.603894	0.0731571	RP11-46H11.11	-0.851996	0.0318706	PCOLCE	2.03458	1.2e-36
CCDC33	-0.216972	0.873466	AURKA	-0.590344	0.00687408	RP11-46H11.12	-1.20759	0.00216323	GNB2	1.32721	3.93e-08
CCR6	-1.75048	0.298146	ANKRD24	-0.582436	0.355937	RP11-46H11.3	0.610504	0.503119	POP7	1.96381	9.46e-16
CDC16	-0.799089	1.75e-09	CDC16	-0.581609	1.22e-05	ZNF605	-0.575267	0.00788443	EPO	3.4331	8.67e-10
CDH22	0.302665	0.790315	PITRM1-AS1	-0.560284	0.280777	CHFR	-0.979325	2e-12	TRIP6	0.523396	0.00571185
CENPJ	-0.661219	1.04e-05	DDX6	-0.532855	0.00120266	GOLGA3	-0.739773	1.64e-08	UFSP1	1.72942	1.84e-07
CEP164	-0.426731	0.00404483	GAS6	-0.530179	0.0143835	NOMO3	-0.964402	0.0202773	RP11-395B7.2	-3.39793	0.000350123
CERS3	3.39501	0.0357541	RTFDC1	-0.524477	0.000745557	C8orf12	-0.961752	0.270191	RP11-395B7.4	-3.29943	0.00295115
CHAMP1	-1.01767	1.06e-11	MRPL4	-0.511371	0.0403318	ZNF268	-0.146711	0.418281	RP11-395B7.7	5.52635	1.97e-58
CHAT	-3.11988	0.0391093	MAP2K2	-0.505765	0.0195206	LGALS3BP	4.46247	1.79e-70	VGF	2.75329	5.52e-26
CLK3	-0.121029	0.411335	ZC3H3	-0.500473	0.00143209	USP36	-0.579239	2.25e-05	MOGAT3	2.41808	0.126381
CNGA3	1.70652	0.291477	PEBP4	-0.495442	0.764086	KIAA1731NL	-0.20985	0.899089	PLOD3	1.95796	3.1e-19
CNNM1	-0.0931315	0.695298	WDR37	-0.490268	0.001214	TIMP2	-1.28247	5.34e-06	FIS1	1.29208	2.95e-12
CNNM3	0.136175	0.511445	FOXR1	-0.4895	0.748865	C4orf50	-3.98889	0.0360815	RP11-132A1.6	-3.80773	0.160844
CNNM4	0.66016	0.000230928	EBI3	-0.459184	0.755279	STX10	-0.900299	4.48e-09	RP11-132A1.3	1.73519	0.264755
COMT	1.4378	1.17e-12	IL15RA	-0.417939	0.090128	IER2	0.40451	0.289633	RP11-132A1.4	2.61208	2.57e-05
CPAMD8	1.39685	4.84e-14	PML	-0.412618	0.00846449	CTC-250I14.6	-2.80391	0.799287	TSC22D4	2.13009	2.15e-25
CTA-85E5.6	-4.0395	0.0823792	UBL7-AS1	-0.40176	0.0823839	CTC-250I14.1	-2.75049	0.224565	MEPCE	1.34596	1.72e-11
CTAGE5	-0.503826	0.00229348	ATP5L	-0.385824	0.07115	NACC1	-0.910741	3.29e-07	LRCH4	2.2437	2.26e-46
CTD-2369P2.2	1.1956	0.157216	PPAN	-0.373342	0.0365516	CTC-250I14.3	-3.72617	0.163934	AGFG2	1.85319	1.54e-27
CUEDC1	-0.518145	0.0212464	CEP164	-0.367722	0.013787	DLGAP2	-2.1055	0.109575	MOSPD3	1.51653	4.84e-13
CXCR5	-0.179232	0.880739	RHPN1	-0.350504	0.0670758	POLR3E	-1.31517	4.18e-18	FBXO24	1.49187	1.29e-07
CYP11A1	5.18202	8.31e-06	GRK1	-0.326824	0.811162	CDR2	-1.19582	6.1e-12	PCOLCE-AS1	2.25472	0.000222968
D2HGDH	-1.2521	8.1e-13	ZNF623	-0.303873	0.0303034	LRIG1	-4.17381	1.63e-90	ACTL6B	0.62938	0.656051
DDX6	-0.921333	2.55e-08	EIF3G	-0.294749	0.0452888	STRIP1	-0.858782	1.35e-08	TFR2	-0.0911447	0.710339
DGCR11	0.0877393	0.73421	FAM210B	-0.280148	0.0442876	AHCYL1	-0.601325	2.41e-05	GIGYF1	1.92349	2.11e-26
DGCR5	-0.0864065	0.0291734	USP2	-0.267534	0.187624	IL21R-AS1	1.41748	0.292148	SLC12A9	1.99821	5.45e-33
DGCR8	0.277126	0.059243	UBL7	-0.245329	0.157257	IL21R	-1.80485	0.0597651	SRRT	1.17293	2.93e-21
DHRS4L1	-1.7483	0.174143	TLE3	-0.237075	0.106084	GTF3C1	-1.54692	2.02e-15	ACHE	3.52404	1.64e-14
DHRS4L2	1.45374	4.5e-16	RP11-116G8.5	-0.226199	0.840839	KIAA0556	-1.42837	4.33e-13	EPHB4	0.793239	1.31e-05
DIP2C	-1.55854	3.21e-23	ZNF707	-0.218325	0.194371	PKIG	-1.16788	0.000641379	RP11-126L15.4	-2.97839	0.286249
DNMT1	-0.857867	3.31e-08	CPAMD8	-0.204081	0.28163	RP13-467H17.1	0.607522	9.32e-05	MUC3A	3.01318	1.06e-09
DRG1	-0.161593	0.314201	SIRT6	-0.202219	0.302221	TSNARE1	-0.390815	0.0255064	MUC12	1.20277	0.0397264
DRICH1	3.36915	0.00669292	TOP1MT	-0.186589	0.151843	RPL8	-0.458182	0.0484992	AP1S1	1.14957	2.31e-14
DSCAML1	-5.71474	5.92e-11	LINC00886	-0.180815	0.483913	ZNF34	-0.972972	4.28e-08	NAT16	3.63999	1.5e-06
DTYMK	-0.623872	0.00376934	SNX9	-0.116225	0.416522	ZNF517	-0.65503	0.00038026	TRIM56	1.06797	0.00120426
DUSP1	1.98916	1.18e-05	ADARB2	-0.0784221	0.914743	COMMD5	-1.04823	5.19e-07	SERPINE1	0.803678	0.0305962
DUSP18	-1.06623	7.36e-05	PPP3CC	-0.00807132	0.963656	ZNF7	-0.433323	0.00227692	ZNHIT1	2.46597	2.83e-38
EBI3	-0.958244	0.491814	IQGAP1	0.0163324	0.932174	MYL5	-0.248503	0.481634	CLDN15	2.70655	1.4e-15
EDC3	-0.62572	7.22e-07	STRA6	0.0258583	0.946531	ATP5I	-0.101884	0.6566	RP4-747G18.5	-3.68423	0.251265
EEF2	-1.31505	4.79e-13	SYNJ2	0.0402362	0.757792	MFSD7	-2.66484	0.00104502	ZAN	4.47108	0.00225652
EIF3G	-0.492317	0.000830395	C19orf66	0.0721592	0.772547	PDE6B	-2.61802	0.0876364	MUC17	0.579345	0.676607
EIF4ENIF1	-0.471022	0.000700041	NR2F6	0.0828993	0.71523	SPPL3	-0.854193	1.16e-09	OR7E7P	-2.23481	0.00868008
ENOX2	-0.623065	0.00324574	NPTN	0.100692	0.536058	TMEM255B	-3.53132	5.34e-10	OR7E38P	3.24831	9.86e-14
ESR1	-4.3123	1.07e-107	PA2G4P4	0.115935	0.816837	RP11-158I9.8	-0.096302	0.411626	AC004967.7	-1.38806	0.00160581
FAHD2A	0.516543	0.000100477	FAM209A	0.121337	0.897157	DDX6	-0.921333	2.55e-08	BHLHA15	-0.0685966	0.920568
FAHD2CP	2.50058	1.74e-07	P2RY11	0.127919	0.656486	FAM167A	-1.56093	8.94e-09	RP11-307C18.1	-3.98869	0.95444
FAM169B	-2.62535	0.0870747	MYO9B	0.138654	0.359932	BLK	-3.78927	0.00629381	ASNS	1.85816	5.07e-16
FAM178B	-0.180661	0.511107	SERAC1	0.175233	0.375646	RP11-245D16.4	0.804912	0.399714	TECPR1	0.594391	0.00328424
FAM209A	1.07487	0.223966	EDC3	0.213387	0.0894288	RP11-78J21.6	-2.91606	0.370106	RPS3AP26	0.209784	0.484487
FAM209B	-2.79978	0.00197401	ANGPTL6	0.236191	0.747137	CKAP2	-1.65911	5.3e-35	BRI3	1.68623	3.07e-25
FAM210B	-0.799642	1.12e-08	PEAK1	0.25483	0.0730362	RBM4	-0.733381	2.79e-07	BAIAP2L1	1.44459	1.56e-20
FARP2	-0.245987	0.113378	RP11-429J17.4	0.306868	0.844912	RBM14-RBM4	-0.71486	0.00375568	LMTK2	1.30354	1.2e-13
FGFR1OP	0.0821194	0.598547	CALML3	0.306996	0.844864	RBM14	-0.441965	0.0106177	CYP51A1	2.02213	1.16e-15
FOXR1	1.30242	0.273554	RN7SL688P	0.334378	0.83093	CCS	0.0720273	0.612558	AKAP9	2.80086	2.25e-38
FRMD1	-2.74531	0.0130837	CTD-2369P2.2	0.36125	0.11123	FBRSL1	-0.485221	0.00627381	LRRD1	-0.175759	0.848615
GAL3ST2	-4.87704	4.12e-10	CNNM1	0.417523	0.0797897	IL4R	-4.09706	7.2e-87	PTCD1	1.73374	2.33e-25
GAS6	-0.0771287	0.717769	UACA	0.424136	0.00595905	CTAGE10P	-3.76092	0.128853	BUD31	1.93377	2.01e-22
GAS6-AS1	-1.46151	1.21e-10	TTC36	0.425448	0.711685	RP11-638F5.2	-3.4285	0.956974	PDAP1	1.56004	3.93e-12
GNB1L	0.791628	0.00453071	ARRDC2	0.459523	0.0120046	DOCK9-AS2	-0.78254	0.0517792	ATP5J2-PTCD1	1.168	4.22e-07
GP1BB	0.698059	0.759903	PDE4A	0.479959	0.0594714	DOCK9	-1.52273	5.16e-16	ARPC1B	0.75848	0.000589951
GPC1	-0.415958	0.0465806	CLK3	0.547431	0.000207719	PLK1	-1.42324	2.27e-08	ARPC1A	1.7596	1.83e-29
GREB1	-6.13578	1.41e-85	CCDC166	0.678197	0.45055	CTD-2196E14.5	-4.09234	0.158716	DAG1	-0.174211	0.427167
GRK1	-3.80659	0.0206786	CDH22	0.917726	0.434066	TPTE2P6	-3.89974	0.95444	SPDYE7P	2.14619	0.0269224
GTF2H5	0.429521	0.0201514	PFKFB3	0.971574	1.19e-06	F10	-0.148073	0.920465	RP11-779O18.2	-3.73282	0.0142957
GUCD1	0.709992	3.24e-06	SFMBT2	1.06288	6.24e-08	F7	-3.06607	1.99e-10	DUSP1	1.98916	1.18e-05
GUSBP11	0.737436	0.0384562	RP11-536K7.3	1.12657	0.432955	SLC2A9	2.38323	0.129888	CDK6	1.56703	6.6e-07
HDAC4	-0.728485	0.00542846	TMPRSS4	1.21553	1.2e-05	KCNC4	0.581654	0.0384808	CTC-471J1.11	-0.940442	0.00217137
HDLBP	-0.715847	6.25e-07	DSCAML1	1.22096	0.0161086	RP4-773N10.4	3.61804	4.47e-07	ZNF432	1.57943	1.54e-16
HIST3H2A	1.44532	3.14e-18	CXCR5	1.27275	0.23659	LINC01397	1.52584	0.161622	YBEY	1.53513	3.99e-13
HIST3H2BB	0.855008	0.0457644	RP13-463N16.6	1.69729	0.213614	RN7SL472P	-4.04226	0.388017	RPL18AP2	-4.03954	0.959602
IFT46	-0.252222	0.143791	RP5-1153D9.5	2.02579	0.0599279	HSP90AA1	-0.73661	0.0011283	C21orf58	1.03555	6.27e-05
IGF1R	-3.54479	8.39e-76	PDE10A	2.1464	3.33e-14	GSG1L	-8.7799	1.7e-20	DIP2A-IT1	2.592	0.0515058
IGKV2OR2-8	-4.09631	0.774194	RP11-138H8.8	2.15142	0.198298	RP5-1074L1.4	1.23219	0.0303676	DIP2A	0.876929	6.98e-07
IGLV5-52	-2.73149	0.00966404	RP11-770J1.7	2.19056	0.19505	RBM15	-0.633418	0.000562115	MCM3AP	0.599801	4.83e-05
IL12RB1	-3.12676	0.0387868	BMP7	2.73129	4.1e-57	RP5-1074L1.1	-0.441266	0.400236	PCNT	0.320375	0.0198941
IL15RA	0.720346	0.00150601	RP11-382J24.2	3.00994	0.07077	SLC16A4	1.48467	4.81e-05	ANKS1B	-1.83035	1.38e-09
ING5	-0.714307	3.67e-05	AKR1C1	4.14104	7.45e-13	RP11-666A8.9	-4.0921	0.332451	RNF144A	0.63748	0.00116312
IQGAP1	0.849482	1.09e-05	RP11-158I9.5	4.63929	0.00115746	ST6GALNAC2	-2.72145	4.4e-67	AC000120.7	-0.62162	0.0679075
KB-1572G7.2	0.965415	0.960403	AKR1C3	5.2248	6.92e-26	SNHG16	-0.270373	0.17907	KRIT1	1.85763	3.04e-34
KB-1674E1.2	-3.32322	0.623689	AKR1C2	6.18402	6.23e-36	RP11-666A8.8	-1.6563	0.116351	CYP51A1-AS1	1.49518	0.0208492
KB-208E9.1	-3.38958	0.827766				CYGB	-0.336841	0.571239	TTC28	0.07427	0.763094
KB-318B8.7	-3.4217	0.618404				MAPKAPK5-AS1	-0.616468	9.24e-05	ESPL1	0.204572	0.162721
KCNN1	-1.3106	0.354512				RP11-162P23.2	-3.53878	0.280646	AFF3	-9.70047	4.92e-47
KIAA1211L	-0.830572	0.000181784				ALDH2	0.685435	0.187398	PSENEN	1.53442	6.05e-20
KIAA1429	-0.0261494	0.84709				ZNF10	0.996801	0.000388674	U2AF1L4	0.84952	1.16e-05
KIAA1671	-0.456371	0.0109657				GPRC5B	-2.26461	5.45e-16	IGFLR1	0.422309	0.124961
KLF6	-0.0895125	0.77015				RP11-138H8.8	-4.09323	0.208172	AD000671.6	-1.07545	0.885961
KMT2A	-1.20596	1.92e-13				UACA	-0.671166	1.6e-05	AC002398.12	-3.89872	0.357475
KRT8P37	-3.20385	0.122442				CTD-3074O7.5	0.0715365	0.765959	HSPB6	-0.176596	0.758311
LAPTM5	-2.1075	0.059743				PELI3	-0.870931	1.54e-05	LIN37	1.74797	6.11e-16
LARP4B	-0.619243	2.65e-05				MRPL11	-0.164441	0.432276	AC002398.9	2.22196	5.01e-05
LINC00552	-1.42407	0.275591				CTD-2336O2.1	2.15375	0.00513367	PROSER3	0.326168	0.194193
LINC00663	0.673372	0.380365				CLN8	-0.763924	6.04e-06	AC002398.11	-3.85345	0.557816
LINC00886	-2.72543	1.36e-19				MIR8072	1.25043	2.14e-05	CALCR	-0.635939	0.113589
LINC00896	-0.856472	0.362924				SBNO1	-1.5305	1.74e-29	CA15P1	-3.50208	0.211792
LINC01237	-1.32426	0.0271161				TMPRSS4	-2.71577	2.2e-18	DGCR11	0.0877393	0.73421
LINS	0.628183	6.34e-05				AACS	-1.48829	1.43e-28	DGCR2	-0.0446555	0.780069
LIPT1	0.451358	0.0550832				RPL29P24	-3.7637	0.695147	DGCR5	-0.0864065	0.0291734
LL22NC03-2H8.5	-1.20081	0.00222808				POP5	-0.0216991	0.87842	AC004840.9	1.23231	0.00550408
LL22NC03-80A10.11	-3.84473	0.0664916				COQ5	-1.3419	1e-21	CHST12	0.494442	0.0326516
LL22NC03-80A10.6	2.67584	0.680933				RNF10	-0.930245	6.72e-13	CPSF4	2.09678	1.56e-48
LL22NC03-N27C7.1	-2.06736	0.0830671				RBM19	-1.35661	2.25e-12	ATP5J2	2.27113	1.01e-32
LPIN1	0.519455	0.00170675				PSPC1	-0.579349	0.000532783	GGT5	-1.88451	0.000177125
MALL	-0.246586	0.445195				TDH	-0.279539	0.30476	POM121L9P	2.29381	0.00336054
MAP2K2	-0.405618	0.0605368				MAF1	-0.943145	9.26e-09	BAALC-AS1	1.29685	5.79e-07
MAPK15	-1.09256	0.00801861				SHARPIN	-0.235324	0.0870354	BAALC	-0.140154	0.923508
MAT1A	-2.60864	5.19e-07				KIAA1875	-1.19599	0.000935662	FAM133B	1.2155	3.58e-15
MATN1	1.50299	0.0618237				SGMS1	-0.371931	0.0307506	LPIN1	0.519455	0.00170675
MATN1-AS1	0.129095	0.684509				TBX5	-1.33497	0.0066455	HYDIN	6.55147	3.35e-68
MCM3AP	0.599801	4.83e-05				STK32B	-1.83574	0.21691	CEACAM5	-1.80967	0.000764338
MGAT4A	0.00890768	0.97375				FLT1	-2.04719	7.56e-06	CEACAM21	-1.83581	0.216986
MITD1	0.925394	1.65e-05				STK4-AS1	-0.30218	0.413268	PPP1R9A	-0.490725	0.0103512
MLLT4	-0.235879	0.134703				STK4	-1.09354	8.58e-17	GTF2E1	-0.474775	0.00303175
MLPH	-0.762736	1.12e-05				TOMM34	-0.557292	2.03e-05	LYPD5	0.934076	0.429621
MORC4	-0.53115	0.000644976				PABPC1L	-0.251954	0.484159	TTC28-AS1	1.19918	8.46e-08
MRPL30	0.143011	0.404424				KIAA1614-AS1	0.286275	0.715602	KRT6A	-4.57837	0.00121898
MRPL4	-0.736699	0.00320109				RP11-46A10.5	0.623792	0.494913	KRT5	-2.19835	0.146692
MTMR3	0.274542	0.0581553				KIAA1614	-0.153781	0.846029	BX322557.13	-3.9965	0.625936
MYO9B	0.0423327	0.779443				XPR1	-1.00811	5.44e-09	DSCAM	-3.28901	9.89e-30
NDUFA10	0.0931563	0.574848				BRI3BP	-1.70228	3.67e-22	KRT3	-0.140282	0.923459
NEU4	-5.23983	5.84e-15				RP11-503G7.1	-4.04089	0.625936	KRT2	0.205639	0.79086
NPTN	-1.16055	2.03e-12				RP11-503G7.2	-3.81423	0.684079	KRT1	-1.35716	0.195201
NR2F6	0.0867737	0.702164				SMOC2	-5.27435	7.09e-24	AP001057.1	-3.89214	0.150159
NTSR2	-3.80005	0.0112137				PTPRN2	-2.32398	1.86e-08	AP001058.3	-3.99077	0.606792
NUTF2P2	-4.03811	0.638248				TMCO3	-2.45409	5.43e-27	AP001505.10	2.65024	6.82e-15
OBSCN	0.428977	0.0564248				SORCS2	-1.32619	0.000756132	STK3	0.896817	4.56e-12
OCEL1	0.0771569	0.691082				RP11-110I1.12	1.28548	1.67e-05	C3orf62	1.07275	2.43e-09
OCRL	-0.0226513	0.87107				FOXR1	1.30242	0.273554	GPX1	1.04439	0.108121
OR7E102P	-3.28827	0.00301575				SGK2	1.17977	0.0426019	RHOA-IT1	-3.89533	0.237019
OSBP2	-0.749764	0.000167775				SFSWAP	-0.386537	0.00173321	RHOA	-0.133252	0.406358
OTOS	-3.12676	0.0387868				DLEU1	3.1771	2.22e-06	USP4	-1.12441	4.77e-17
P2RX6	3.08784	2.89e-09				ATP7B	0.13949	0.371921	IAH1	0.444775	0.00602282
P2RY11	0.566713	0.0468514				SCX	0.808261	0.00921658	CPSF3	0.585944	0.000118046
PARK2	-6.7309	5.53e-12				BOP1	-0.918581	0.000136148	OSBP2	-0.749764	0.000167775
PASK	-0.167587	0.274237				HSF1	-0.666362	4.04e-05	SLC25A13	1.45039	3.74e-22
PCAT29	-3.44995	0.333826				MROH1	-0.851748	0.00114999	RARG	0.43437	0.0191347
PCNT	0.320375	0.0198941				RP11-448G15.1	-4.09261	0.0820059	RP3-395M20.2	-3.47561	0.0862122
PDCD1	-1.83873	0.220415				HECTD4	-0.754627	1.1e-06	RP3-395M20.3	-3.43768	0.408988
PDE10A	1.50997	8.12e-08				C19orf66	2.70513	9.79e-26	RP3-395M20.12	1.51196	0.719615
PDE4A	-1.1478	1.14e-05				ANGPTL6	0.876374	0.15694	PANK4	0.384717	0.0269259
PEAK1	1.26065	6.55e-19				TRAPPC9	-1.9255	1.9e-34	TNFRSF14	0.384492	0.639498
PEBP4	-0.136838	0.924312				SPATA13	1.60469	0.295074	PLCH2	1.95387	5.58e-05
PES1	0.119294	0.455136				SPATA13	-0.602867	0.000258602	KRT8	-0.586262	0.00393514
PFKFB3	-2.61722	9.17e-35				RP11-307N16.6	-2.31275	0.00851978	CYP2B7P	0.452172	0.403423
PFKP	-0.525456	0.0021253				CHAMP1	-1.01767	1.06e-11	LINC01484	1.09563	0.395137
PI4KA	0.25881	0.0950729				UPF3A	-0.897463	1.06e-10	CEA	-3.62494	0.0839694
PIAS4	-1.23711	1.37e-10				PPP2R2C	-2.8331	3.6e-68	U2AF1	1.15434	3.5e-11
PITRM1	-0.477787	0.000888903				LINC00365	-0.697477	0.10884	OSM	1.24289	0.152483
PITRM1-AS1	-0.296785	0.540881				CTD-3137H5.1	-3.63753	0.495574	RP1-102K2.9	-2.78429	0.88952
PML	0.547365	0.000404059				CTD-3137H5.4	-3.98932	0.176256	PPP3CC	0.190737	0.270813
PPAN	-0.474131	0.00782084				ELL	-0.864455	9.1e-06	SORBS3	-0.339544	0.089995
PPAN-P2RY11	-0.274898	0.777253				INTS4	-0.991109	1.59e-10	CCDC9	-0.0433136	0.797742
PPP1R7	-0.0879219	0.544806				AAMDC	0.64201	0.00293476	LINC01424	-0.652829	0.000789894
PPP3CC	0.190737	0.270813				RNF17	-1.01428	0.500468	UBE2G2	1.47181	1.13e-11
PRKCH	-1.20347	9.82e-12				JAKMIP3	0.614776	0.0181618	SUMO3	0.26026	0.0980706
PRKXP1	-0.787638	5.45e-11				DGKH	-0.819664	2.12e-06	PTTG1IP	1.35665	4.08e-20
RALGAPA1	-0.544646	0.000938608				KSR2	-1.19054	1.76e-10	TSPEAR	-0.692543	0.0956737
RANBP1	0.479974	0.0162145				RP3-462E2.5	-1.06144	0.507253	NCCRP1	0.727708	0.220219
RASA3	-2.89287	1.24e-73				MAPKAPK5	-1.32775	1.11e-14	PAK4	0.0840476	0.6867
REV1	0.370645	0.0215252				PROK1	0.69687	0.638133	AC084219.3	-4.09446	0.388017
RGL4	0.343122	0.781376				LAMTOR5-AS1	0.342344	0.066251	ZNF224	1.59292	7.79e-11
RHPN1	-0.506873	0.0081472				ABHD2	-3.59143	2.21e-27	AC084219.4	1.61739	1.34e-10
RHPN1-AS1	-2.34037	1.23e-29				RP11-177H2.1	-2.66733	0.0341429	ZNF225	1.30601	2.68e-07
RN7SL688P	-3.93661	0.961907				PINX1	-0.335768	0.168927	H2BFS	2.46121	3.82e-22
RNASET2	2.03462	4.74e-38				SOX7	-3.18868	0.523853	HSF2BP	-0.730864	0.0208269
ROCK2	0.0690446	0.640384				ZNF251	-1.12816	3.83e-09	MIA	3.77971	0.0101505
RP1-167A14.2	-4.04541	0.786052				HCAR2	0.123631	0.769629	RAB4B	1.17226	8.72e-09
RP11-10O17.1	1.9236	1.98e-08				RP11-324E6.10	-2.51729	0.00133643	RAB4B-EGLN2	-1.8298	0.279903
RP11-110I1.12	1.28548	1.67e-05				RP11-324E6.6	-3.99092	0.383829	SNRPA	0.218942	0.288053
RP11-116G8.5	-3.44664	0.0113623				HCAR3	-0.631421	0.342574	KRT85	-1.35386	0.123384
RP11-138H8.8	-4.09323	0.208172				KNTC1	-0.261346	0.13649	FLJ12825	-6.68139	1.37e-09
RP11-158I9.5	-3.33746	0.00185497				MICU2	-1.28834	8.21e-18	RP11-834C11.5	2.83805	0.00504717
RP11-158I9.8	-0.096302	0.411626				CCDC92	-2.14979	1.26e-25	RP11-834C11.6	-3.48939	0.0299486
RP11-247I13.11	-3.23079	0.104102				DNAH10	-2.07944	0.000410676	HMGN5	-3.50253	3.2e-12
RP11-247I13.8	-3.94001	0.382272				TMEM132B	-2.19651	0.000878966	GMFG	1.36805	0.117613
RP11-298E9.7	-3.94249	0.361775				ZNF106	-1.61361	2.97e-28	EMC10	-11.2846	8.86e-184
RP11-317N8.3	-3.8025	0.951854				TOX2	-1.42122	2.48e-06	CIC	0.24167	0.169133
RP11-317N8.5	0.371715	0.00213442				ATP6V0A2	-1.02612	4.59e-08	LIG1	0.71416	2.81e-06
RP11-334E6.3	-3.64624	0.869641				RP11-57A19.2	2.12652	0.0108951	C19orf68	0.448361	0.0251619
RP11-341N2.1	-0.640971	0.210843				SBK1	-1.13278	3.86e-14	ZNF114	0.429732	0.0223569
RP11-353K11.1	-1.80562	0.715666				RP11-88E10.5	-0.368482	0.239996	PKNOX1	-0.308465	0.0339489
RP11-367H1.1	-1.06315	0.848862				ATP11A	-0.759773	0.00247428	CSTB	1.27374	4.9e-16
RP11-382J24.2	-4.03811	0.384532				RP11-728G15.1	-3.76774	0.025204	PDXK	0.130839	0.377081
RP11-38C17.1	-2.51034	0.716277				CABP1	2.48644	0.0190544	RRP1	0.46745	0.0436898
RP11-407N17.3	-4.09504	0.11998				CTD-2194D22.4	-3.48668	4.49e-06	CHST8	-0.279439	0.371908
RP11-429J17.4	-4.03902	0.332451				IRX4	-3.14168	2.61e-31	LARP4	0.593966	2.08e-05
RP11-429J17.5	-2.06385	0.968405				CTD-2194D22.3	-0.956486	5.2e-05	NDUFA12	1.75628	3.78e-21
RP11-440D17.4	-2.04823	0.990398				ZNF26	-0.1479	0.365246	CEACAM1	2.05346	0.00380399
RP11-459E5.1	2.39821	6.76e-82				ZNF84	-0.257614	0.171953	LIPE-AS1	0.820188	0.0586214
RP11-514O12.4	-2.81583	0.0664703				PLEC	-1.13334	1.15e-08	SLC6A16	-0.68238	0.0640786
RP11-520H14.7	-3.25691	0.00403085				ATP8A2	-0.126659	0.645498	SUCLG2P2	-3.38136	0.00423105
RP11-527J8.1	-1.27833	0.00275461				PCCA	-1.45366	1.64e-21	RP11-434B12.1	-1.1133	0.00121392
RP11-536K7.3	-3.64097	0.563465				RP11-111M22.4	-1.60973	0.0337498	RRAS	0.55531	0.0247412
RP11-563J2.2	-1.34379	0.131664				RP11-111M22.5	-3.38288	0.334231	SCAF1	0.483938	0.0139809
RP11-592N21.1	-2.17683	0.818951				PRKRIR	-1.03981	2.17e-13	AC002115.9	-4.09631	0.774194
RP11-592N21.2	-4.03899	0.406273				RP11-111M22.2	-0.703207	0.0268689	HAUS5	0.859343	6.08e-09
RP11-661A12.12	-2.05065	0.498463				ST13P4	-3.01161	0.665443	SBK3	-2.4164	0.000416867
RP11-756A22.7	-1.88843	9.52e-05				IL16	0.952765	0.0905189	ADORA2A	3.5774	0.00353664
RP11-770J1.3	-3.16951	0.0100203				ADA	-0.652641	0.00914112	SPECC1L-ADORA2A	0.332376	0.0502544
RP11-770J1.5	-3.6803	0.557184				ST6GALNAC4P1	-3.93653	0.624687	ATP5G2	0.872562	8.02e-06
RP11-770J1.7	-3.99056	0.21494				VPS33A	-1.06579	6.07e-15	CALCOCO1	0.606945	0.0310674
RP11-779O18.2	-3.73282	0.0142957				DIABLO	-0.881929	2.3e-10	RP11-793H13.10	1.45378	5.96e-08
RP11-809C18.3	-4.09294	0.0823792				RP11-512M8.5	-0.0324336	0.0358256	ATF7	0.54635	4.3e-05
RP11-95I16.2	-4.09875	0.126635				RP11-512M8.11	-3.72088	0.912343	MIR646HG	-3.80005	0.0112137
RP13-463N16.6	-1.83094	0.221298				CLIP1	-0.585367	6.52e-05	PPP2R1A	0.118279	0.520469
RP5-1153D9.5	-2.58513	0.179862				RP4-735C1.6	-3.89564	0.213174	ADARB1	1.04105	1.79e-15
RP5-881P19.7	-3.09347	0.448713				CTD-2012K14.6	-2.6112	0.0643612	SORBS1	2.27867	1.05e-13
RP5-915N17.3	-3.89312	0.403749				CTCF	-1.01941	8.99e-13	SEMA3D	-5.9671	2.6e-09
RPL18AP2	-4.03954	0.959602				P2RX7	-4.34036	1e-07	ADAM17	0.597847	0.00207633
RPS6KA2	-0.296172	0.257539				MSRA	-0.715038	0.00589287	PPFIA3	1.02055	8.27e-08
RTFDC1	-0.309881	0.0456894				RP11-981G7.6	-2.00459	0.341784	TRPM4	0.520087	0.00336592
RTN4R	0.181919	0.61897				RP11-981G7.1	-3.17339	0.619748	HRC	2.57539	1.32e-07
RUNX3	-2.4058	0.00626139				PRSS51	-4.03638	0.332451	KLK8	-0.693533	0.552702
S1PR2	-2.28626	1.24e-05				WDFY2	-0.717146	7.08e-05	BCL2L13	0.825147	3e-11
SAP130	0.0979959	0.536928				TRIM13	-0.897749	1.01e-06	SLC19A1	0.854739	3.46e-05
SCAPER	-0.244835	0.304859				KCNRG	-1.30358	0.0106617	COL18A1	-0.225501	0.383911
SERAC1	0.649665	0.00066116				DLEU2	-2.3575	2.12e-24	AC099668.5	-2.48949	0.225646
SERPIND1	1.68098	0.265112				RPL23AP67	-3.52507	0.175927	MST1	-0.299082	0.396201
SFI1	-0.428591	0.0117963				ZNF891	-0.65273	0.00653748	AMIGO3	5.37427	0.00459248
SFMBT2	-0.731437	0.000225925				CTD-2140B24.6	-3.939	0.15495	GMPPB	-0.392422	0.0296835
SGSM1	0.987344	0.0109372				KCNK15-AS1	0.228879	0.00109075	RNF123	-0.223043	0.306891
SIRT6	-0.188144	0.334073				LINC01260	-0.686577	0.00803076	APEH	-0.819131	1.1e-05
SLC25A21	-4.72951	1.43e-23				RASA3	-2.89287	1.24e-73	AC000089.3	-3.06538	0.118562
SLC35E4	-1.5253	3.27e-06				CYP11A1	5.18202	8.31e-06	TBX1	1.69912	0.00228708
SLC38A6	0.394369	0.0493199				TENM4	-7.94598	1.72e-17	GNB1L	0.791628	0.00453071
SLC5A5	-1.31284	0.131937				LINC01257	2.20014	0.0449555	FPR3	-2.61391	0.0813849
SMARCA1	-0.552823	0.281215				GPR133	0.997497	0.00550207	CABIN1	0.95931	1.52e-10
SMOC2	-5.27435	7.09e-24				HRK	1.5594	9.8e-10	HPS1	0.451463	0.00122546
SNRPD3	0.564122	0.000533539				RNFT2	-0.0755579	0.781101	ITGB7	2.10706	4.19e-14
SNX9	0.109406	0.440777				RP11-540K16.1	3.12198	0.0733296	AC012456.4	-3.93946	0.0738709
SOD2	0.612449	1.86e-06				LARP6	0.0994319	0.759176	PDE9A	2.03176	1.71e-27
SORBS3	-0.339544	0.089995				PTK2	-1.04161	9.7e-14	RP4-740C4.5	1.55865	5.26e-05
SPECC1L	0.360069	0.0193444				SNORA49	-2.61073	0.0881983	RP4-740C4.7	-0.91489	4.64e-07
STK25	-0.937553	2.31e-12				EP400	-1.12022	1.19e-14	RER1	1.10893	6.38e-17
STRA6	5.45232	4.58e-52				KNOP1	-1.23829	1.39e-18	PEX10	0.890953	3.01e-08
SV2B	2.21005	0.000463957				AC002550.5	-4.09116	0.159172	MORN1	0.703227	0.000207128
SYNE1	0.169282	0.390039				C16orf62	-1.47867	9.91e-26	AGPAT3	0.194501	0.230719
SYNJ2	-0.299846	0.0213343				IQCK	-0.880732	1.8e-05	HPSE2	0.647061	0.561232
TAF3	-0.440164	0.00142809				RP11-33N14.3	-3.59918	0.472711	PLA2G4C	0.711055	0.0315091
TANGO2	0.438768	0.0151973				RP11-33N14.5	-3.85391	0.0852908	ARFGEF2	-0.106475	0.540585
TBX1	1.69912	0.00228708				RFC5	-1.02634	1.12e-10	FOXK1	0.303384	0.0425393
TCN2	2.8134	0.00524937				WSB2	-0.346133	0.0415643	KRT6B	2.42784	0.120155
THAP4	-1.10647	7.74e-09				SCARB1	-1.5584	1.54e-19	KRT75	2.41808	0.126381
THAP7	0.430835	0.0229057				LINC01234	-1.46546	0.255013	GAPDHP38	-3.72154	0.729509
THAP7-AS1	0.83205	0.000530476				RP11-972P1.7	-0.0209844	0.0142008	AC011551.3	-3.76883	0.350782
THSD4	-5.0673	1.43e-80				SETD8	-0.901309	3.16e-10	PPP5D1	-0.235405	0.639752
TLE3	-1.37843	2.95e-20				RILPL2	0.284237	0.156261	XXbac-B135H6.18	-1.51251	0.0184805
TMEM25	-5.43778	2.82e-50				RILPL1	-0.907527	7.05e-09	THAP7	0.430835	0.0229057
TMEM255B	-3.53132	5.34e-10				SNRNP35	-0.747114	3.25e-05	P2RX6	3.08784	2.89e-09
TMPRSS4	-2.71577	2.2e-18				RP1L1	-0.624461	0.419186	LZTR1	1.3777	4.3e-09
TOP1MT	-0.822665	3.45e-10				CDC42P3	-3.94729	0.229243	THAP7-AS1	0.83205	0.000530476
TPTE2P1	-2.75021	0.0822856				LY6E	-0.0508928	0.769878	AIFM3	-2.42674	6.42e-11
TPTE2P6	-3.89974	0.95444				C8orf31	-3.81338	0.803227	SGSM1	0.987344	0.0109372
TRMT2A	0.639281	1.59e-06				RP11-273G15.2	0.774902	0.245582	RP11-449P15.2	1.10119	0.00614926
TSGA10	0.164121	0.573124				P2RX2	-5.8414	1.01e-48	SUN1	0.319262	0.051991
TSPAN14	-0.447026	0.00514336				RP13-554M15.5	-1.65101	0.103666	GET4	0.0784965	0.661589
TTC28	0.07427	0.763094				PXMP2	-0.707654	0.00493986	ADAP1	0.659409	0.00687849
TTC6	-2.86501	2.51e-23				PXMP2	-3.60102	0.634854	COX19	0.387264	0.00844773
TUBAL3	-2.10092	0.00163606				POLE	-0.618793	3.29e-06	ITGB1BP1	1.18434	6.25e-15
TUFMP1	-4.04154	0.208612				RP11-417L19.4	-2.9691	0.024526	ASAP2	0.174446	0.15052
TULP4	-0.912241	1.1e-08				RP11-417L19.6	-0.446659	0.120261	MX2	2.35769	7.43e-07
TXNRD2	0.443223	0.00709276				PUS1	-1.3999	2.18e-15	DPCD	0.375825	0.0404037
UACA	-0.671166	1.6e-05				ULK1	-1.58805	9.72e-14	POLL	0.166541	0.267621
UBE4A	-1.02123	1.3e-09				ACAD10	-0.949428	1.75e-13	SNAI1	-0.438517	0.356852
UBL7	-0.171394	0.321567				ATXN2	-0.694629	4.64e-05	RBAK-RBAKDN	-4.03191	0.00266731
UBL7-AS1	-0.674105	0.00342251				TPTE2P1	-2.75021	0.0822856	RBAK	0.311886	0.0612873
UBTFL6	-4.09762	0.21698				NCOR2	-2.59531	1.21e-37	RP3-462D8.2	-3.19271	9.15e-05
UPB1	-0.192071	0.860474				MLXIP	-0.999039	4.32e-13	NFKBID	1.24837	2.77e-06
UPF3A	-0.897463	1.06e-10				LRRC43	-5.70799	2.82e-08	ELK3	-1.17516	6.94e-09
UPK2	3.77884	2.43e-32				WBP4	-1.0126	3.78e-11	TMEM86B	1.9979	2.55e-12
USE1	0.264631	0.159667				ELF1	-2.06144	9.7e-30	CTD-2587H24.14	1.83116	1.02e-07
USP2	-1.21919	3.7e-09				GAPDHP52	-3.75874	0.95444	CTD-2587H24.10	-2.39639	0.000506149
VEZF1	-0.870113	1.3e-06				ZDHHC20-IT1	-3.93791	0.975434	PPP6R1	0.309538	0.087254
VWA3B	-1.80492	0.0191851				ZDHHC20	-2.07677	1.25e-46	PTPRH	-0.336889	0.575112
WDR37	-0.138599	0.353058				ZFAT	-0.780443	1.41e-06	LTA4H	1.35071	1.21e-20
WNT3A	1.74466	0.00014331				GLI4	0.222217	0.226476	SYMPK	0.0044864	0.971664
YBEY	1.53513	3.99e-13				RP13-582O9.5	-0.72321	0.000100753	COL6A1	0.636253	0.091784
ZBTB7A	-1.06849	1.19e-05				RP13-582O9.7	-1.8519	0.257312	CYP2S1	2.17675	3.41e-07
ZC3H3	-0.710459	5.96e-06				RHPN1-AS1	-2.34037	1.23e-29	POU2F2	2.62302	7.24e-06
ZDHHC8	0.861724	2.93e-08				TOP1MT	-0.822665	3.45e-10	ZNF526	0.288781	0.327448
ZHX3	-0.905717	2.62e-10				ZNF696	-0.381348	0.174633	DEDD2	1.31902	8.24e-07
ZMAT5	1.07494	2.98e-07				ZFP41	-1.10708	4.36e-09	ACTN4	-0.280469	0.0957788
ZMYND8	-1.10295	1.66e-18				ZFP41	-0.952982	0.0558778	KCTD15	-0.225263	0.0811009
ZNF623	-0.759058	6.98e-08				CDADC1	-0.753251	0.000688501	GS1-293C5.1	-4.095	0.388017
ZNF707	-0.958805	1.62e-08				RP11-331D5.2	2.99378	0.0588677	PON2	1.26784	6.93e-10
						SCARNA13	2.59142	8.83e-05	CDC45	0.616014	0.000978151
						SNHG10	3.67324	0.08914	RHPN2	-0.316731	0.015988
						GLRX5	-0.0591803	0.79021	VPRBP	-0.470345	0.000910437
						ELMSAN1	-1.29363	1.84e-10	C19orf81	1.22614	0.0492882
						CPPED1	-0.928305	3.89e-06	SHANK1	2.19328	0.0455186
						LATS2	-0.226243	0.173952	SYT3	0.220395	0.316481
						GALNT9	-6.39968	3.74e-07	NCALD	1.01646	0.0159992
						ALOX5AP	-4.03451	0.00452215	RIMS2	-5.10452	1.81e-05
						ARRDC2	-0.120119	0.511075	PON1	-1.82456	0.246387
						AKR1C3	3.15345	3.96e-11	PPP5C	0.484877	0.00228292
						AKR1C2	2.15969	2.41e-07	NSDHL	0.847022	6.99e-10
						AKR1C1	0.201037	0.708025	CETN2	1.47976	2.36e-16
						RP11-642A1.3	-1.70931	0.00207198	KRT71	4.32258	0.00454409
						CTD-2014D20.1	-3.64111	0.90446	KRT74	4.3605	0.00169294
						AGO2	-1.93689	5.2e-32	KRT72	-4.05356	0.00840956
						KPNA3	-1.91062	9.94e-35	RPS16	1.10984	2.35e-07
						MMP17	1.00283	8.04e-05	PLEKHG2	-0.961064	2.84e-06
						RP11-417L19.2	-0.612284	0.00154427	SUPT5H	0.360576	0.00674465
						GRK1	-3.80659	0.0206786	MX1	6.58238	2.01e-92
						SCRT1	3.0855	0.00171202	C22orf39	0.821163	5.29e-07
						DGAT1	-0.567545	0.000336657	HIRA	-0.06208	0.691399
						EDC3	-0.62572	7.22e-07	SNRPD2	0.842851	1.25e-05
						CLK3	-0.121029	0.411335	QPCTL	1.45424	1.68e-15
						RP11-120K24.5	-2.23744	0.854909	GIPR	1.17691	0.00105622
						RP11-120K24.4	-2.38719	0.998174	SIX5	-0.529716	0.0194243
						MCF2L	-0.641054	0.00184087	AC074212.6	-1.7598	0.659488
						RPL37AP1	-3.99326	0.529542	AC074212.5	-0.119912	0.877886
						TTPAL	-0.777806	3.18e-09	DMPK	0.377714	0.0446566
						DHX37	-1.56042	4.77e-19	AC074212.3	2.31971	0.034108
						UBC	-0.632103	0.000123092	TMEM143	0.660526	0.000817969
						ZNF664	-1.58574	2.41e-29	CARD8	1.04501	9.28e-10
						FAM101A	-2.6153	0.0792034	LRRC3	0.272216	0.286369
						RP11-214K3.25	-3.06854	0.566891	KB-68A7.1	-1.66391	0.00138871
						MR1	-1.13845	0.00120236	MTND6P21	-3.99741	0.0740369
						IER5	0.263558	0.182934	AP001065.15	-3.56475	0.642216
						STX6	-1.46821	2.07e-29	CABP7	-1.63011	0.115821
						SLC39A4	-0.470253	0.0844111	ZMAT5	1.07494	2.98e-07
						GS1-393G12.14	-2.34457	0.423937	GGT2	4.77283	0.000150014
						CPSF1	-1.00419	1.55e-10	FAM230B	-4.09604	0.21698
						RP11-76C10.6	-3.89171	0.95646	AP001628.6	-4.09359	0.208172
						LINC00552	-1.42407	0.275591	WDR4	-0.242375	0.200426
						RP3-453C12.14	-2.07529	0.31747	NEURL1	-2.96016	2.56e-32
						SDC4	-0.900733	7.83e-09	RIPK4	1.24624	1.58e-08
						Sep-09	-1.63048	5.83e-22	LL21NC02-1C16.1	1.63724	1.61e-08
						GSTM5	-3.09576	0.000349294	C21orf67	0.0850037	0.676618
						GSTM1	-3.25463	3.87e-05	ITGB2-AS1	0.890235	0.0165262
						GSTM2	-1.18778	0.0769081	ITGB2	-0.0464983	0.867083
						ZMYND8	-1.10295	1.66e-18	FAM207A	0.320255	0.204923
						XYLT1	0.400775	0.124312	AP000345.1	1.69066	0.27021
						RP11-21A7A.3	-1.6279	0.0468057	RP3-405J10.5	-3.80269	0.909404
						MACROD1	-0.219921	0.530439	LIMA1	4.97613	7.47e-129
						FBXW8	-1.24441	3.2e-16	PRKD2	0.345062	0.0320966
						CTD-2517M22.14	3.55355	0.284908	STRN4	0.333095	0.047657
						MFSD3	-1.86224	2.84e-15	BCRP2	1.14036	7.06e-13
						CTD-2517M22.17	-1.28765	0.206634	KB-1592A4.15	-4.09506	0.611051
						RECQL4	-0.232542	0.130263	KIDINS220	0.559535	0.00122983
						C8orf82	-0.49839	0.00497443	AMZ1	-6.16056	1.37e-60
						PPP1R16A	-0.527028	0.0114849	GNA12	-0.0349061	0.8668
						LRRC24	0.339757	0.225959	PREX1	-5.48285	1.94e-154
						GPT	0.0904769	0.789191	MYL6P1	-4.04626	0.551435
						ARHGAP39	-0.995696	2.53e-07	KRT18P37	-3.89717	0.0726352
						USPL1	-0.555123	0.0127188	GOLGA7	0.424176	0.00335136
						HMGB1	-0.781733	0.00012245	LINC00896	-0.856472	0.362924
						BAI1	-1.02899	0.000445802	REV1	0.370645	0.0215252
						EEF1DP3	-3.48075	0.00364889	RP11-536G4.2	0.579345	0.676607
						C1QTNF9	-1.84326	0.226386	CRYBB2P1	1.3006	1.24e-11
						CRMP1	-2.10754	0.0663404	CTA-390C10.10	0.574932	5.88e-07
						RP11-15J22.8	-3.93892	0.15548	PCBP3	0.221782	0.346391
						ZCCHC8	-0.160441	0.288302	ZNF574	0.372826	0.203588
						DBNDD2	-0.711835	0.0017094	AXL	-0.598588	0.31322
						SYS1-DBNDD2	-0.645133	0.0118001	PLA2G6	0.846565	0.00148583
						PIGT	0.120273	0.454696	CTA-228A9.4	-3.84782	0.678508
						TTC36	-3.11986	0.0367286	ZNFX1-AS1_3	-4.09506	0.611051
						TMEM25	-5.43778	2.82e-50	ZNFX1-AS1_2	-3.60064	0.95444
						RP11-770J1.3	-3.16951	0.0100203	ZFAS1	1.42833	1.22e-11
						IFT46	-0.252222	0.143791	ABCG1	1.83945	4.46e-32
						KMT2A	-1.20596	1.92e-13	CECR2	1.60523	3.68e-08
						LNX2	-1.93209	1.24e-36	AC005307.3	-3.1495	0.0157382
						RP11-299M14.2	-3.94088	0.95444	GTF2IP1	0.652914	0.000742367
						PUF60	-1.33404	2.09e-13	CEACAM6	1.73283	0.002458
						EPPK1	-0.321466	0.203285	PHLDA3	0.836886	1.67e-05
						NRBP2	0.14788	0.654363	FCGBP	1.71067	0.00159683
						RP11-15J22.5	-1.6563	0.167321	TMPRSS2	-0.612044	0.00850491
						RSRC2	-0.52434	0.00410481	CTD-3001H11.2	-1.58059	0.575548
						RP11-972P1.10	-3.68129	0.557637	GLTSCR1	0.529216	0.00347515
						RP11-972P1.11	-1.61399	0.923623	SOAT2	-3.09354	5.07e-12
						TMED2	-1.40056	1.24e-16	IGFBP6	0.296277	0.388646
						RP11-486O12.2	1.11194	0.287036	CTC-471J1.10	-3.84714	0.384532
						JAKMIP1	-6.45315	5.68e-25	ZNF616	0.359246	0.0694651
						AC002985.3	-3.52573	0.115435	DYNC1I1	4.30627	1.76e-09
						COPE	-0.312849	0.157963	LINC00322	-3.84317	0.155801
						RP11-686G8.2	-2.38141	0.57799	PLEKHA4	-2.245	2.18e-20
						CEMIP	-0.577046	0.0889796	PPP1R15A	1.27368	4.85e-09
						RP13-507P19.2	-3.33583	0.0231054	C1orf86	0.652701	0.000440784
						ASNSP3	-3.59428	0.108065	LINC00313	0.852411	0.210243
						RP11-12G12.7	-0.508732	0.0195616	CTD-2568A17.1	-3.95124	0.0528581
						RP11-271M24.2	-2.53885	0.109858	C19orf48	0.472374	0.020678
						MTMR6	-1.33498	6.59e-12	POFUT2	0.967444	6.64e-09
						NUPL1	-1.21051	7.05e-19	GUCD1	0.709992	3.24e-06
						UPK2	3.77884	2.43e-32	SNRPD3	0.564122	0.000533539
						BCL9L	-1.20401	9.44e-08	UPB1	-0.192071	0.860474
						RN7SL688P	-3.93661	0.961907	SPIB	2.95367	1.35e-13
						RNF34	-1.16889	1.5e-10	POLD1	0.677473	0.00126345
						KDM2B	-1.6521	1.29e-35	NR2C1	1.48987	1.58e-17
						ABLIM2	-1.48946	5.85e-08	RP11-521D12.1	-3.72089	0.0509359
						LINC00663	0.673372	0.380365	YWHAQ	0.451188	0.00418509
						CTC-559E9.6	-0.929723	0.839211	CCDC114	-0.303302	0.304222
						FXYD6	-1.27498	0.000936495	ZNF787	0.53974	0.0386892
						RP4-781B1.5	-0.203234	0.058149	VEZT	0.352805	0.00451665
						KCNK15	-0.389433	0.263311	UBR5	-0.204147	0.15336
						RIMS4	-1.61505	6.03e-20	AC144450.1	0.126508	1.05e-08
						YWHAB	-1.41044	9.88e-24	AC141930.2	-2.1861	0.0419036
						AGPAT5	-1.47402	1.54e-22	TBCB	0.875923	1.12e-06
						GPX1	1.04439	0.108121	CAPNS1	1.0765	5.98e-07
						RP11-666O2.4	-4.09265	0.159172	COL6A2	-1.57028	2.59e-06
						SULT1A1	-0.136764	0.458129	PPP1R13L	1.061	1.93e-09
						NPIPB8	-0.0580751	0.950431	ERCC2	0.326356	0.0658315
						KL	0.60065	0.651191	RYR1	-0.649483	0.233161
						DDX51	-0.173131	0.184876	CHMP2A	0.817021	2.13e-05
						EP400NL	4.92289	1.6e-06	TRIM28	0.491164	0.00493351
						PCNPP1	-1.81253	0.841384	UBE2M	0.980621	1.2e-05
						BRAP	-0.745119	1.26e-07	MZF1-AS1	0.452978	0.249699
						RPSAP54	-2.0387	0.137084	ANKRD36	0.700319	0.00537132
						SNX29	-1.36005	3.95e-14	LRRC4B	-1.39303	0.003454
						AMICA1	1.10713	0.389449	C12orf10	0.740026	0.000130444
						KCNJ12	0.13195	0.883965	RP11-680A11.5	-1.46076	0.421225
						RP11-770J1.5	-3.6803	0.557184	AAAS	0.364558	0.00468133
						RP11-770J1.7	-3.99056	0.21494	SP7	-0.747959	0.550048
						UBE4A	-1.02123	1.3e-09	ZNF566	0.903822	0.000262466
						ATP5L	-0.168714	0.429164	MIF-AS1	-1.29694	0.00944401
						AC156455.1	-0.470057	0.621048	MIF	0.746723	0.0657754
						BCL7A	-0.886998	3.16e-09	SLC2A11	1.75596	2.83e-07
						XKR6	-5.17579	3.06e-11	AP000350.10	-2.85559	0.0683209
						IGHG1	-1.98523	2.2e-05	CLDND2	2.01829	6.14e-07
						TBC1D27	-3.84689	0.00326856	ETFB	1.34192	5.97e-15
						GUCY2D	1.73519	0.264755	CTD-2616J11.11	-1.72761	0.00490467
						TP53BP1	-1.62903	2.35e-15	CTD-2616J11.10	-2.51056	0.0948393
						STARD9	-1.19378	0.000646847	CTC-204F22.1	-3.67273	0.0110898
						AC002550.6	-3.20014	0.863841	ZNF233	1.75333	3.11e-14
						SLC35G5	1.11196	0.215868	ZNF227	0.532144	0.00216776
						MTMR9	-1.37833	5.91e-14	ZNF235	1.89267	2.73e-15
						RP11-307C12.13	-2.59403	0.721076	MYH14	0.739623	4.46e-05
						PMVK	-0.538515	0.00163842	CSAD	1.66558	1.8e-10
						B3GALTL	-1.47611	7.69e-10	ZNF740	-0.066506	0.621258
						KCNC4-AS1	-3.84274	0.382134	CRKL	0.252403	0.0548882
						SLC6A17	1.92967	0.0169264	PRMT2	0.42872	0.000721094
						CPLX1	0.108203	0.80136	RP11-313P13.4	2.04176	0.0535656
						EYA2	-0.549027	0.00604277	EIF5AP3	-3.98779	0.81868
						FAM174B	-0.300586	0.0622009	PPP1R37	0.16623	0.413523
						ARHGAP17	-1.09499	4.19e-16	MARK4	0.0799871	0.616169
						PARP10	5.10327	2.95e-41	IGFL4	3.22913	4.81e-05
						RP11-775C24.4	-3.46965	0.179	RP3-412A9.17	-3.85302	0.0331634
						C15orf26	2.51263	4.02e-07	DSCAM-AS1	0.62763	0.00339195
						CUX2	-2.31013	3.54e-05	FAHD2CP	2.50058	1.74e-07
						RP11-10O17.1	1.9236	1.98e-08	GEMIN7	0.74864	2.01e-05
						UBL7-AS1	-0.674105	0.00342251	CTB-179K24.3	0.193896	0.715985
						RP11-10O17.3	-3.67911	0.680739	PEX1	1.962	5.79e-11
						RP11-128L5.1	-0.698515	0.677908	AC007566.10	-2.36597	0.000737886
						FTH1P7	-0.88762	0.00435182	HIP1	-0.663846	2.68e-05
						DHRS12	-1.34862	1.23e-09	FAM3B	-0.638848	0.0797605
						SNORA74B	1.84857	0.022525	CDK14	-4.60161	5.84e-09
						ATP6V0E1	-0.121771	0.339846	MITD1	0.925394	1.65e-05
						ARC	-2.08273	1.32e-18	MRPL30	0.143011	0.404424
						THEM6	-0.671236	0.000533223	RP11-38C17.1	-2.51034	0.716277
						SLURP1	-4.10312	2.14e-07	C2orf15	-1.92298	0.354977
						JRK	-1.2983	3.08e-11	AC018766.6	-3.50725	0.0301523
						CTD-2292P10.4	0.243007	0.501759	AC018766.5	2.90572	1.22e-06
						PSCA	0.130782	0.700427	AC018766.4	1.47796	5.34e-05
						LPAR6	-7.93444	3.58e-08	PNKP	0.470439	0.00073346
						RB1	-1.97803	9.34e-39	TBC1D17	0.559813	0.000222692
						INF2	-1.12292	3.53e-11	PTOV1	0.429744	0.000811348
						RP11-87C12.5	0.729598	0.00224849	NUP62	0.332083	0.0183467
						WDR66	-1.12922	0.00257975	AKT1S1	0.16759	0.189218
						ZNF250	-0.870382	1.56e-06	IL4I1	-0.0783727	0.86176
						ZNF774	1.61641	1.08e-13	FOXA3	0.429235	0.584891
						COG7	-1.11509	2.74e-17	KIAA1671	-0.456371	0.0109657
						SCNN1B	-2.72266	6.79e-13	FUT2	-0.18637	0.905584
						VWA3A	-0.680752	0.562421	MAMSTR	0.718024	0.25415
						DNAI2	-1.83081	0.221312	RASIP1	3.32682	1.85e-21
						RP11-158L12.4	1.40356	0.625413	KIAA0355	0.998152	0.000140631
						PCGF3	-1.12575	6.35e-18	RP11-845M18.6	-3.01084	5.01e-09
						SLC25A26	-1.73515	1.88e-10	KRT83	0.72021	0.0167602
						ARID3B	-0.0221911	0.925264	KRT86	1.62126	1.71e-07
						CTD-2246P4.1	1.69066	0.27021	POM121C	0.0197947	0.918209
						MFSD11	-0.789077	3.92e-06	AC006014.7	-2.522	0.970336
						AC061992.2	-3.64045	0.0669332	PMS2P3	0.537942	0.0432151
						RP11-248G5.8	-0.0232912	0.376061	SPDYE5	2.4322	0.0233513
						TPTE2P2	-0.590943	0.0106843	KIAA1324L	-0.791189	0.0121321
						GPR139	-7.5108	6.32e-11	LSM14A	0.480189	0.000483791
						RP11-112H10.4	-0.526967	0.123032	BCR	-0.324771	0.0496373
						Sep-04	-0.319275	0.380903	ADRBK2	0.325577	0.048702
						MTMR4	0.0107802	0.938266	PSMC4	0.804622	7.78e-05
						SPATA5L1	-1.07038	3.49e-07	RP3-405J10.3	-1.04481	2.23e-16
						C15orf48	1.17435	0.0145199	RAB36	0.406916	0.0464084
						GATM	0.748611	0.12811	RTDR1	2.14613	0.0179784
						RP11-519G16.3	-3.44525	0.0114429	RHBDD2	0.788166	3.53e-08
						RP11-87C12.2	-1.78411	0.546368	POR	0.902463	1.5e-07
						STRA6	5.45232	4.58e-52	HIC2	2.33029	3.28e-20
						TNRC6C	-0.573813	0.0126309	FBXO46	0.902501	3.46e-05
						MGAT5B	3.49955	8.11e-65	NPHS1	0.723929	0.465405
						KCNK9	-1.97564	0.00244091	CDK17	0.862369	7.72e-11
						RP13-977J11.2	-1.441	0.000324225	CTD-2616J11.2	-1.27265	4.53e-08
						RP13-977J11.8	-3.44815	0.299967	CTD-2616J11.3	-2.36767	0.0278206
						RP13-977J11.3	-3.94567	0.930616	CTD-2616J11.14	-2.97439	0.228294
						ARHGEF7	-0.707168	2.35e-05	SPECC1L	0.360069	0.0193444
						LARGE	-2.08381	5.04e-17	ZNF841	1.66755	1.65e-13
						PARN	-1.1049	6.82e-18	AC005757.7	-3.59626	0.95444
						CTB-193M12.3	-3.89185	0.020566	BLOC1S3	0.68231	0.000685764
						NDE1	-1.74488	4.96e-18	TRAPPC6A	1.27517	1.12e-10
						TEX29	-0.0558366	0.953349	NKPD1	2.96105	5.63e-08
						CCDC33	-0.216972	0.873466	R3HCC1L	0.395012	0.0423919
						TUBGCP3	-1.32348	2.57e-18	LGALS7B	-1.84228	0.225027
						UBE2G1	-0.889196	2.41e-11	LGALS4	2.15155	0.00100847
						ABCC1	-1.96299	1.09e-16	AC104534.2	-3.99529	0.875716
						LINC00475	-1.4468	0.177233	ECH1	0.718373	0.000148179
						C4orf48	-0.282104	0.640389	AC104534.3	0.274017	0.000936203
						NARS2	-1.15589	2.68e-15	PLXNC1	2.88482	1.64e-24
						CTD-3154N5.2	-2.26655	0.695064	SYNE4	0.190254	0.226679
						SUGT1	-1.07299	2.03e-11	ALKBH6	1.26161	1.38e-16
						NXN	-0.722765	1.9e-05	CLIP3	1.91553	2.12e-07
						ABCC6	1.81976	3.77e-07	SDHAF1	1.02296	0.000416505
						FBXL6	-0.671559	2.11e-07	AC002116.8	0.709971	0.163333
						TMEM249	-1.01941	0.474654	THAP8	0.983332	1.24e-05
						TMEM249	-0.359547	0.415693	AC002116.7	-0.517551	0.224335
						SLC52A2	-0.888639	4.32e-05	LSS	0.428493	0.00894101
						ADCK5	-0.565423	0.000989242	AP001468.58	-3.38732	0.335111
						NOS1	-5.90276	3.01e-07	SPATC1L	-0.066285	0.804252
						NOS1AP	-4.44236	1.96e-43	FTCD	1.97117	8.56e-05
						RP11-1134I14.2	-4.04062	0.95444	RRP1B	0.51951	0.000571867
						BMP7	-2.45357	2.96e-47	CEACAM3	-2.6179	0.0876457
						RP4-813D12.3	-0.967693	0.788657	RP11-1136G11.8	-4.09261	0.0820059
						PTPRJ	-1.2636	1.21e-08	MFSD5	0.270308	0.068614
						MED13L	-2.47362	3.14e-58	SSR4P1	1.13414	6.7e-05
						TBC1D16	-2.85965	5.84e-77	KB-208E9.1	-3.38958	0.827766
						FGFRL1	-3.00787	2.64e-65	BAIAP2L2	1.68651	0.000990882
						SUDS3	-1.35286	1.1e-22	TSGA10	0.164121	0.573124
						RPS12P26	-3.18408	0.325543	C5AR1	2.66988	3.61e-05
						SEMA4B	-1.05535	5.3e-08	MGLL	0.0233535	0.90541
						DNMT1	-0.857867	3.31e-08	ZNF260	0.779218	2.81e-05
						CTD-2194D22.5	-4.09295	0.0823792	ZNF529	1.01996	2.34e-06
						RP11-338K13.1	-3.89091	0.00959935	STYXL1	0.441931	0.00234009
						ACSM5	-3.13378	0.03846	PSG3	1.65236	0.275106
						RP11-139H14.5	-3.57262	0.0174647	GRHL2	-0.786029	2.31e-09
						LCP1	-0.661046	0.0029727	EID2B	0.849049	0.00438386
						CTD-3203P2.3	-4.04001	0.159172	EID2	1.95343	5.54e-17
						KDM8	-1.01952	2.35e-06	TDGF1P7	-4.1006	0.129852
						CTD-3203P2.1	-1.74026	0.817629	ZNF615	1.77018	6.18e-17
						FLJ21408	-2.4542	2.68e-08	ZNF350	1.40188	1.34e-12
						NSMCE1	-0.677714	1.42e-07	ZNF614	1.01938	7.86e-10
						MAGI1	-2.19369	1.03e-47	ZNF350-AS1	0.724734	0.35013
						DHX40	-0.889001	2.38e-11	AL133493.2	-4.2561	0.00342398
						CALR3	0.422883	0.736206	SIGLEC7	-3.11988	0.0391093
						CTD-3222D19.2	-3.89175	0.15839	LRFN3	-0.63276	0.0291814
						C19orf44	0.144385	0.491611	SLC37A1	0.720045	2.44e-05
						RP11-495K9.3	4.8988	7.66e-05	OPA3	0.335789	0.0299389
						FCHSD2	-0.800176	1.7e-07	CTB-49A3.4	-3.89214	0.0222757
						RP11-897M7.1	-3.52046	0.00392553	FSTL4	-1.74281	7.17e-05
						ZNF16	-1.04307	7.95e-09	RP11-15A1.7	1.50511	5.39e-06
						XPO6	-1.60325	6.59e-28	ZNF230	1.44992	0.000102385
						SDR42E2	-3.71837	0.47226	AJ011931.1	-3.33601	0.303175
						SMG1P1	3.43231	0.0129965	PCBP2-OT1	-3.46044	0.0470897
						RRN3P3	2.20963	0.33774	PRR13	0.355209	0.0231819
						RPTOR	-1.71389	9.2e-29	RP11-793H13.8	2.4582	0.71079
						CCDC40	-1.7419	8.74e-06	PCBP2	0.347798	0.0198458
						TAOK3	-0.75286	5.87e-08	RFPL1S	-2.24974	0.52902
						HTT	-1.23477	1.85e-17	AP1B1	0.0293312	0.857471
						SH3TC1	-2.10529	9.27e-20	BOD1	-1.05197	8.05e-09
						RP11-230F18.5	-1.03861	0.000958222	GGT1	3.80172	8.79e-51
						DCUN1D2	-0.563457	0.0101812	BCRP3	-0.405385	3.28e-09
						C8orf33	-0.468398	0.00316076	C12orf80	-0.84879	0.164127
						PHKA2	-0.0311668	0.843485	KRT7	0.566169	0.0117092
						WISP2	-1.56423	7.52e-06	LINC00592	0.551495	0.219658
						TMED10P1	-3.99145	0.610602	JAZF1	0.667331	0.10522
						ZNF252P-AS1	-0.505064	0.23284	LFNG	-4.5668	8.04e-67
						ZNF252P	-0.699852	0.000165478	LRRN2	-1.47486	8.74e-05
						RAD51B	-0.34198	0.0590616	FBXO27	0.94919	9.7e-11
						MYEOV	-5.36873	2.13e-29	BBC3	0.59685	0.029387
						MTUS2	-4.73774	5.16e-10	TMCC3	2.32364	1.49e-10
						TMEM120B	-1.61882	7.55e-08	TBX4	0.456701	0.513073
						RP11-172H24.4	4.31389	3.43e-19	PEPD	0.870171	1.16e-05
						RP11-261P13.5	-3.38822	0.474371	RPL29P33	-3.99437	0.384834
						IFT88	-0.992407	7.51e-11	PRDM15	-0.0898569	0.517355
						IL17D	0.414049	0.163807	SBSN	0.75878	0.111152
						GAS6-AS2	-0.478156	0.238676	RP11-778J16.2	-3.93846	0.072608
						GAS6	-0.0771287	0.717769	RELB	2.86598	3.76e-18
						RP11-728F11.4	-1.86254	4.51e-06	RP11-400L8.2	-3.89659	0.159424
						LINC00511	-2.05519	4.66e-05	AP2S1	0.490444	0.0172596
						GTF2H3	-0.996134	6.92e-12	VRK3	0.676949	0.000363517
						EIF2B1	-0.972013	5.89e-11	ASB4	0.935272	0.528994
						DDX55	-0.403457	0.00721043	LL22NC03-2H8.5	-1.20081	0.00222808
						RP11-102K13.5	-0.573272	9.68e-12	LL22NC03-80A10.6	2.67584	0.680933
						NDUFA10	0.0931563	0.574848	IGLV5-52	-2.73149	0.00966404
						GAK	-0.891618	2.38e-10	BMS1P20	1.83053	0.173897
						UPF1	-0.420379	0.0302799	RP11-1246C19.1	3.94523	1.4e-12
						CERS1	-0.610353	0.000187373	INTS1	-0.415166	0.0419513
						GDF1	1.12027	0.0105123	CSE1L-AS1	2.545	0.0138306
						CDCA4	-0.626346	0.00161446	SNAP23P	-3.73461	0.0772553
						SEC14L1	-0.661079	5.85e-06	CSE1L	-0.21559	0.0921104
						CTD-2541M15.4	-1.61412	0.0809231	CDH4	-2.74907	0.0079132
						MCPH1	-1.49309	6.12e-17	GPI	0.733425	2.16e-05
						CTD-2541M15.1	-2.76186	3.9e-05	RPEP4	-4.03987	0.960554
						RP13-977J11.9	-4.09509	0.95444	NF2	0.591343	0.00025221
						WASF3	-2.59912	7.32e-48	AP001626.1	8.00333	1.03e-82
						SOX7	-0.974991	0.268521	C21orf33	0.352998	0.165145
						CYP4F23P	-0.910281	0.0538603	PWP2	0.148035	0.639768
						MYH11	-0.873846	0.251222	TRAPPC10	-0.226686	0.305601
						GSTM4	-1.98302	2.49e-32	ZSCAN22	0.976302	2.48e-05
						HNF4A	-2.35201	0.0370304	TANGO2	0.438768	0.0151973
						UBAC2	-0.777851	4.08e-10	CLASP1	-0.403563	0.00364802
						AFAP1-AS1	-0.70888	0.541464	GNAZ	-0.0345681	0.870455
						AFAP1	-0.914154	5.31e-10	MTA3	0.203179	0.121962
						RP11-567P19.1	-3.85569	0.546065	ZNF185	0.169664	0.334498
						NTN1	-2.59195	4.32e-19	ZNF420	0.958282	0.000879266
						ACER3	-0.0238628	0.874955	XXbac-BPG308K3.6	-3.55774	0.365658
						MIPEP	-2.35319	1.1e-28	VPS13B	0.163405	0.383942
						SV2B	2.21005	0.000463957	SCN8A	1.03833	6.85e-07
						COL4A1	-0.595222	0.5622	RNF216	0.148747	0.288086
						IDUA	-0.378179	0.241632	EIF3K	1.08308	8.72e-10
						RP11-240G22.4	-3.75993	0.324056	MAP4K1	-0.367768	0.16555
						RPS7P10	-1.75044	0.494049	RP11-161H23.10	-2.06314	0.0252843
						CTD-2337I7.1	-3.12896	0.0455682	SPATS2	-0.519565	0.000118975
						PSMB6	-0.599469	0.00175763	FBXW4	-0.138434	0.300677
						RP11-81A22.4	-4.09169	0.332451	LOC401913	-2.4469	0.05224
						GLTPD2	0.274316	0.6933	RP11-153F5.7	-1.49033	0.00344348
						VMO1	-0.0473058	0.873855	KRT18	0.149898	0.438479
						ST3GAL1	-2.84496	2.28e-26	AC107016.1	-3.76539	0.743633
						RP11-60L3.1	-2.95828	0.643099	SPRYD3	-0.652334	0.000398539
						LINC00327	-5.55872	2.16e-07	TENC1	-0.468706	0.0520676
						CPAMD8	1.39685	4.84e-14	ARF4P2	-3.27763	0.0349952
						ATP5EP2	-2.44031	0.373164	TCFL5	0.303528	0.0448908
						UVRAG	-0.709682	7.51e-07	DIDO1	-0.1648	0.280462
						GMPSP1	-3.08772	0.436686	NBPF25P	-0.666452	0.00443416
						AC005785.2	-3.147	0.985146	CA11	0.542459	0.00876857
						AKAP8	-0.672629	2.58e-06	SEC1P	0.720704	0.368594
						AKAP8L	-0.526719	5.69e-05	EPN1	0.642733	0.0206333
						DENND3	0.474813	0.0267685	KRT78	1.23065	0.198756
						RP11-88E10.4	-0.70403	1.97e-05	KRT79	-1.83314	0.214911
						FGF19	-5.23879	0.000668184	PYROXD2	0.738094	0.000123613
						GSTM3	-2.48871	3.19e-24	TRPM2	-0.408389	0.58619
						RP4-735C1.4	-2.23754	8.15e-07	PRKXP1	-2.59408	0.0445432
						PDE4A	-1.1478	1.14e-05	PRKXP1	-0.787638	5.45e-11
						CDC37	-0.571671	0.000177851	LINS	0.628183	6.34e-05
						CRTC1	-0.301397	0.121126	CERS3	3.39501	0.0357541
						TPRKBP2	-3.85297	0.368832	GPR4	4.56924	0.00122681
						CTD-3064M3.4	-3.01851	0.121421	EML2	0.389273	0.0241972
						GPR20	-1.54829	0.0114737	SMUG1	-0.0825615	0.547833
						PTP4A3	-1.66424	1.37e-13	TXNRD2	0.443223	0.00709276
						DNAH3	0.241998	0.608191	DYRK1B	0.255124	0.159498
						GAS6-AS1	-1.46151	1.21e-10	FBL	0.661052	0.00257407
						RP11-297N6.4	-1.7136	8.67e-07	LINC00528	0.110522	0.911296
						FDFT1	-2.16478	5.03e-41	BID	0.819707	1.51e-06
						RP13-941N14.1	-2.41768	0.00679449	NOL10	-0.0467165	0.765665
						RP11-95G6.1	-3.75836	0.00454957	PDZD4	0.925884	1.91e-09
						SLC26A1	-7.11986	4.04e-35	SKI	0.392204	0.0194987
						DGKQ	-1.54158	5.78e-12	SOCS5	-0.0722092	0.701686
						NPTN	-1.16055	2.03e-12	ADAM22	2.59147	1.73e-21
						POLR1D	-0.73303	1.02e-07	LL21NC02-21A1.1	0.0993996	0.0529284
						POLR2M	-1.24591	5.34e-15	KCNB1	1.30543	0.0183553
						THSD4	-5.0673	1.43e-80	AC018755.16	-0.689402	1.13e-05
						CBL	-1.43192	6.28e-14	AC018755.17	-3.02329	0.0554807
						PDE4C	-0.501747	0.301992	RPL9P33	-3.99003	0.0644107
						UBR1	-1.08991	1.27e-06	RPL7P51	-3.40445	3.16e-05
						ZMYM2	-1.97718	1.32e-46	SIGLEC14	4.32085	0.0023339
						IFT81	-1.32369	1.96e-13	SIGLEC5	10.2354	5.87e-41
						DICER1	-0.424333	0.00368245	KLK15	1.02412	0.439716
						KHDRBS3	0.32779	0.170175	RP11-370I10.6	-3.94156	0.637979
						RP11-774O3.3	0.414308	0.0278805	CCDC71	-1.26489	4.64e-15
						ACOX3	-0.206402	0.210617	KLHDC8B	-3.7148	8.95e-38
						ERGIC1	-0.273798	0.0743506	RP11-694I15.7	-1.79712	0.00034533
						PML	0.547365	0.000404059	ZC3H4	-0.0502974	0.715462
						CTD-2369P2.12	4.43468	0.0583591	SAE1	-0.240708	0.209358
						AC114271.2	1.60873	7.63e-05	RP3-438O4.4	-3.93787	0.03544
						RAVER1	-1.6275	4.1e-07	ZNF613	1.15403	1.5e-08
						ICAM3	-0.0877454	0.712497	TMEM145	5.30498	3.52e-20
						RP11-334C17.5	2.86421	0.652087	PAFAH1B3	1.21714	1.26e-07
						CARD14	0.0661433	0.737938	PRR19	0.780289	0.00359542
						SGSH	0.0476456	0.730356	C10orf76	-0.18004	0.214708
						C12orf49	-1.78909	1.4e-23	SDK1	-0.554185	0.0157086
						CAMKK2	-1.10342	3.96e-18	DDX27	0.084583	0.50723
						FKBP8	-0.35451	0.0814541	CRADD	1.02115	8.89e-06
						AC005253.2	-3.94046	0.759539	IGF2BP3	5.92894	9.62e-08
						KXD1	-0.560751	0.00043853	MIR4534	1.24621	0.00157312
						CANT1	-1.01434	1.35e-06	POLR2F	0.83413	0.000143038
						AC141928.1	1.44284	0.0328087	ATP2B4	1.38437	4.23e-07
						ADRA2C	0.451588	0.0271287	CTC-526N19.1	1.67002	2.58e-12
						PI3	0.709678	0.623085	RP11-834C11.11	-3.76032	0.362885
						TMPRSS13	-0.405967	0.0517318	RP11-834C11.4	-2.61596	0.0810335
						WFDC3	-1.10319	0.258678	BRSK1	2.61283	2.07e-19
						GAB2	-2.14957	1.08e-22	PKP1	0.0474968	0.853785
						SCNN1G	-3.67294	3.42e-08	RP11-1060G2.2	-3.84965	0.469145
						GATA4	-12.4193	1.49e-67	CLDN3	-0.893956	0.00608111
						AP1M1	-0.539735	0.00164755	CTB-191K22.5	-4.04234	0.525096
						VSIG10	0.148219	0.293283	KCNC3	2.68686	1.87e-15
						PPIP5K1	-0.603194	0.00150663	KIAA2026	-0.193133	0.292348
						GLT1D1	-3.11328	0.0387332	HNRNPUL1	0.00499916	0.975786
						BNIP3P9	-3.41918	0.0116132	ARHGAP33	1.16927	2.83e-09
						MYZAP	-5.17113	1.32e-25	BCAS3	-0.0881747	0.671443
						GCOM1	-4.62974	6.88e-20	SHFM1	2.32686	9.21e-22
						TFDP1	-1.36736	1.45e-12	SLIT1	-0.707941	0.0314843
						RP11-216P16.8	-3.24047	0.000947	C7orf50	0.0847443	0.77154
						OASL	2.00912	1.97e-13	CNNM1	-0.0931315	0.695298
						TRMT44	-0.217946	0.205068	BACE2	2.72248	4.84e-52
						UBL3	-1.99112	8.89e-28	SS18L1	0.932388	4.19e-11
						BIRC5	-0.396995	0.0903356	MTG2	0.73038	4.61e-06
						TMEM235	0.579345	0.676607	RP5-906C1.1	0.783137	6.28e-09
						RP11-285E9.6	-1.90608	0.00829831	VWA3B	-1.80492	0.0191851
						GOLGA6A	0.992603	0.276412	C10orf12	2.78277	9.5e-05
						ISLR2	0.968229	0.352709	RP11-175O19.4	3.17261	0.000423979
						TNFRSF19	-8.49482	1.04e-24	LCOR	0.264794	0.175161
						RP13-554M15.7	2.12556	0.171661	ZFP36	1.07194	0.0052866
						SERPINA1	-9.3609	4.29e-48	ZNF565	0.690519	0.0135777
						SPAG17	1.62676	0.00150956	C4BPA	3.64167	0.0212155
						SLC22A20	1.24553	1.03e-07	CTD-3234P18.2	-4.09447	0.388017
						CAPN1	-0.101206	0.562483	ZNF461	1.58447	1.1e-09
						SPIDR	-0.879344	8.45e-11	ZNF382	0.730937	0.0239489
						MTIF3	-0.905967	1.76e-06	CTD-2588C8.8	-3.63794	0.909457
						GTF3A	-0.405867	0.0899029	UBA2	0.484728	0.00204295
						EIF3G	-0.492317	0.000830395	PDCD2L	0.308154	0.186023
						P2RY11	0.566713	0.0468514	UPK1A	-1.47094	1.84e-06
						PPAN	-0.474131	0.00782084	UPK1A-AS1	1.30017	0.116249
						PPAN-P2RY11	-0.274898	0.777253	COX6B1	1.57746	1.36e-10
						RBPJ	-1.11709	1.3e-14	SLC16A8	2.38323	0.129888
						RP11-689P11.2	-2.34304	0.920865	CTA-228A9.3	0.996038	0.695064
						NUPR1	-0.829465	0.00293723	ISPD	-0.68258	0.0388118
						DNAJA4	-0.993969	1.2e-08	TTC28-AS1_2	-3.89119	0.0793628
						WDR61	0.379263	0.0121368	PITPNB	0.679154	4.66e-07
						ANAPC5	-0.712381	3.58e-08	NOVA2	-2.07123	1.27e-08
						CTD-2517M22.16	-3.99046	0.111951	CCDC61	-0.018662	0.945963
						CYHR1	-0.227268	0.183021	CSRNP1	0.759213	0.000278102
						FOXH1	-0.515657	0.205712	SBDSP1	3.72783	0.136618
						KIFC2	-0.136205	0.582783	TYW1B	0.986438	0.000164516
						RFXANK	-0.215941	0.176559	AP001469.7	-1.4277	0.944161
						NR2C2AP	-0.543214	0.000802512	AP001469.9	-1.99198	0.0236239
						NCAN	0.642242	0.51896	MCM3AP-AS1	0.203977	0.349809
						SHISA9	0.00706016	0.975986	ANKIB1	1.13402	4.58e-16
						AC005785.5	-2.66245	0.1959	RP11-527J8.1	-1.27833	0.00275461
						AC006128.2	-2.95305	0.20997	TTC28-AS1_3	-4.09816	0.786052
						SLC44A2	0.135847	0.339014	TRAPPC11	-0.404791	0.00606441
						JPH2	-0.134239	0.766902	KRT73	-3.48553	0.0176756
						ZBTB42	-0.919855	1.01e-07	WBSCR27	-1.07393	0.00110707
						RP11-477I4.4	-0.849078	0.628499	CLDN4	0.838001	2.51e-05
						AKT1	-0.441642	0.00358352	GABRD	-0.627988	0.0696051
						FAM53A	-1.24923	0.000140622	RP11-547D24.3	-3.7633	0.45817
						ABR	-1.47407	4.7e-18	RP11-547D24.1	-4.0951	0.95444
						GRINA	-0.333309	0.058383	KIAA1751	-0.70416	0.587458
						HOOK2	-1.09365	6.21e-06	PRKCZ	-0.00465273	0.975091
						MAST1	-0.0293817	0.884065	ATP6V0E1	-0.121771	0.339846
						LPHN1	-1.09008	2.28e-14	RP1-102K2.8	-4.60266	7.35e-12
						CTB-55O6.12	1.1833	0.000788594	LIF	-2.333	6.75e-33
						MPHOSPH9	-1.50259	1.15e-12	LINC00205	3.04159	3.51e-06
						MYRF	-1.77493	0.000295564	BX322557.10	3.06318	0.425059
						DAGLA	-0.166791	0.440151	ZNF284	1.98433	5.53e-09
						NAT8L	-1.91154	1.94e-15	ZNF223	-0.250073	0.00121563
						POLN	-0.551168	0.382296	ITPKC	1.03057	1.23e-08
						AURKA	-0.599365	0.00604354	C19orf54	0.467091	0.00295603
						FAM210B	-0.799642	1.12e-08	KRT81	6.81897	8.96e-84
						RP11-756A22.7	-1.88843	9.52e-05	SLC13A3	-4.5557	1.5e-26
						CENPJ	-0.661219	1.04e-05	AC006486.10	-1.9922	0.0218152
						RCOR2	-2.11927	1.16e-24	GSK3A	0.683325	1.13e-05
						MARK2	-0.614947	0.00030407	AC006486.9	-2.4692	0.0736726
						KATNAL1	-0.902668	2.25e-06	ERF	0.37003	0.0774359
						C1QTNF1-AS1	1.16346	0.389257	NDUFV3	1.26971	6.75e-15
						ENGASE	-0.148456	0.61185	CBS	-0.929731	2.2e-08
						C1QTNF1	-0.331967	0.782852	ID2	1.99639	1.81e-20
						CTD-2196E14.6	-0.136903	0.939277	STX16-NPEPL1	0.754199	0.0343841
						UBFD1	-0.893357	3.99e-10	STX16	0.227505	0.289298
						SLC13A3	-4.5557	1.5e-26	KB-318B8.7	-3.4217	0.618404
						ADPRHL1	-1.13788	4.84e-08	AC106875.1	-3.12688	0.0387816
						PSMD9	-0.95787	3.45e-07	NTSR2	-3.80005	0.0112137
						FNDC3A	-1.65504	6.38e-26	GREB1	-6.13578	1.41e-85
						RP11-49O14.2	-3.30047	0.332642	CARD11	-1.4674	0.267545
						RP11-54O15.3	-4.09573	0.615766	BTRC	0.470918	0.00121379
						C9orf3	-1.46469	5.27e-26	HAL	2.23563	0.00512115
						RP11-43A14.1	-3.98693	0.186413	RP11-256L6.3	-3.80665	0.122851
						ERICH1	-0.422208	0.0222626	DMWD	0.101856	0.667781
						WDR1	-1.39303	1.03e-16	AC011530.4	-2.67795	0.859725
						ENDOV	-0.929055	2.43e-09	RP5-907D15.4	-2.54372	0.035895
						CTD-2047H16.4	0.0745627	0.848461	PON3	2.64698	1.29e-07
						SLC45A4	-0.641287	0.00104458	POP4	1.0727	2.02e-10
						MAP2K3	-0.52354	0.000727256	EMP3	0.62837	0.0196535
						ZDHHC11B	0.880166	0.168074	CTC-453G23.7	-3.36938	0.173228
						SPG20	-8.17753	1.52e-176	CTC-453G23.8	-2.9783	0.0377367
						GGA2	-0.765935	4.94e-09	LRRC3-AS1	0.436184	0.755142
						RHOF	-3.36497	1.01e-63	TAF5	0.0194861	0.938123
						LINC01089	-1.60541	0.00419461	AC011747.4	-0.349946	0.413389
						RP11-347I19.8	-3.93861	0.129408	SERPIND1	1.68098	0.265112
						RP11-495K9.6	-4.09445	0.762209	PI4KA	0.25881	0.0950729
						MYO15B	5.15483	0.851827	PHACTR3	-6.83219	3.33e-14
						WWC3	0.570765	8e-05	NTN4	7.57248	1.3e-91
						PTPRT	0.232129	0.761382	GRIK5	-0.313438	0.439664
						RP11-592N21.2	-4.03899	0.406273	ZNFX1	0.542152	0.000206612
						RP11-592N21.1	-2.17683	0.818951	CTC-308K20.3	-2.85465	0.712763
						MED9	0.281316	0.15517	RPL26L1	0.195465	0.31501
						SLC25A45	-0.169548	0.616569	TARBP2	0.284617	0.0544275
						RP11-214K3.21	-2.62576	0.483627	RP11-793H13.11	-0.0675075	0.321606
						RP11-214K3.20	-2.92073	0.48731	MAP3K12	1.10882	9.6e-06
						RP11-214K3.18	-3.75839	0.604627	ANKRD28	0.0315635	0.819813
						RP11-214K3.19	-3.09395	0.933979	RP11-181G12.2	-0.590425	0.111524
						EEF1DP1	-3.07783	0.00666654	NR1H2	0.409792	0.0217441
						MIR1199	-0.184788	0.359174	CTC-241F20.4	-1.47312	0.00273939
						NLRP1	-0.63888	0.275854	RP4-713A8.1	-4.09875	0.126635
						GJA3	-0.444715	0.195787	TMEM18	0.656475	4.01e-06
						TK1	-0.453881	0.0849545	AC092159.2	0.432161	0.619045
						AFMID	-0.147417	0.369565	WDR62	0.860656	4.46e-07
						MKL2	-0.952921	4.74e-08	AP000350.6	-3.8571	0.861552
						TBC1D2B	1.32555	3.28e-12	PFDN5	1.19521	6.08e-10
						DNAJC3-AS1	-0.722966	0.00626008	VSIG10L	3.38374	9.49e-41
						DZIP1	1.64861	0.27652	CTD-2616J11.16	-3.84858	0.158926
						RAI1	-1.33816	2.81e-13	CTD-2616J11.9	-3.89139	0.764566
						SULF2	-1.24589	4e-20	ZSCAN5B	-2.58014	0.0748737
						STX2	-1.43389	8.15e-15	CTC-344H19.4	-3.64193	0.239041
						LDLR	-1.43342	1.24e-06	CEP104	-0.099213	0.492806
						SPC24	0.1064	0.602621	ROCK2	0.0690446	0.640384
						MRPS31P4	0.150597	0.000515308	RP4-536B24.4	-3.48762	0.243753
						RP11-78J21.7	0.475628	0.00147244	KLHDC4	-0.212887	0.122024
						RP11-93H24.3	-0.887406	0.0289169	PRR13P5	-2.22679	0.864863
						RP1-29C18.10	-3.94228	0.127883	GPR84	3.07092	2.96e-05
						RP11-75C10.6	-2.82843	0.979962	ZNF385A	0.413684	0.0595429
						CDC42BPB	-1.27071	5.2e-12	RP11-753H16.3	1.65236	0.275106
						TEKT3	-1.63825	0.124714	AC007191.4	1.59751	0.351775
						AGGF1P2	-2.30574	0.79004	TMEM147	1.31048	1.34e-19
						MAST3	-0.91636	3.02e-09	TMEM147-AS1	0.589955	0.0709502
						IL12RB1	-3.12676	0.0387868	ATP4A	-3.31325	0.00304836
						RPH3A	4.39983	0.00349917	RP4-536B24.3	-4.04015	0.044056
						RP11-98L4.1	-3.89687	0.771093	KB-1674E1.2	-3.32322	0.623689
						SHROOM2	-2.64064	5.2e-56	CAPN12	-0.280986	0.6299
						CTD-3064M3.7	-0.264483	0.695473	RP11-1105G2.3	-1.6232	4.94e-08
						ISLR	1.05618	0.427603	CTB-147N14.6	-0.270072	0.000578041
						TFAP2C	-0.371911	0.0103778	SLC1A5	0.615636	0.000439244
						CILP2	0.151445	0.787419	C5orf56	-0.357374	5.47e-15
						ATF6	-1.14273	6.15e-07	ERVH48-1	-3.36709	2.39e-05
						FAM124A	-1.51797	0.000633426	SNAP29	0.858173	5.18e-08
						PPP1R14C	2.56519	1.66e-14	ZNF155	1.3083	8.14e-13
						GRTP1	-1.11232	1.69e-11	ERGIC1	-0.273798	0.0743506
						CTBP1	-0.58615	0.000499733	FZD1	-0.200738	0.397001
						SPON2	-0.868195	0.0844346	RP11-983P16.4	0.864565	1.21e-06
						ADRBK1	-0.0109492	0.947418	EIF4B	-0.432065	0.00183929
						LETM1	-1.01034	3.15e-14	AP2A1	0.0340315	0.831896
						SUCLG2-AS1	-1.74804	1.51e-05	DMKN	-0.0520679	0.742985
						FAM65C	-4.38885	3.47e-66	SIGLEC11	2.43295	0.117066
						KIAA0195	0.497301	0.0137777	ZFAND2A	1.19614	3.57e-11
						RP11-440L14.4	-3.18468	0.930351	AC091729.9	2.85255	0.0426789
						RP11-440L14.1	-0.653648	0.0278031	NIPSNAP1	-0.353062	0.0315467
						MATN4	0.683905	0.309344	ZNF329	0.529844	0.00794644
						LINC00882	-2.87053	0.000142849	EPB41L5	0.859383	2.2e-10
						RFXAP	-0.489777	0.0376263	AC012363.4	-3.85176	0.367786
						PARK2	-6.7309	5.53e-12	EML4	0.751913	1.58e-09
						CRYM	-1.65849	0.0646576	ZNF568	0.914358	2.92e-06
						CRYM-AS1	-1.14473	0.173102	AC006483.1	-2.22393	0.558653
						TONSL	-0.517425	0.00123469	ACTB	0.0534677	0.766307
						FAM120B	-0.758447	6.51e-07	TROAP	0.746474	7.79e-08
						TCL6	2.38014	0.0397346	C1QL4	-0.618542	0.0450271
						RP11-768F21.1	-3.89241	0.106786	RP11-161H23.9	0.0796174	0.855979
						SLC7A1	-1.6835	8.07e-23	CTC-523E23.11	1.13263	0.000450292
						IFI30	1.26548	6.29e-13	CTC-523E23.5	-3.65449	0.000262787
						PIK3R2	-1.16696	5.07e-13	OGFR	1.03922	5.2e-07
						PIK3R2	0.440028	0.4512	OGFR-AS1	1.47697	0.0596441
						UBL7	-0.171394	0.321567	COL9A3	-2.51832	6.5e-19
						OCEL1	0.0771569	0.691082	MRGBP	0.216783	0.339509
						USE1	0.264631	0.159667	Sep-05	-2.22652	2.84e-15
						NR2F6	0.0867737	0.702164	GP1BB	0.698059	0.759903
						MYO9B	0.0423327	0.779443	SEPW1	0.73047	7.71e-06
						GALK1	-0.483305	0.0204726	RPL18	0.979466	9.51e-07
						RP11-158I9.5	-3.33746	0.00185497	AC022154.7	-3.80897	0.0125465
						CXCR5	-0.179232	0.880739	DBP	0.458962	0.0740606
						CDC16	-0.799089	1.75e-09	SPHK2	0.221981	0.287367
						CYTH1	-0.954484	4.01e-07	LIPE	0.830311	0.283393
						AC007787.3	-3.85309	0.117843	ZNF175	8.19377	4.15e-19
						NFIX	-1.02519	1.16e-05	ZNF641	0.72624	0.000132352
						RP11-867G23.10	-4.09175	0.332451	SATB1-AS1	-3.75191	0.381981
						SLC29A2	-0.471773	0.000812537	KCNIP2-AS1	-2.73395	0.124149
						RP11-867G23.8	-0.19864	0.587564	KCNIP2	1.46738	0.000334047
						PGM2L1	-1.67135	1.47e-09	LINC01270	-0.265857	0.407365
						CTD-2049O4.1	-3.93893	0.0768774	KLK5	1.33483	0.106696
						RHBDF2	-1.64745	1.59e-15	KLK6	-7.63942	1.31e-16
						IL10RA	-4.65988	1.42e-05	TMEM120A	-0.318411	0.0470233
						AF131216.5	0.446654	0.269994	CHIT1	-3.12014	0.0473586
						CYC1	-0.738281	0.000600378	RP11-834C11.7	-4.04115	0.628499
						ASAH2	0.183214	0.51259	ERMP1	0.0694041	0.797934
						UBE3C	-0.788576	1.07e-08	LPO	-1.4451	0.250122
						CTAGE3P	-0.957777	0.749202	MKS1	-0.148285	0.259644
						HGH1	-0.870804	1.82e-06	TAF4	0.304374	0.022094
						PIAS4	-1.23711	1.37e-10	PFKFB2	0.0878089	0.720531
						WFS1	-1.15175	1.2e-08
						AC009403.2	-0.527281	0.0431203
						ISYNA1	-0.285015	0.0847416
						SSBP4	-0.65398	0.00542175
						RP11-91P24.6	-3.8482	0.929695
						FKSG56	-4.09473	0.95444
						IARS	-0.914908	1.52e-07
						RP11-45A17.3	-2.93248	0.0917199
						DNAH17-AS1	-2.99234	0.923319
						PGS1	-0.88977	1.09e-06
						DNAH17	-1.72562	0.0057632
						RP11-351M8.2	-3.67482	0.906884
						SERINC3	-0.572261	0.00164301
						ATP6V0D1	-0.99563	1.8e-06
						ZNF140	-0.614274	0.000850845
						INTS6-AS1	-0.312465	0.00243406
						CEP164	-0.426731	0.00404483
						RPS27P25	-2.82954	0.341
						MSI1	-0.397646	0.0272737
						RP11-365P13.5	-2.86896	0.954163
						ANKRD10	-0.11751	0.454746
						RP13-554M15.8	-1.7002	1.35e-06
						RP11-351M8.1	-3.98699	0.966689
						OGFOD1P1	-3.89385	0.373828
						MLNR	-4.05684	0.0116802
						CLMN	0.666135	0.000237955
						ZNF849P	-1.21917	0.023248
						HEATR4	3.15386	6.71e-07
						PCAT29	-3.44995	0.333826
						GALNS	0.328156	0.162496
						CAPN3	-0.583021	0.56364
						RP11-120K24.3	0.709475	0.706568
						MCF2L-AS1	0.7371	0.157732
						RP11-417L19.5	-2.36768	0.00295874
						COX8A	0.22728	0.372518
						UTP14C	-1.90318	3.43e-12
						ALG11	-1.9128	5.64e-11
						NEK5	-0.305088	0.36576
						RP4-814D15.2	-3.68099	0.935542
						AC005197.2	-4.1006	0.129852
						FAM109A	-0.976131	7.92e-08
						CUL4A	-1.18087	2.5e-18
						RP11-697E2.11	-3.7637	0.00748482
						Metazoa_SRP	-3.76262	0.965218
						GOLGA2P8	-4.04321	0.774194
						RP11-697E2.12	-2.95469	0.0937588
						LAMB2	-0.050083	0.852447
						SULT1A2	-0.340818	0.211892
						CCDC101	-0.318773	0.0711165
						NATD1	-1.65571	1.92e-07
						AB019441.29	-2.15064	0.0868616
						IGHG3	-2.81741	3.65e-06
						IGHM	-3.35319	0.00469298
						CNTROB	-0.347024	0.00509229
						AF131216.1	-2.31931	0.00939954
						KCNN3	-0.241271	0.815351
						ANKRD26P4	-3.9385	0.203752
						CDH22	0.302665	0.790315
						SLC8B1	-1.26096	1.61e-08
						NOC4L	-1.14303	3.86e-07
						ZNF334	0.402012	0.0832139
						SH2B3	-2.79064	2.42e-29
						MRPS31P5	-1.75015	2.97e-06
						RNF43	0.298875	0.245571
						BZRAP1-AS1	0.0713968	0.857437
						HSH2D	0.480861	0.0172903
						CTD-2231E14.8	-3.76718	0.952848
						RAB8A	-0.633715	0.000503193
						RNLS	1.01461	3.76e-07
						ZZEF1	-0.331509	0.0294377
						SPTLC1	-1.0403	6.69e-06
						FGFR3	-1.06084	6.19e-07
						SEMA7A	2.26326	1.92e-16
						FAM57A	-0.299002	0.0851177
						VPS53	-0.788842	1.76e-08
						GS1-393G12.12	-2.97035	0.482141
						OSER1	0.558208	2.03e-05
						CCDC71	-1.26489	4.64e-15
						KLHDC8B	-3.7148	8.95e-38
						RP11-694I15.7	-1.79712	0.00034533
						RP11-353N14.4	-2.2595	0.0824861
						RP11-353N14.5	-0.421222	0.49483
						EEF2	-1.31505	4.79e-13
						ANKRD24	0.888052	0.150846
						CPB2-AS1	1.56723	0.00342129
						ZNF663P	-3.59715	0.733348
						ELMO2	-0.587347	3.66e-05
						MAGI1-IT1	-2.49801	0.833416
						LPO	-1.4451	0.250122
						MKS1	-0.148285	0.259644
						EPS15L1	-1.46908	7.33e-29
						PDE2A	-1.624	0.00804992
						EFS	-5.02064	4.8e-19
						SLC22A17	-0.730355	6.97e-05
						CTD-2357A8.2	-4.09141	0.959602
						CTD-2047H16.3	-3.7552	0.502851
						RNF213	-0.893529	1.5e-07
						CTD-2529O21.1	-2.91185	0.437143
						CDKL5	1.17271	8.11e-05
						RP11-757G1.6	4.29839	0.00259344
						FBXO21	-1.28226	1.02e-19
						SLC35C2	-0.404237	0.00791343
						C14orf79	-0.506284	0.000728534
						AHNAK2	-3.04768	1.04e-35
						RP11-642A1.2	-2.15238	0.121889
						CYP4F22	-4.60305	8.56e-23
						AMPD2	-1.47639	2.34e-29
						PIK3R5	-1.6294	0.00422263
						IQGAP1	0.849482	1.09e-05
						TMEM175	0.241458	0.153349
						ALOX15	-1.02556	8.49e-09
						WISP1	-3.13378	0.03846
						SACS	-1.81333	2.72e-21
						BRD4	-0.987847	1.05e-10
						TYK2	-0.381526	0.020123
						CTD-3064M3.3	-1.7781	0.0144524
						DCUN1D3	-0.657849	0.00256756
						ERI2	-1.11425	5.72e-12
						CCDC88B	0.0617416	0.821513
						EBI3	-0.958244	0.491814
						SIRT6	-0.188144	0.334073
						MRPL57	-0.744743	0.000629571
						SKA3	-0.99891	1.05e-07
						SRSF9	-1.05637	8.78e-12
						DYNLL1	-0.58636	0.000406662
						GATC	-0.329273	0.0226915
						RP11-261P13.6	-1.99064	0.345799
						N6AMT2	-1.357	4.5e-14
						PARG	-0.747087	3.72e-06
						LYAR	0.683124	0.00643748
						RP11-946P6.6	-3.5309	0.230061
						ANKRD13A	-0.270524	0.0890592
						C12orf76	0.0748497	0.72031
						PEBP1	-0.382992	0.0757084
						RBM47	-0.187202	0.190772
						HTRA3	-0.0494955	0.960509
						RP11-472K17.3	-3.84712	0.763812
						CDK2AP1	-0.765631	0.00375341
						RP11-282O18.3	1.21461	6.61e-05
						C12orf65	-0.276811	0.263565
						MAP1A	-1.24874	4.1e-06
						SCARNA16	4.09587	1.24e-06
						SNHG20	-0.078344	0.763683
						LINC00565	-3.07045	1.79e-05
						PPP4R4	-3.46428	4.87e-13
						SPDYC	-0.967336	0.48996
						AP003068.23	1.15001	2.19e-06
						AP003068.18	-1.0047	4.81e-08
						RP11-5G9.5	-3.02241	0.714505
						LACC1	1.54508	4.44e-09
						CCDC122	0.0739248	0.777333
						SH2D7	2.39329	0.126805
						CIB2	-1.25009	0.064218
						PTCH1	0.106311	0.699606
						MEF2BNB	-0.341751	0.0496208
						MEF2BNB-MEF2B	-0.531914	0.0508035
						MEF2B	0.0654588	0.869498
						RP11-982M15.2	-1.7199	0.495561
						SIVA1	-0.130683	0.623862
						ADSSL1	-1.28541	1.66e-17
						MAEA	-0.787464	1.26e-06
						RP11-452H21.4	0.520238	0.539009
						BEST2	0.424499	0.58887
						VAV3	-2.44707	1.74e-35
						HGNC:9982	-0.262713	0.17917
						LRRC10B	-0.0378187	0.875438
						SYT7	0.550346	0.0113071
						RP11-546D6.3	1.74697	0.077286
						PITPNM2	-0.512928	0.0163827
						RTN3	0.203258	0.106364
						EARS2	-1.61279	1.35e-28
						SNX21	-1.45851	8.54e-12
						ACOT8	-0.681877	4.29e-06
						FBXO25	-0.51091	0.00258322
						SIN3B	-0.208449	0.137628
						ZNF516	-1.08583	2.78e-08
						SLC26A11	-0.158161	0.460588
						RNF112	0.858236	0.159158
						LINC00346	-3.91618	3.49e-14
						RP11-832A4.7	-2.92035	0.379334
						MPZL2	0.462942	0.0214241
						PSAPL1	-3.78894	0.00593331
						CTD-2589H19.6	1.96463	0.000372724
						TPPP	-1.71601	1.83e-05
						CEP72	-0.303187	0.0740851
						CCDC169	-5.20849	1.19e-05
						CCDC169-SOHLH2	-2.61049	0.0882168
						LLGL2	0.615691	7.35e-05
						AC104981.1	-3.83961	0.380424
						TBL1X	-1.04433	4.54e-14
						RANP8	-3.80923	0.747814
						IL27RA	-1.08654	8.36e-08
						PALM3	0.837614	8.68e-08
						MIS12	-0.566904	0.000188318
						DERL2	-0.111083	0.43692
						TRAF3	-0.914712	5.82e-11
						RP13-49I15.6	-2.17907	0.936782
						ADAM8	1.31861	5.71e-06
						TUBGCP2	-0.231817	0.161449
						COPA	-0.886597	7.44e-12
						UMOD	-4.03424	0.00305244
						GATAD2A	-0.77416	1.99e-05
						SMIM5	0.612332	0.118261
						SMIM6	2.15841	0.0652966
						RECQL5	0.285466	0.0877317
						RNF212	-1.83553	0.216678
						KDM2A	-0.518154	0.000332956
						LINC01522	-3.59733	0.00278902
						RASAL2	-0.966712	8.55e-09
						RP11-136L23.2	-3.38657	0.332451
						RPS2P7	1.25446	0.872009
						RP11-16C1.1	-3.38981	0.882581
						GRB2	-0.224281	0.128437
						TLE3	-1.37843	2.95e-20
						MAP2K2	-0.405618	0.0605368
