# Supplementary material for: Epigenetic reprogramming at estrogen-receptor binding sites alters 3D chromatin landscape in endocrine-resistant breast cancer
Source: Nat Commun. 2020 Jan 16;11:320. doi: 10.1038/s41467-019-14098-x (PMC6965612; doi:10.1038/s41467-019-14098-x)
Supplement: Supplementary file 7 — Supplementary Data 4 [file 41467_2019_14098_MOESM7_ESM.xlsx]

## Sheet: Sheet1
Supplementary Data 4
Genes with promoters located at anchors of differential interactions associated with endocrine-associated SNVs at lost CTCF sites.
gene.id	gene.symbol	chr	start	end	strand	gene.type	description	entrez.gene.id	TAMR.mean.TPM	Rep1.TAMR.TPM	Rep2.TAMR.TPM	Rep3.TAMR.TPM	FASR.mean.TPM	Rep1.FASR.TPM	Rep2.FASR.TPM	Rep3.FASR.TPM	MCF7.mean.TPM	Rep1.MCF7.TPM	Rep2.MCF7.TPM	Rep3.MCF7.TPM
ENSG00000173545.4	ZNF622	chr5	16451519	16465792	-	protein_coding	zinc finger protein 622 [Source:HGNC Symbol;Acc:HGNC:30958]	90441	40.04	39.31	42.14	38.68	32.34	36.91	26.31	33.8	33.81	33.33	33.73	34.37
ENSG00000154874.12	CCDC144B	chr17	18537800	18625617	-	transcribed_unprocessed_pseudogene	coiled-coil domain containing 144B (pseudogene) [Source:HGNC Symbol;Acc:HGNC:26704]	284047	0.45	0.89	0.25	0.2	0.46	0.74	0.32	0.32	0.7	0.83	0.72	0.55
ENSG00000108448.18	TRIM16L	chr17	18697998	18736118	+	protein_coding	tripartite motif containing 16-like [Source:HGNC Symbol;Acc:HGNC:32670]	147166	41.11	52.82	34.31	36.21	75.36	103.86	46.8	75.43	25.83	29.94	22.35	25.19
ENSG00000141127.12	PRPSAP2	chr17	18840085	18931287	+	protein_coding	phosphoribosyl pyrophosphate synthetase associated protein 2 [Source:HGNC Symbol;Acc:HGNC:9467]	5636	41.15	47.35	37.1	38.99	30.96	35.06	25.23	32.58	50.05	49.04	53.77	47.33
ENSG00000154016.11	GRAP	chr17	19020673	19047637	-	protein_coding	GRB2-related adaptor protein [Source:HGNC Symbol;Acc:HGNC:4562]	10750	0.07	0.13	0.03	0.06	0.13	0.23	0.03	0.12	0.12	0.15	0.1	0.1
ENSG00000189152.8	GRAPL	chr17	19127469	19159176	+	protein_coding	GRB2 related adaptor protein like [Source:HGNC Symbol;Acc:HGNC:37240]	400581	0	0	0	0	0	0	0	0	0.03	0.08	0.01	0
ENSG00000072134.13	EPN2	chr17	19215615	19336715	+	protein_coding	epsin 2 [Source:HGNC Symbol;Acc:HGNC:18639]	22905	32.5	46.71	27.06	23.73	17.91	27.36	10.59	15.78	38.89	41.21	38.49	36.97
ENSG00000166484.17	MAPK7	chr17	19377721	19383544	+	protein_coding	mitogen-activated protein kinase 7 [Source:HGNC Symbol;Acc:HGNC:6880]	5598	10.82	10.32	10.56	11.57	9.33	11.43	6.89	9.66	12.61	10.29	14.47	13.08
ENSG00000180638.15	SLC47A2	chr17	19678288	19718979	-	protein_coding	solute carrier family 47 member 2 [Source:HGNC Symbol;Acc:HGNC:26439]	146802	0.1	0.11	0.08	0.12	0.02	0.03	0.02	0.01	0.04	0.09	0	0.02
ENSG00000142494.11	SLC47A1	chr17	19495385	19579034	+	protein_coding	solute carrier family 47 member 1 [Source:HGNC Symbol;Acc:HGNC:25588]	55244	5.86	6.41	5.73	5.45	1.41	2.07	1	1.17	2.48	2.84	2.06	2.54
ENSG00000083290.17	ULK2	chr17	19770829	19867936	-	protein_coding	unc-51 like autophagy activating kinase 2 [Source:HGNC Symbol;Acc:HGNC:13480]	9706	6.15	7.37	5.77	5.32	4.51	5.93	2.93	4.66	9.71	9.78	10.81	8.54
ENSG00000108599.12	AKAP10	chr17	19904302	19978343	-	protein_coding	A-kinase anchoring protein 10 [Source:HGNC Symbol;Acc:HGNC:368]	11216	10.14	10.76	11.06	8.6	10.73	14.42	7.3	10.46	14.74	14.67	15.54	14.02
ENSG00000128487.14	SPECC1	chr17	20009344	20319026	+	protein_coding	sperm antigen with calponin homology and coiled-coil domains 1 [Source:HGNC Symbol;Acc:HGNC:30615]	92521	46.65	52.25	43.64	44.06	12.1	12.69	11.93	11.67	29.97	26.56	30.44	32.92
ENSG00000154898.13	CCDC144CP	chr17	20321164	20403557	+	transcribed_processed_pseudogene	coiled-coil domain containing 144C, pseudogene [Source:HGNC Symbol;Acc:HGNC:29073]		0.41	0.9	0.14	0.2	0.1	0.16	0.07	0.06	0.15	0.21	0.15	0.09
ENSG00000160584.13	SIK3	chr11	116843402	117098437	-	protein_coding	SIK family kinase 3 [Source:HGNC Symbol;Acc:HGNC:29165]	23387	5.46	6.6	4.76	5.02	5.13	6.07	4.48	4.83	4.09	3.4	4.4	4.46
ENSG00000168092.11	PAFAH1B2	chr11	117144267	117176894	+	protein_coding	platelet activating factor acetylhydrolase 1b catalytic subunit 2 [Source:HGNC Symbol;Acc:HGNC:8575]	5049	31.16	32.04	32.34	29.1	16.24	16.6	13.7	18.43	28.13	26.81	31.73	25.84
ENSG00000167257.8	RNF214	chr11	117232625	117286445	+	protein_coding	ring finger protein 214 [Source:HGNC Symbol;Acc:HGNC:25335]	257160	12.14	14.89	10.64	10.9	5.3	6.34	4.24	5.32	9.35	9.19	9.73	9.13
ENSG00000110274.12	CEP164	chr11	117314557	117413268	+	protein_coding	centrosomal protein 164 [Source:HGNC Symbol;Acc:HGNC:29182]	22897	9.45	11.47	9.32	7.55	8.88	10.38	7.78	8.48	12.69	13.82	12.33	11.93
ENSG00000177103.11	DSCAML1	chr11	117427773	117817525	-	protein_coding	DS cell adhesion molecule like 1 [Source:HGNC Symbol;Acc:HGNC:14656]	57453	0.38	0.41	0.46	0.28	0	0	0	0	0.17	0.06	0.23	0.21
ENSG00000255245.3	FXYD6-FXYD2	chr11	117820163	117876667	-	protein_coding	FXYD6-FXYD2 readthrough [Source:HGNC Symbol;Acc:HGNC:39978]	100533181	0	0	0	0	0	0	0	0	0.04	0.13	0	0
ENSG00000110324.7	IL10RA	chr11	117986348	118001483	+	protein_coding	interleukin 10 receptor subunit alpha [Source:HGNC Symbol;Acc:HGNC:5964]	3587	0.12	0.01	0.34	0.02	0	0.01	0	0	0.18	0.19	0.08	0.27
ENSG00000137648.14	TMPRSS4	chr11	118077012	118121890	+	protein_coding	transmembrane protease, serine 4 [Source:HGNC Symbol;Acc:HGNC:11878]	56649	9.95	11.25	9.12	9.48	0.55	0.75	0.51	0.39	4.25	3.17	4.88	4.7
ENSG00000160593.15	AMICA1	chr11	118193740	118225094	-	protein_coding	junction adhesion molecule like [Source:HGNC Symbol;Acc:HGNC:19084]	120425	0.04	0.12	0	0	0.04	0.02	0.09	0.01	0	0.01	0	0
ENSG00000198851.7	CD3E	chr11	118304545	118316175	+	protein_coding	CD3e molecule [Source:HGNC Symbol;Acc:HGNC:1674]	916	0	0	0	0	0	0	0	0	0	0	0	0
ENSG00000110344.7	UBE4A	chr11	118359585	118399211	+	protein_coding	ubiquitination factor E4A [Source:HGNC Symbol;Acc:HGNC:12499]	9354	12.54	14.7	11.55	11.38	8.37	11.21	6.83	7.06	19.65	21.47	19.83	17.64
ENSG00000118058.18	KMT2A	chr11	118436490	118526832	+	protein_coding	lysine methyltransferase 2A [Source:HGNC Symbol;Acc:HGNC:7132]	4297	9.83	9.96	10.5	9.02	4.02	5.86	2.53	3.66	13.15	9.91	16.01	13.53
ENSG00000064655.16	EYA2	chr20	46894624	47188844	+	protein_coding	EYA transcriptional coactivator and phosphatase 2 [Source:HGNC Symbol;Acc:HGNC:3520]	2139	82.22	69.17	87.66	89.83	3.88	4.86	2.99	3.79	6.9	6.46	6.81	7.44
ENSG00000101040.17	ZMYND8	chr20	47209214	47356889	-	protein_coding	zinc finger MYND-type containing 8 [Source:HGNC Symbol;Acc:HGNC:9397]	23613	59.08	63.62	55.77	57.86	17.2	19.49	14.66	17.46	42.48	38.49	45.13	43.82
