# Supplementary material for: Epigenetic reprogramming at estrogen-receptor binding sites alters 3D chromatin landscape in endocrine-resistant breast cancer
Source: Nat Commun. 2020 Jan 16;11:320. doi: 10.1038/s41467-019-14098-x (PMC6965612; doi:10.1038/s41467-019-14098-x)
Supplement: Supplementary file 8 — Supplementary Data 5 [file 41467_2019_14098_MOESM8_ESM.xlsx]

## Sheet: TAMR lost
track	annotation	observed	expected	CI95low	CI95high	stddev	fold	l2fold	pvalue	qvalue	track_nsegments	track_size	track_density	annotation_nsegments	annotation_size	annotation_density	overlap_nsegments	overlap_size	overlap_density	percent_overlap_nsegments_track	percent_overlap_size_track	percent_overlap_nsegments_annotation	percent_overlap_size_annotation
merged	ENCSR028NUR.ZNF592.MCF7	0	198.498	0	920	405.383	0.005	-7.6402	0.645	0.67367	156	7081037	0.2288	322	114632	0.0037039	0	0	0	0	0	0	0
merged	GSE47041.TP53.MCF7_NUT	0	146.815	0	623	222.595	0.0068	-7.2076	0.641	0.67248	156	7081037	0.2288	224	73514	0.0023753	0	0	0	0	0	0	0
merged	GSE75070.RUNX1.MCF7	0	63.386	0	291	128.107	0.0155	-6.0087	0.759	0.78923	156	7081037	0.2288	192	40178	0.0012982	0	0	0	0	0	0	0
merged	GSE60270.ESR1_P118.MCF7_SHRARS_E2	0	49.293	0	271	122.771	0.0199	-5.6523	0.833	0.86236	156	7081037	0.2288	95	24178	0.00078121	0	0	0	0	0	0	0
merged	GSE60270.ESR1_P118.MCF7_SHCTR	0	48.077	0	377	180.145	0.0204	-5.617	0.9	0.92358	156	7081037	0.2288	55	22107	0.0007143	0	0	0	0	0	0	0
merged	GSE53531.ESR1.MCF7_SHESR1	0	31.189	0	244	140.974	0.0311	-5.0085	0.919	0.93898	156	7081037	0.2288	74	19115	0.00061762	0	0	0	0	0	0	0
merged	GSE60270.MED1.MCF7	0	29.95	0	220	152.008	0.0323	-4.9519	0.949	0.96543	156	7081037	0.2288	35	18423	0.00059527	0	0	0	0	0	0	0
merged	ERP002305.ESR1.MCF7	0	26.925	0	200	69.0336	0.0358	-4.8035	0.856	0.88228	156	7081037	0.2288	65	11119	0.00035927	0	0	0	0	0	0	0
merged	GSE60270.PRKDC.MCF7_SHRARS	0	20.873	0	0	106.529	0.0457	-4.4511	0.954	0.96634	156	7081037	0.2288	25	10596	0.00034237	0	0	0	0	0	0	0
merged	GSE60270.PRKDC.MCF7_SHCTR	0	7.309	0	0	72.2139	0.1204	-3.0547	0.988	0.99222	156	7081037	0.2288	21	10968	0.00035439	0	0	0	0	0	0	0
merged	GSE60270.PRKDC.MCF7_SHRARS_E2	0	4.202	0	0	27.3912	0.1922	-2.3791	0.977	0.98539	156	7081037	0.2288	16	5302	0.00017131	0	0	0	0	0	0	0
merged	ENCSR000EWV.GATA3.MCF7	942	2973.09	953	6028	1629.11	0.3171	-1.6571	0.047	0.1127	156	7081037	0.2288	4626	1374320	0.044406	3	942	3.0437e-05	1.9231	0.0133	0.0649	0.0685
merged	GSE54027.HOXC11.MCF7_LY2	0	1.766	0	0	32.1997	0.3615	-1.4678	0.997	0.997	156	7081037	0.2288	8	5079	0.00016411	0	0	0	0	0	0	0
merged	GSE40129.GATA3.MCF7	517	1377.33	574	2340	556.045	0.3758	-1.4119	0.043	0.1075	156	7081037	0.2288	4435	680824	0.021998	4	517	1.6705e-05	2.5641	0.0073	0.0902	0.0759
merged	GSE40762.FOXM1.MCF7	1548	3097.64	1118	5971	1502.26	0.4999	-1.0003	0.134	0.24411	156	7081037	0.2288	5850	1429939	0.046203	7	1548	5.0017e-05	4.4872	0.0219	0.1197	0.1083
merged	GSE72249.NR3C1.MCF7_DEX	7041	10312	4944	16910	3655.71	0.6828	-0.5504	0.195	0.30503	156	7081037	0.2288	14982	4586083	0.14818	27	7041	0.0002275	17.3077	0.0994	0.1802	0.1535
merged	GSE40129.GATA3.MCF7_E2	11198	15094.1	9279	21311	3720.53	0.7419	-0.4307	0.154	0.27211	156	7081037	0.2288	34292	7230327	0.23362	60	11198	0.00036182	38.4615	0.1581	0.175	0.1549
merged	ENCSR000BUO.TEAD4.MCF7	3518	4713.1	2252	7833	1712.18	0.7465	-0.4218	0.241	0.35177	156	7081037	0.2288	11456	2163512	0.069905	21	3518	0.00011367	13.4615	0.0497	0.1833	0.1626
merged	GSE72249.ESR1.MCF7	1953	2530.38	846	4886	1266.76	0.7719	-0.3735	0.367	0.44228	156	7081037	0.2288	3741	1116506	0.036075	6	1953	6.3103e-05	3.8462	0.0276	0.1604	0.1749
merged	GSE40762.FOXM1.MCF7_THIOS	990	1259.28	262	2630	731.445	0.7863	-0.3468	0.415	0.48231	156	7081037	0.2288	2413	548157	0.017711	5	990	3.1988e-05	3.2051	0.014	0.2072	0.1806
merged	ENCSR094ZCF.CEBPG.MCF7	2548	3239.74	1507	5435	1223.22	0.7865	-0.3464	0.315	0.41355	156	7081037	0.2288	5186	1521364	0.049157	8	2548	8.2328e-05	5.1282	0.036	0.1543	0.1675
merged	ENCSR000BTR.EP300.MCF7	7336	8587.46	4522	13650	2806.26	0.8543	-0.2272	0.356	0.43573	156	7081037	0.2288	16681	3600701	0.11634	37	7336	0.00023703	23.7179	0.1036	0.2218	0.2037
merged	ENCSR000EWT.TCF7L2.MCF7	6278	7344.81	3868	11429	2329.85	0.8548	-0.2264	0.342	0.42671	156	7081037	0.2288	10107	3296498	0.10651	22	6278	0.00020285	14.1026	0.0887	0.2177	0.1904
merged	GSE59530.ESR1.MCF7_E2	14655	17044.4	10055	24685	4377.83	0.8598	-0.2179	0.315	0.41355	156	7081037	0.2288	28116	7083985	0.22889	56	14655	0.00047352	35.8974	0.207	0.1992	0.2069
merged	ERP000380.FOXA1.MCF7_TAMR_E2_TAM	23421	26684.8	17468	36623	5931.84	0.8777	-0.1882	0.302	0.40787	156	7081037	0.2288	47152	11300886	0.36514	99	23421	0.00075676	63.4615	0.3308	0.21	0.2072
merged	GSE59530.ESR1.MCF7_SHFOXA1_E2_TNF	5792	6591.22	3222	10884	2316.58	0.8788	-0.1865	0.409	0.48231	156	7081037	0.2288	12076	2592328	0.083761	24	5792	0.00018715	15.3846	0.0818	0.1987	0.2234
merged	ENCSR197DJH.SREBF1.MCF7	4045	4514.27	2167	7471	1637.27	0.8961	-0.1583	0.426	0.48231	156	7081037	0.2288	6059	2094358	0.067671	11	4045	0.0001307	7.0513	0.0571	0.1815	0.1931
merged	ENCSR000EWU.ZNF217.MCF7	6117	6732.65	3243	10733	2222.6	0.9086	-0.1383	0.423	0.48231	156	7081037	0.2288	9910	3089535	0.099826	21	6117	0.00019765	13.4615	0.0864	0.2119	0.198
merged	GSE40129.FOXA1.MCF7_SIGATA	47692	52331.7	36453	68184	9599.44	0.9113	-0.1339	0.315	0.41355	156	7081037	0.2288	122207	24041287	0.7768	257	47692	0.001541	164.744	0.6735	0.2103	0.1984
merged	GSE59530.ESR1.MCF7_E2_TNF	13836	15101.6	8620	22835	4413.92	0.9162	-0.1263	0.426	0.48231	156	7081037	0.2288	23124	6060774	0.19583	54	13836	0.00044705	34.6154	0.1954	0.2335	0.2283
merged	GSE60270.ESR1.MCF7	2500	2695.92	1363	4395	943.123	0.9274	-0.1088	0.464	0.5059	156	7081037	0.2288	7003	1205966	0.038966	12	2500	8.0777e-05	7.6923	0.0353	0.1714	0.2073
merged	ERP001226.FOXA1.MCF7	39948	43033.2	28917	57839	8774.82	0.9283	-0.1073	0.362	0.43851	156	7081037	0.2288	83205	19832811	0.64082	176	39948	0.0012908	112.82	0.5642	0.2115	0.2014
merged	GSE41820.ARNT.MCF7	127976	135608	110455	156699	14471.1	0.9437	-0.0836	0.29	0.40088	156	7081037	0.2288	384673	60936873	1.9689	792	127976	0.004135	507.692	1.8073	0.2059	0.21
merged	GSE29073.GATA3.MCF7_DMSO	4355	4601.93	2684	6912	1277.89	0.9464	-0.0795	0.457	0.5042	156	7081037	0.2288	12000	2096437	0.067738	26	4355	0.00014071	16.6667	0.0615	0.2167	0.2077
merged	ERP000380.ESR1.MCF7_SHFOXA1_E2	8736	9132.11	5687	13392	2384.09	0.9566	-0.064	0.465	0.5059	156	7081037	0.2288	20484	3890015	0.12569	43	8736	0.00028227	27.5641	0.1234	0.2099	0.2246
merged	ERP000783.ESR1.MCF7	57539	60076.2	40359	79675	12069.7	0.9578	-0.0623	0.418	0.48231	156	7081037	0.2288	101293	26924511	0.86996	228	57539	0.0018591	146.154	0.8126	0.2251	0.2137
merged	ENCSR000BUN.TCF12.MCF7	7050	7266.33	3697	12049	2555.96	0.9702	-0.0436	0.518	0.55081	156	7081037	0.2288	12084	3186312	0.10295	26	7050	0.00022779	16.6667	0.0996	0.2152	0.2213
merged	ERP000380.FOXA1.MCF7_E2_TAM	31621	32157.6	21185	43980	6887.63	0.9833	-0.0243	0.463	0.5059	156	7081037	0.2288	63022	14787682	0.4778	145	31621	0.0010217	92.9487	0.4466	0.2301	0.2138
merged	GSE59530.ESR1.MCF7	629	635.013	0	1357	603.458	0.9905	-0.0137	0.579	0.61016	156	7081037	0.2288	1533	315427	0.010192	3	629	2.0324e-05	1.9231	0.0089	0.1957	0.1994
merged	GSE40129.FOXA1.MCF7_SICTR	43694	43729.6	30793	56377	7656.8	0.9992	-0.0012	0.486	0.52151	156	7081037	0.2288	98171	19855062	0.64154	223	43694	0.0014118	142.949	0.6171	0.2272	0.2201
merged	ENCSR000BUJ.FOXM1.MCF7	6883	6883.83	3163	11392	2532.97	0.9999	-0.0002	0.553	0.58538	156	7081037	0.2288	12116	2828669	0.091397	33	6883	0.0002224	21.1538	0.0972	0.2724	0.2433
merged	GSE41820.AHR.MCF7	74978	74714.2	58954	89140	9160.18	1.0035	0.0051	0.499	0.53302	156	7081037	0.2288	202262	33011046	1.0666	441	74978	0.0024226	282.692	1.0589	0.218	0.2271
merged	GSE68356.ESR1.MCF7_E2PG	14375	14295.6	8840	20617	3631.72	1.0056	0.008	0.474	0.51096	156	7081037	0.2288	18244	6203345	0.20044	42	14375	0.00046447	26.9231	0.203	0.2302	0.2317
merged	GSE29073.GATA3.MCF7_E2	9708	9622.75	5975	13935	2327.14	1.0089	0.0127	0.468	0.50682	156	7081037	0.2288	24889	4310117	0.13926	56	9708	0.00031367	35.8974	0.1371	0.225	0.2252
merged	GSE68356.ESR1.MCF7_E2	10746	10621.6	5922	15973	3060.27	1.0117	0.0168	0.457	0.5042	156	7081037	0.2288	14578	4667928	0.15083	34	10746	0.00034721	21.7949	0.1518	0.2332	0.2302
merged	GSE60270.ESR1.MCF7_SHCTR	2109	2072.17	633	3895	1018.59	1.0178	0.0254	0.427	0.48231	156	7081037	0.2288	3141	876240	0.028312	6	2109	6.8144e-05	3.8462	0.0298	0.191	0.2407
merged	GSE72249.ESR1.MCF7_E2	14825	14421.1	7966	22098	4374.65	1.028	0.0399	0.431	0.48231	156	7081037	0.2288	18452	6296142	0.20343	40	14825	0.00047901	25.641	0.2094	0.2168	0.2355
merged	ENCSR000EWS.GATA3.MCF7	13875	13486.9	8356	19669	3445.3	1.0288	0.0409	0.421	0.48231	156	7081037	0.2288	17770	5947856	0.19218	42	13875	0.00044831	26.9231	0.1959	0.2364	0.2333
merged	ERP000901.ESR1.MCF7_E2	13375	13000.2	8339	18861	3187.55	1.0288	0.041	0.422	0.48231	156	7081037	0.2288	33594	5983531	0.19333	72	13375	0.00043216	46.1538	0.1889	0.2143	0.2235
merged	GSE59530.FOXA1.MCF7_E2_TNF	17763	17223.4	11121	24122	4020.44	1.0313	0.0445	0.431	0.48231	156	7081037	0.2288	33908	7207115	0.23287	80	17763	0.00057394	51.2821	0.2509	0.2359	0.2465
merged	GSE60270.GATA3.MCF7_E2	6495	6296.07	3679	9390	1640.32	1.0316	0.0449	0.443	0.49339	156	7081037	0.2288	14868	2911396	0.09407	34	6495	0.00020986	21.7949	0.0917	0.2287	0.2231
merged	ENCSR000BST.GATA3.MCF7	58180	56345.5	39067	75228	10962	1.0326	0.0462	0.423	0.48231	156	7081037	0.2288	95921	24120345	0.77935	233	58180	0.0018799	149.359	0.8216	0.2429	0.2412
merged	GSE40129.ESR1.MCF7_SICTR_E2	32756	31220.6	20771	42848	6820	1.0492	0.0693	0.4	0.47475	156	7081037	0.2288	60905	13250105	0.42812	161	32756	0.0010584	103.205	0.4626	0.2643	0.2472
merged	GSE60270.ESR1.MCF7_SHCTR_E2	8779	8321.61	4830	12578	2334.65	1.055	0.0772	0.399	0.47475	156	7081037	0.2288	15486	3600983	0.11635	39	8779	0.00028366	25	0.124	0.2518	0.2438
merged	ERP000901.NCOA3.MCF7_E2	18306	17109.5	11799	23784	3635.11	1.0699	0.0975	0.335	0.42325	156	7081037	0.2288	48366	8423427	0.27217	108	18306	0.00059148	69.2308	0.2585	0.2233	0.2173
merged	GSE51274.GATA3.MCF7	40735	37926.7	25418	53205	8339.76	1.074	0.1031	0.335	0.42325	156	7081037	0.2288	52483	16723132	0.54034	130	40735	0.0013162	83.3333	0.5753	0.2477	0.2436
merged	ERP000901.NCOA3.MCF7	55015	51217.1	38781	64393	7847.1	1.0742	0.1032	0.284	0.39491	156	7081037	0.2288	161426	27592297	0.89153	310	55015	0.0017776	198.718	0.7769	0.192	0.1994
merged	GSE23852.FOXA1.MCF7_E2	36508	33911.1	24063	43715	5907.14	1.0766	0.1065	0.326	0.42325	156	7081037	0.2288	71576	15038778	0.48592	179	36508	0.0011796	114.744	0.5156	0.2501	0.2428
merged	GSE60270.ESR1.MCF7_E2	25549	23698.7	14745	34080	5834.05	1.0781	0.1085	0.35	0.43063	156	7081037	0.2288	33238	9165658	0.29615	90	25549	0.00082551	57.6923	0.3608	0.2708	0.2787
merged	GSE23852.FOXA1.MCF7_ETOH	35759	33072.4	23744	42372	5665.15	1.0812	0.1127	0.312	0.41355	156	7081037	0.2288	63893	14505922	0.4687	162	35759	0.0011554	103.846	0.505	0.2535	0.2465
merged	GSE41561.ESR1.MCF7	38743	35721.6	23653	49347	7851.07	1.0846	0.1171	0.332	0.42325	156	7081037	0.2288	62615	15712786	0.5077	156	38743	0.0012518	100	0.5471	0.2491	0.2466
merged	ERP001226.AR.MCF7	38751	35708.3	23573	49281	7847.1	1.0852	0.118	0.333	0.42325	156	7081037	0.2288	62600	15709971	0.5076	156	38751	0.0012521	100	0.5473	0.2492	0.2467
merged	GSE59530.FOXA1.MCF7_E2	17718	16301.2	10328	23016	3938.5	1.0869	0.1202	0.345	0.42671	156	7081037	0.2288	35386	6796702	0.21961	87	17718	0.00057249	55.7692	0.2502	0.2459	0.2607
merged	ERP000209.ESR1.MCF7	11568	10593.2	6222	15967	3034.99	1.092	0.127	0.344	0.42671	156	7081037	0.2288	22719	4467988	0.14437	64	11568	0.00037377	41.0256	0.1634	0.2817	0.2589
merged	GSE45822.ESR1.MCF7	26325	24058.9	15284	34620	5834.62	1.0942	0.1299	0.328	0.42325	156	7081037	0.2288	34372	9481271	0.30635	96	26325	0.00085059	61.5385	0.3718	0.2793	0.2777
merged	GSE60270.FOXA1.MCF7_E2	51873	47070.1	34889	59107	7296.06	1.102	0.1402	0.265	0.3729	156	7081037	0.2288	83304	21740704	0.70246	195	51873	0.0016761	125	0.7326	0.2341	0.2386
merged	GSE55921.ESR1.MCF7_E2	3424	3102.99	1062	5842	1455.94	1.1034	0.142	0.377	0.45202	156	7081037	0.2288	4869	1417567	0.045803	11	3424	0.00011063	7.0513	0.0484	0.2259	0.2415
merged	GSE54855.ESR1.MCF7_E2_40M	3011	2691.48	983	4908	1168.97	1.1187	0.1618	0.344	0.42671	156	7081037	0.2288	5166	1028739	0.03324	15	3011	9.7288e-05	9.6154	0.0425	0.2904	0.2927
merged	ERP000380.ESR1.MCF7_SHCRT_E2	25208	22508.5	13815	33295	5947.42	1.1199	0.1634	0.298	0.4048	156	7081037	0.2288	42119	9139575	0.29531	119	25208	0.0008145	76.2821	0.356	0.2825	0.2758
merged	GSE40129.ESR1.MCF7_SIGATA_E2	37936	33618.4	22373	46313	7273.26	1.1284	0.1743	0.265	0.3729	156	7081037	0.2288	63273	14041852	0.45371	178	37936	0.0012257	114.103	0.5357	0.2813	0.2702
merged	ENCSR000BSR.CEBPB.MCF7	35614	31109	21844	40802	5873.29	1.1448	0.1951	0.224	0.33107	156	7081037	0.2288	71524	13011194	0.4204	196	35614	0.0011507	125.641	0.5029	0.274	0.2737
merged	GSE14664.ESR1.MCF7_E2	21887	19052.7	13517	24843	3510.58	1.1488	0.2001	0.215	0.32182	156	7081037	0.2288	67729	8356635	0.27001	166	21887	0.00070719	106.41	0.3091	0.2451	0.2619
merged	GSE29073.EP300.MCF7_E2	981	851.077	133	1932	597.39	1.1525	0.2047	0.326	0.42325	156	7081037	0.2288	2404	448048	0.014477	5	981	3.1697e-05	3.2051	0.0139	0.208	0.2189
merged	ENCSR000BSU.JUND.MCF7	11233	9740.69	5566	14807	2904.47	1.1532	0.2056	0.262	0.3729	156	7081037	0.2288	17467	4058172	0.13112	48	11233	0.00036295	30.7692	0.1586	0.2748	0.2768
merged	ERP000380.ESR1.MCF7_E2	11787	10175.9	5467	16581	3509.96	1.1583	0.212	0.297	0.4048	156	7081037	0.2288	17058	4007726	0.12949	53	11787	0.00038085	33.9744	0.1665	0.3107	0.2941
merged	ERP000380.ESR1.MCF7_TAM	5066	4335.14	2015	7259	1638.14	1.1686	0.2247	0.298	0.4048	156	7081037	0.2288	8613	1793124	0.057938	24	5066	0.00016369	15.3846	0.0715	0.2786	0.2825
merged	ERP002305.ESR1.MCF7_MRNAHIST	1272	1087.07	352	2009	493.878	1.17	0.2265	0.312	0.41355	156	7081037	0.2288	2828	469457	0.015169	7	1272	4.11e-05	4.4872	0.018	0.2475	0.271
merged	ERP000901.NCOA2.MCF7	11144	9428.44	6299	13779	2374.8	1.1819	0.2412	0.189	0.30214	156	7081037	0.2288	29551	5010730	0.1619	62	11144	0.00036007	39.7436	0.1574	0.2098	0.2224
merged	ENCSR000BUI.FOSL2.MCF7	16410	13724.5	8644	18990	3145.52	1.1957	0.2578	0.196	0.30503	156	7081037	0.2288	29739	5589931	0.18062	84	16410	0.00053022	53.8462	0.2317	0.2825	0.2936
merged	GSE60270.FOXA1.MCF7	13406	11130.4	7573	15314	2304.3	1.2044	0.2683	0.164	0.275	156	7081037	0.2288	23323	5075266	0.16399	63	13406	0.00043316	40.3846	0.1893	0.2701	0.2641
merged	ERP000901.NCOA1.MCF7_E2	4526	3710.94	1912	6764	1614.56	1.2196	0.2864	0.204	0.31333	156	7081037	0.2288	12384	1961254	0.06337	28	4526	0.00014624	17.9487	0.0639	0.2261	0.2308
merged	GSE54855.ESR1.MCF7_E2_10M	3702	3025.81	1160	5320	1323.81	1.2234	0.2909	0.271	0.37908	156	7081037	0.2288	5355	1187885	0.038382	15	3702	0.00011962	9.6154	0.0523	0.2801	0.3116
merged	ERP000380.FOXA1.MCF7	31035	25290.7	17600	33691	4861.29	1.2271	0.2953	0.127	0.23316	156	7081037	0.2288	56285	11459494	0.37027	151	31035	0.0010028	96.7949	0.4383	0.2683	0.2708
merged	GSE59530.FOXA1.MCF7	19268	15657.7	10145	21483	3525.98	1.2306	0.2993	0.157	0.2733	156	7081037	0.2288	33418	6591231	0.21297	90	19268	0.00062257	57.6923	0.2721	0.2693	0.2923
merged	ERP000209.ESR1.MCF7_E2	45844	37198.9	22748	55017	9778.49	1.2324	0.3015	0.182	0.29497	156	7081037	0.2288	68808	14828630	0.47913	228	45844	0.0014813	146.154	0.6474	0.3314	0.3092
merged	ENCSR546KCN.FOSL2.MCF7	12815	10393	5742	15436	2923.3	1.233	0.3022	0.199	0.30766	156	7081037	0.2288	12993	4445951	0.14365	35	12815	0.00041407	22.4359	0.181	0.2694	0.2882
merged	GSE41561.TLE3.MCF7	7740	6269.38	3185	10497	2159.96	1.2345	0.304	0.206	0.31435	156	7081037	0.2288	8590	2734628	0.088359	28	7740	0.00025009	17.9487	0.1093	0.326	0.283
merged	GSE41561.E2F4.MCF7_TAM	2578	2076.43	829	3513	846.355	1.2414	0.312	0.256	0.36683	156	7081037	0.2288	4116	1028406	0.033229	10	2578	8.3298e-05	6.4103	0.0364	0.243	0.2507
merged	ENCSR000BTQ.RAD21.MCF7	43168	34709.6	25623	44235	5604.5	1.2437	0.3146	0.071	0.15307	156	7081037	0.2288	67715	15109176	0.48819	198	43168	0.0013948	126.923	0.6096	0.2924	0.2857
merged	ERP005838.NRIP1.MCF7_E2	49096	38879.4	26877	52406	7892.09	1.2628	0.3366	0.101	0.19141	156	7081037	0.2288	82342	16960379	0.54801	238	49096	0.0015863	152.564	0.6933	0.289	0.2895
merged	GSE68356.ESR1.MCF7	6017	4762.93	2145	10182	2715.81	1.2632	0.3371	0.177	0.29049	156	7081037	0.2288	9968	2657083	0.085853	21	6017	0.00019442	13.4615	0.085	0.2107	0.2265
merged	GSE72249.FOXA1.MCF7_E2	59722	47075.4	31702	63470	9405.65	1.2686	0.3433	0.089	0.17725	156	7081037	0.2288	67399	20425721	0.65998	191	59722	0.0019297	122.436	0.8434	0.2834	0.2924
merged	ENCSR000BUY.NR2F2.MCF7	50308	39524.8	25998	55251	8824.57	1.2728	0.348	0.113	0.21075	156	7081037	0.2288	63117	15985701	0.51651	207	50308	0.0016255	132.692	0.7105	0.328	0.3147
merged	GSE55921.BRD4.MCF7	16700	13103.8	5326	24065	6375.74	1.2744	0.3498	0.214	0.32182	156	7081037	0.2288	11557	6020268	0.19452	39	16700	0.00053959	25	0.2358	0.3375	0.2774
merged	ERP003844.ESR1.MCF7_LY2	82120	64037.7	44831	84577	11984.2	1.2824	0.3588	0.071	0.15307	156	7081037	0.2288	99714	26759176	0.86462	314	82120	0.0026534	201.282	1.1597	0.3149	0.3069
merged	GSE71276.ESR1.MCF7_E2	15935	12377.6	7091	18470	3501.47	1.2874	0.3644	0.165	0.275	156	7081037	0.2288	20518	5314755	0.17172	61	15935	0.00051488	39.1026	0.225	0.2973	0.2998
merged	GSE54592.ESR1.MCF7_LY2_ETOH	33538	26045.7	17641	35631	5488.27	1.2876	0.3647	0.093	0.18062	156	7081037	0.2288	45652	10968439	0.3544	133	33538	0.0010836	85.2564	0.4736	0.2913	0.3058
merged	ERP002305.ESR1.MCF7_GLYC	19097	14803.5	8273	22685	4580.72	1.29	0.3674	0.163	0.275	156	7081037	0.2288	27155	5882710	0.19008	92	19097	0.00061704	58.9744	0.2697	0.3388	0.3246
merged	ERP000901.NCOA2.MCF7_E2	27376	20951.9	13775	29658	4794.24	1.3066	0.3858	0.093	0.18062	156	7081037	0.2288	50844	9399017	0.30369	138	27376	0.00088455	88.4615	0.3866	0.2714	0.2913
merged	ERP000380.ESR1.MCF7_E2_TAM	10346	7891.53	3843	13130	2887.38	1.311	0.3907	0.178	0.29049	156	7081037	0.2288	14209	3223936	0.10417	49	10346	0.00033429	31.4103	0.1461	0.3449	0.3209
merged	GSE72082.RAD21.MCF7	51507	39278.2	29536	49083	5982.06	1.3113	0.391	0.021	0.066282	156	7081037	0.2288	77930	16963028	0.54809	240	51507	0.0016642	153.846	0.7274	0.308	0.3036
merged	GSE35109.ESR1.MCF7	1915	1452.62	123	6124	2359.55	1.3181	0.3984	0.15	0.26705	156	7081037	0.2288	7211	1134206	0.036647	15	1915	6.1876e-05	9.6154	0.027	0.208	0.1688
merged	GSE80808.FOXA1.MCF7	39070	29410.3	19268	39667	6087.01	1.3284	0.4097	0.064	0.14324	156	7081037	0.2288	42604	13097313	0.42319	126	39070	0.0012624	80.7692	0.5518	0.2957	0.2983
merged	ERP005838.NRIP1.MCF7	40164	30171.7	20300	41272	6404.07	1.3312	0.4127	0.065	0.1441	156	7081037	0.2288	67438	13391323	0.43269	196	40164	0.0012977	125.641	0.5672	0.2906	0.2999
merged	ENCSR000BSP.REST.MCF7	13043	9773.58	5090	14808	3016.03	1.3345	0.4163	0.147	0.2637	156	7081037	0.2288	15889	3973976	0.1284	51	13043	0.00042143	32.6923	0.1842	0.321	0.3282
merged	GSE54855.ESR1.MCF7_E2_120M	1431	1067.67	230	2150	589.165	1.34	0.4222	0.25	0.36043	156	7081037	0.2288	2143	432645	0.013979	6	1431	4.6237e-05	3.8462	0.0202	0.28	0.3308
merged	ERP000209.RAD21.MCF7	43197	31959	23200	41079	5428.55	1.3516	0.4347	0.022	0.066282	156	7081037	0.2288	65950	13751869	0.44434	211	43197	0.0013957	135.256	0.61	0.3199	0.3141
merged	ERP000209.RAD21.MCF7_E2_SHCTR	50833	37578.6	27651	48164	6215.12	1.3527	0.4358	0.014	0.049104	156	7081037	0.2288	84040	16529222	0.53408	265	50833	0.0016425	169.872	0.7179	0.3153	0.3075
merged	GSE29073.EP300.MCF7_DMSO	983	726.143	98	2198	742.647	1.3532	0.4364	0.21	0.31839	156	7081037	0.2288	2570	454599	0.014689	6	983	3.1762e-05	3.8462	0.0139	0.2335	0.2162
merged	ENCSR017CEO.CUX1.MCF7	22414	16556.7	10214	23931	4327.72	1.3538	0.437	0.097	0.18533	156	7081037	0.2288	20723	7852610	0.25373	61	22414	0.00072422	39.1026	0.3165	0.2944	0.2854
merged	ERP000380.ESR1.MCF7_TAMR_TAM	2190	1616.24	650	2771	664.492	1.3548	0.4381	0.193	0.30503	156	7081037	0.2288	3405	641717	0.020735	10	2190	7.0761e-05	6.4103	0.0309	0.2937	0.3413
merged	ENCSR000AHD.CTCF.MCF7	41270	30316.8	22006	38577	5016.98	1.3613	0.445	0.009	0.034672	156	7081037	0.2288	62733	12764686	0.41244	215	41270	0.0013335	137.821	0.5828	0.3427	0.3233
merged	GSE47027.NR5A2.MCF7	4847	3526.56	1537	6142	1413.15	1.3743	0.4587	0.162	0.275	156	7081037	0.2288	4937	1576495	0.050938	14	4847	0.00015661	8.9744	0.0685	0.2836	0.3075
merged	GSE72249.FOXA1.MCF7_DEX	63875	46453.9	32118	62492	9304.47	1.375	0.4594	0.041	0.10473	156	7081037	0.2288	65679	20043999	0.64764	201	63875	0.0020639	128.846	0.9021	0.306	0.3187
merged	ERP000209.STAG1.MCF7_E2_SHCTR	53608	38791.1	28719	49570	6444.44	1.382	0.4667	0.012	0.042727	156	7081037	0.2288	89192	16943092	0.54745	285	53608	0.0017321	182.692	0.7571	0.3195	0.3164
merged	ERP000209.STAG1.MCF7	60003	43226.6	31126	55655	7451.27	1.3881	0.4731	0.01	0.037903	156	7081037	0.2288	78080	18669608	0.60323	254	60003	0.0019388	162.821	0.8474	0.3253	0.3214
merged	ERP000901.CREBBP.MCF7	47684	34078.9	23900	45660	6527.97	1.3992	0.4846	0.022	0.066282	156	7081037	0.2288	72085	15374184	0.49675	216	47684	0.0015407	138.462	0.6734	0.2996	0.3102
merged	GSE68355.ESR1.MCF7	54640	38721.3	24498	56680	10694.9	1.4111	0.4968	0.063	0.14324	156	7081037	0.2288	48600	17529642	0.5664	148	54640	0.0017655	94.8718	0.7716	0.3045	0.3117
merged	GSE60270.ESR1.MCF7_SHGATA3_E2	2735	1933.66	610	3594	924.486	1.4142	0.5	0.188	0.30214	156	7081037	0.2288	3264	804320	0.025988	12	2735	8.8371e-05	7.6923	0.0386	0.3676	0.34
merged	GSE60270.TFAP2A.MCF7_E2	26516	18729.9	12277	25739	4127.8	1.4157	0.5015	0.032	0.084494	156	7081037	0.2288	35331	7992839	0.25826	116	26516	0.00085676	74.359	0.3745	0.3283	0.3317
merged	GSE68355.ESR1.MCF7_R5020	89028	62659.6	41376	88124	15044.7	1.4208	0.5067	0.044	0.10884	156	7081037	0.2288	74794	27900700	0.9015	239	89028	0.0028766	153.205	1.2573	0.3195	0.3191
merged	ERP000901.CREBBP.MCF7_E2	77101	53945.7	38680	70323	9748.36	1.4292	0.5152	0.007	0.02886	156	7081037	0.2288	105083	24488353	0.79124	324	77101	0.0024912	207.692	1.0888	0.3083	0.3148
merged	GSE72977.FOXM1.MCF7_MI63	527	367.576	0	921	303.25	1.4325	0.5186	0.25	0.36043	156	7081037	0.2288	925	158616	0.005125	3	527	1.7028e-05	1.9231	0.0074	0.3243	0.3322
merged	GSE48096.ESR2.MCF7_C412_E2	993	689.666	123	1410	400.034	1.4392	0.5253	0.221	0.3287	156	7081037	0.2288	1842	272434	0.0088026	7	993	3.2085e-05	4.4872	0.014	0.38	0.3645
merged	GSE23852.TFAP2C.MCF7_ETOH	46082	31962.2	21277	43220	6776.02	1.4417	0.5278	0.022	0.066282	156	7081037	0.2288	51473	13155544	0.42507	185	46082	0.001489	118.59	0.6508	0.3594	0.3503
merged	GSE68355.ESR1.MCF7_PROG	105704	73262.1	48729	102055	17276.3	1.4428	0.5289	0.038	0.098132	156	7081037	0.2288	85682	32705953	1.0568	272	105704	0.0034154	174.359	1.4928	0.3175	0.3232
merged	ENCSR000BTP.HDAC2.MCF7	40196	27627.8	18591	38264	5961.23	1.4549	0.5409	0.028	0.077412	156	7081037	0.2288	51636	11388854	0.36799	189	40196	0.0012988	121.154	0.5677	0.366	0.3529
merged	ENCSR000BUM.SIN3A.MCF7	58031	39308.9	26502	54102	8391.13	1.4763	0.562	0.02	0.064384	156	7081037	0.2288	53966	17646322	0.57017	169	58031	0.001875	108.333	0.8195	0.3132	0.3289
merged	GSE59530.ESR1.MCF7_SHCTR_E2_TNF	34130	23104.8	11624	37315	8284.9	1.4772	0.5628	0.094	0.18107	156	7081037	0.2288	38020	8116186	0.26224	173	34130	0.0011028	110.897	0.482	0.455	0.4205
merged	GSE55921.ESR1.MCF7_E2_JQ1	3403	2301.11	574	4806	1327.66	1.4786	0.5643	0.178	0.29049	156	7081037	0.2288	3364	1092418	0.035297	8	3403	0.00010995	5.1282	0.0481	0.2378	0.3115
merged	ERP000209.RAD21.MCF7_E2	35340	23857.6	16975	30935	4304.83	1.4813	0.5668	0.007	0.02886	156	7081037	0.2288	55038	10260945	0.33154	190	35340	0.0011419	121.795	0.4991	0.3452	0.3444
merged	ENCSR000DMS.CTCF.MCF7	34566	23279.7	16578	29981	4028.03	1.4848	0.5703	0.003	0.015	156	7081037	0.2288	56825	9864470	0.31873	200	34566	0.0011169	128.205	0.4881	0.352	0.3504
merged	ERP000209.STAG1.MCF7_E2	58134	39086.7	28162	50712	6959.07	1.4873	0.5727	0.004	0.018431	156	7081037	0.2288	80993	16980829	0.54867	267	58134	0.0018784	171.154	0.821	0.3297	0.3424
merged	GSE23852.TFAP2C.MCF7_E2	42896	28834.1	18998	39403	6143.15	1.4877	0.5731	0.016	0.053714	156	7081037	0.2288	47384	11949582	0.3861	177	42896	0.001386	113.462	0.6058	0.3735	0.359
merged	GSE68355.PGR.MCF7_R5020	64175	43036.9	27199	63410	11944.7	1.4912	0.5764	0.045	0.11016	156	7081037	0.2288	57190	20227701	0.65358	185	64175	0.0020736	118.59	0.9063	0.3235	0.3173
merged	GSE70764.CTCF.MCF7	36076	24182.1	17415	30943	4096.89	1.4918	0.5771	0.001	0.0069118	156	7081037	0.2288	60523	10206556	0.32978	207	36076	0.0011657	132.692	0.5095	0.342	0.3535
merged	GSE60270.MED1.MCF7_SHRARS	51615	34594.6	23068	46653	6900.18	1.492	0.5772	0.005	0.022596	156	7081037	0.2288	51230	15778169	0.50981	161	51615	0.0016677	103.205	0.7289	0.3143	0.3271
merged	GSE21234.TFAP2C.MCF7	67801	45410.8	31978	59478	8491.9	1.493	0.5783	0.003	0.015	156	7081037	0.2288	94149	18493933	0.59756	325	67801	0.0021907	208.333	0.9575	0.3452	0.3666
merged	GSE36351.TFAP2C.MCF7	67830	45408.3	32109	59480	8487.73	1.4938	0.579	0.003	0.015	156	7081037	0.2288	94151	18494233	0.59757	325	67830	0.0021917	208.333	0.9579	0.3452	0.3668
merged	GSE41561.E2F4.MCF7_ICI	575	383.454	0	936	310.483	1.4982	0.5833	0.234	0.34369	156	7081037	0.2288	960	212042	0.0068513	3	575	1.8579e-05	1.9231	0.0081	0.3125	0.2712
merged	GSE59530.FOXA1.MCF7_TNF	29788	19762.1	12779	28063	4761.82	1.5073	0.592	0.023	0.068418	156	7081037	0.2288	40024	7921175	0.25594	148	29788	0.00096248	94.8718	0.4207	0.3698	0.3761
merged	GSE68355.PGR.MCF7_PROG	96077	63549.1	42561	89108	15026.6	1.5118	0.5963	0.028	0.077412	156	7081037	0.2288	80757	29464670	0.95203	271	96077	0.0031043	173.718	1.3568	0.3356	0.3261
merged	ERP000209.CTCF.MCF7_E2_SHCTCF	25130	16617.4	11451	21933	3174.64	1.5122	0.5967	0.002	0.012051	156	7081037	0.2288	39380	7242449	0.23401	136	25130	0.00081197	87.1795	0.3549	0.3454	0.347
merged	GSE45852.HSF1.MCF7_CHX_10UM	1451	958.586	168	2375	856.724	1.5132	0.5976	0.157	0.2733	156	7081037	0.2288	2137	502390	0.016233	6	1451	4.6883e-05	3.8462	0.0205	0.2808	0.2888
merged	ERP000380.ESR1.MCF7	1001	659.234	0	1546	467.033	1.5176	0.6018	0.195	0.30503	156	7081037	0.2288	1529	292674	0.0094566	5	1001	3.2343e-05	3.2051	0.0141	0.327	0.342
merged	ENCSR000DWH.CTCF.MCF7	61694	40642.2	29289	52197	6899.57	1.518	0.6021	0.003	0.015	156	7081037	0.2288	69542	17353604	0.56071	238	61694	0.0019934	152.564	0.8713	0.3422	0.3555
merged	ERP000901.NCOA1.MCF7	9070	5969.61	3379	11041	2317.28	1.5193	0.6034	0.083	0.17017	156	7081037	0.2288	21362	3448923	0.11144	55	9070	0.00029306	35.2564	0.1281	0.2575	0.263
merged	ENCSR234VCE.DPF2.MCF7	47759	31187.5	19221	45027	7709.63	1.5313	0.6148	0.024	0.0705	156	7081037	0.2288	37567	14581927	0.47116	127	47759	0.0015431	81.4103	0.6745	0.3381	0.3275
merged	ENCSR555PBN.MAFK.MCF7	13213	8623.82	5466	12347	2066.61	1.5321	0.6155	0.02	0.064384	156	7081037	0.2288	11369	3825597	0.12361	37	13213	0.00042692	23.7179	0.1866	0.3254	0.3454
merged	GSE72249.FOXA1.MCF7	79847	51687.7	36384	69732	10125.4	1.5448	0.6274	0.004	0.018431	156	7081037	0.2288	71117	22156261	0.71589	234	79847	0.0025799	150	1.1276	0.329	0.3604
merged	ENCSR176EXN.JUN.MCF7	3543	2274.41	764	4262	1082.67	1.5575	0.6392	0.11	0.2068	156	7081037	0.2288	3428	1079520	0.03488	12	3543	0.00011448	7.6923	0.05	0.3501	0.3282
merged	GSE48930.ESR1.MCF7	75662	48531.7	34178	63972	9312.68	1.559	0.6406	0.003	0.015	156	7081037	0.2288	76311	21295086	0.68807	268	75662	0.0024447	171.795	1.0685	0.3512	0.3553
merged	GSE72082.GABPA.MCF7	1093	699.585	288	1191	281.712	1.5616	0.643	0.084	0.17017	156	7081037	0.2288	4467	264094	0.0085331	18	1093	3.5316e-05	11.5385	0.0154	0.403	0.4139
merged	ENCSR000DMR.CTCF.MCF7	62894	40239.4	29425	51210	6520.27	1.563	0.6443	0.001	0.0069118	156	7081037	0.2288	79200	17041548	0.55063	294	62894	0.0020322	188.462	0.8882	0.3712	0.3691
merged	GSE54855.ESR1.MCF7_E2_5M	1627	1034.77	191	2172	620.08	1.5718	0.6524	0.161	0.275	156	7081037	0.2288	1872	423470	0.013683	6	1627	5.257e-05	3.8462	0.023	0.3205	0.3842
merged	ERP000209.CTCF.MCF7_E2_SHCTR	63158	40055.2	29675	50953	6584.64	1.5768	0.657	0.001	0.0069118	156	7081037	0.2288	93254	17346137	0.56047	337	63158	0.0020407	216.026	0.8919	0.3614	0.3641
merged	GSE60270.PRKDC.MCF7_E2	7164	4508.29	2352	7353	1566.15	1.5889	0.6681	0.05	0.11634	156	7081037	0.2288	10649	2272672	0.073432	35	7164	0.00023148	22.4359	0.1012	0.3287	0.3152
merged	ENCSR954WVZ.ESRRA.MCF7	15772	9922.11	4936	15444	3405.16	1.5895	0.6686	0.046	0.11144	156	7081037	0.2288	13421	4496944	0.1453	46	15772	0.00050961	29.4872	0.2227	0.3427	0.3507
merged	GSE78113.CTCF.MCF7_NORMOXIA	75665	47451	32531	61907	8995.75	1.5946	0.6732	0.001	0.0069118	156	7081037	0.2288	57245	19952188	0.64467	199	75665	0.0024448	127.564	1.0686	0.3476	0.3792
merged	ERP000783.CTCF.MCF7_TAM	27041	16926.8	11508	22173	3198.43	1.5975	0.6758	0.001	0.0069118	156	7081037	0.2288	48449	7186822	0.23221	182	27041	0.00087372	116.667	0.3819	0.3757	0.3763
merged	ERP000209.STAG1.MCF7_E2_SHCTCF	51824	32220.8	22409	43232	6400.87	1.6084	0.6856	0.001	0.0069118	156	7081037	0.2288	79038	14356569	0.46387	282	51824	0.0016745	180.769	0.7319	0.3568	0.361
merged	GSE78113.CTCF.MCF7_HYPOXIA	69000	42577.9	29097	55600	8144.02	1.6205	0.6965	0.001	0.0069118	156	7081037	0.2288	53921	17911595	0.57874	190	69000	0.0022295	121.795	0.9744	0.3524	0.3852
merged	ERP000380.ESR1.MCF7_TAMR	2533	1551.55	593	2737	644.613	1.6322	0.7068	0.08	0.16637	156	7081037	0.2288	3203	605357	0.01956	11	2533	8.1844e-05	7.0513	0.0358	0.3434	0.4184
merged	GSE48930.AR.MCF7	43086	26390.8	18012	36367	5540.35	1.6326	0.7072	0.003	0.015	156	7081037	0.2288	63387	13018680	0.42065	204	43086	0.0013922	130.769	0.6085	0.3218	0.331
merged	ERP000209.RAD21.MCF7_E2_SHCTCF	35010	21364.3	14267	29500	4537.68	1.6387	0.7125	0.004	0.018431	156	7081037	0.2288	49568	9616579	0.31072	179	35010	0.0011312	114.744	0.4944	0.3611	0.3641
merged	ENCSR000BVA.SRF.MCF7	8803	5316.93	2696	8413	1702.74	1.6555	0.7273	0.034	0.088778	156	7081037	0.2288	10824	2620162	0.08466	37	8803	0.00028443	23.7179	0.1243	0.3418	0.336
merged	GSE60270.MED1.MCF7_SHRARS_E2	50737	30084.4	19096	41633	6743.18	1.6865	0.754	0.001	0.0069118	156	7081037	0.2288	39521	13136446	0.42445	160	50737	0.0016394	102.564	0.7165	0.4048	0.3862
merged	ERP000380.CTCF.MCF7_TAM	44030	25928.8	18057	34130	4896.21	1.6981	0.7639	0.001	0.0069118	156	7081037	0.2288	55225	10986667	0.35499	211	44030	0.0014227	135.256	0.6218	0.3821	0.4008
merged	GSE76454.ZNF143.MCF7	90685	53065.2	36114	70967	10485.5	1.7089	0.7731	0.001	0.0069118	156	7081037	0.2288	69116	21970087	0.70988	272	90685	0.0029301	174.359	1.2807	0.3935	0.4128
merged	ERP000380.CTCF.MCF7	40910	23857.2	16471	31438	4611.54	1.7148	0.778	0.001	0.0069118	156	7081037	0.2288	51817	10107821	0.32659	202	40910	0.0013218	129.487	0.5777	0.3898	0.4047
merged	ENCSR924TVL.RFX5.MCF7	15030	8742.55	4834	13423	2602.84	1.7191	0.7817	0.016	0.053714	156	7081037	0.2288	11062	3939115	0.12728	42	15030	0.00048563	26.9231	0.2123	0.3797	0.3816
merged	ENCSR636EYA.CTBP1.MCF7	79625	45684.4	30837	62558	9798.39	1.7429	0.8015	0.001	0.0069118	156	7081037	0.2288	51313	20302587	0.656	202	79625	0.0025728	129.487	1.1245	0.3937	0.3922
merged	ENCSR000BSS.ELF1.MCF7	37119	21255.4	12859	30153	5302.59	1.7463	0.8043	0.002	0.012051	156	7081037	0.2288	33271	8747016	0.28262	132	37119	0.0011994	84.6154	0.5242	0.3967	0.4244
merged	GSE76454.ZNF143.MCF7_E2	79703	45107.8	30135	60514	9145.29	1.7669	0.8212	0.001	0.0069118	156	7081037	0.2288	58437	18800854	0.60747	230	79703	0.0025753	147.436	1.1256	0.3936	0.4239
merged	ERP000380.CTCF.MCF7_E2	49778	27933.4	19319	36845	5417.3	1.782	0.8335	0.001	0.0069118	156	7081037	0.2288	57729	11848734	0.38284	231	49778	0.0016084	148.077	0.703	0.4001	0.4201
merged	ENCSR000BUL.MAX.MCF7	85533	47949.9	29550	68113	11831	1.7838	0.8349	0.003	0.015	156	7081037	0.2288	71090	18675651	0.60343	304	85533	0.0027637	194.872	1.2079	0.4276	0.458
merged	GSE60270.MED1.MCF7_E2	6112	3409.72	1380	6557	1591.85	1.7923	0.8418	0.064	0.14324	156	7081037	0.2288	7025	1544588	0.049907	30	6112	0.00019748	19.2308	0.0863	0.427	0.3957
merged	ENCSR000BUX.EGR1.MCF7	9507	5300.84	2667	8143	1717.43	1.7933	0.8426	0.012	0.042727	156	7081037	0.2288	11076	2188212	0.070703	49	9507	0.00030718	31.4103	0.1343	0.4424	0.4345
merged	GSE60270.MED1.MCF7_SHCTR	32262	17763.5	10280	25438	4580.55	1.8162	0.8609	0.002	0.012051	156	7081037	0.2288	25104	7697075	0.2487	98	32262	0.0010424	62.8205	0.4556	0.3904	0.4191
merged	GSE60270.GATA3.MCF7	492	267.467	0	849	313.019	1.8364	0.8768	0.161	0.275	156	7081037	0.2288	936	164533	0.0053162	3	492	1.5897e-05	1.9231	0.0069	0.3205	0.299
merged	GSE55921.BRD4.MCF7_E2	23078	12460.6	5279	23555	6137.97	1.852	0.8891	0.053	0.12211	156	7081037	0.2288	10933	5588727	0.18058	49	23078	0.00074567	31.4103	0.3259	0.4482	0.4129
merged	ENCSR000BUK.GABPA.MCF7	26380	14141.1	8000	20768	3998.56	1.8654	0.8995	0.003	0.015	156	7081037	0.2288	18755	6022827	0.1946	83	26380	0.00085236	53.2051	0.3725	0.4425	0.438
merged	GSE60270.TFAP2A.MCF7	9924	5284.34	2820	8243	1687.91	1.8778	0.9091	0.009	0.034672	156	7081037	0.2288	10479	2342000	0.075672	48	9924	0.00032065	30.7692	0.1401	0.4581	0.4237
merged	ENCSR391JII.RCOR1.MCF7	13206	6828.64	3522	11123	2385.73	1.9338	0.9514	0.012	0.042727	156	7081037	0.2288	10639	3601981	0.11638	42	13206	0.0004267	26.9231	0.1865	0.3948	0.3666
merged	GSE60270.MED1.MCF7_SHCTR_E2	24711	12747.9	7067	19107	3656.72	1.9384	0.9548	0.002	0.012051	156	7081037	0.2288	19048	5678836	0.18349	85	24711	0.00079844	54.4872	0.349	0.4462	0.4351
merged	GSE45852.HSF1.MCF7	1118	575.608	0	1345	411.019	1.9407	0.9565	0.09	0.17773	156	7081037	0.2288	1061	256693	0.008294	4	1118	3.6124e-05	2.5641	0.0158	0.377	0.4355
merged	GSE54855.ESR1.MCF7_E2_2M	1306	664.648	0	1534	488.511	1.9635	0.9734	0.088	0.17675	156	7081037	0.2288	1241	266678	0.0086166	6	1306	4.2198e-05	3.8462	0.0184	0.4835	0.4897
merged	ENCSR000EWX.E2F1.MCF7	97644	49460.9	32005	68660	11365.8	1.9741	0.9812	0.001	0.0069118	156	7081037	0.2288	35956	20703190	0.66894	164	97644	0.003155	105.128	1.379	0.4561	0.4716
merged	ENCSR557JTZ.GTF2F1.MCF7	32960	16353.7	8705	25911	5246.47	2.0154	1.0111	0.006	0.025636	156	7081037	0.2288	17670	7555416	0.24412	78	32960	0.001065	50	0.4655	0.4414	0.4362
merged	GSE60270.ESR1_P118.MCF7_SHCTR_E2	1428	701.212	0	1630	509.087	2.035	1.025	0.076	0.1609	156	7081037	0.2288	1373	310027	0.010017	6	1428	4.614e-05	3.8462	0.0202	0.437	0.4606
merged	GSE59530.RELA.MCF7_E2	2121	416.732	0	1012	322.133	5.0798	2.3448	0.001	0.0069118	156	7081037	0.2288	985	187003	0.0060423	10	2121	6.8532e-05	6.4103	0.03	1.0152	1.1342
merged	GSE41561.KLF4.MCF7	15151	7318.56	3261	12324	2823.49	2.0701	1.0497	0.006	0.025636	156	7081037	0.2288	8343	3140987	0.10149	38	15151	0.00048954	24.359	0.214	0.4555	0.4824
merged	ENCSR000AHF.TAF1.MCF7	8122	3898.48	1767	6482	1465.05	2.0831	1.0587	0.006	0.025636	156	7081037	0.2288	7769	1779783	0.057507	37	8122	0.00026243	23.7179	0.1147	0.4763	0.4563
merged	GSE59530.RELA.MCF7_TNF	2928	793.483	155	1645	478.896	3.6867	1.8823	0.001	0.0069118	156	7081037	0.2288	1655	345975	0.011179	12	2928	9.4607e-05	7.6923	0.0413	0.7251	0.8463
merged	ENCSR000DMP.MYC.MCF7	7069	2508.96	1135	4335	984.257	2.8168	1.494	0.001	0.0069118	156	7081037	0.2288	6338	1135235	0.036681	37	7069	0.00022841	23.7179	0.0998	0.5838	0.6227
merged	GSE54693.MBD2.MCF7	193	91.34	0	388	139.999	2.1009	1.071	0.358	0.43591	156	7081037	0.2288	250	54128	0.0017489	1	193	6.236e-06	0.641	0.0027	0.4	0.3566
merged	ENCSR382WLL.ELK1.MCF7	11929	5623	2574	9367	2084.39	2.1213	1.0849	0.002	0.012051	156	7081037	0.2288	6454	2782655	0.08991	31	11929	0.00038544	19.8718	0.1685	0.4803	0.4287
merged	ENCSR000DMJ.MYC.MCF7	161159	57708.9	34214	92195	17345.8	2.7926	1.4816	0.001	0.0069118	156	7081037	0.2288	166672	29541888	0.95453	916	161159	0.0052072	587.179	2.2759	0.5496	0.5455
merged	ENCSR135ANT.NRF1.MCF7	13497	4958.92	1967	8269	1900.79	2.7214	1.4444	0.001	0.0069118	156	7081037	0.2288	6279	2416842	0.078091	33	13497	0.0004361	21.1538	0.1906	0.5256	0.5585
merged	ENCSR348JOJ.MTA1.MCF7	43390	16587.7	9469	24901	4879.39	2.6157	1.3872	0.001	0.0069118	156	7081037	0.2288	17594	7305881	0.23606	109	43390	0.001402	69.8718	0.6128	0.6195	0.5939
merged	ENCSR000DMM.MYC.MCF7	121809	47838.8	28537	70642	12881.8	2.5462	1.3484	0.001	0.0069118	156	7081037	0.2288	105471	22094284	0.71389	583	121809	0.0039358	373.718	1.7202	0.5528	0.5513
merged	ENCSR465VLK.FOXK2.MCF7	4046	1861.81	232	4858	1413.98	2.1725	1.1194	0.077	0.16156	156	7081037	0.2288	2533	840169	0.027147	9	4046	0.00013073	5.7692	0.0571	0.3553	0.4816
merged	GSE41561.NR2F1.MCF7	288084	113914	63044	179257	36000.1	2.5289	1.3385	0.001	0.0069118	156	7081037	0.2288	121815	42058567	1.359	812	288084	0.0093083	520.513	4.0684	0.6666	0.685
merged	GSE59530.RELA.MCF7_E2_TNF	3030	1371.79	368	2792	734.131	2.2079	1.1427	0.026	0.073614	156	7081037	0.2288	2826	587247	0.018975	14	3030	9.7902e-05	8.9744	0.0428	0.4954	0.516
merged	ENCSR427BBI.MLLT1.MCF7	12102	5448.01	1368	13336	3737.27	2.2211	1.1513	0.069	0.15154	156	7081037	0.2288	5937	2423836	0.078317	31	12102	0.00039103	19.8718	0.1709	0.5221	0.4993
merged	GSE46055.KDM5B.MCF7	30838	12341.3	6652	19343	4043.07	2.4986	1.3211	0.001	0.0069118	156	7081037	0.2288	22484	5538833	0.17897	116	30838	0.00099641	74.359	0.4355	0.5159	0.5568
merged	ENCSR000BUZ.PML.MCF7	16680	7384.8	3463	12905	2882.3	2.2585	1.1754	0.004	0.018431	156	7081037	0.2288	14256	3510995	0.11344	64	16680	0.00053895	41.0256	0.2356	0.4489	0.4751
merged	GSE44737.MBD3.MCF7	23223	10013.3	4046	19761	5161.23	2.3191	1.2135	0.025	0.071646	156	7081037	0.2288	20563	5314899	0.17173	102	23223	0.00075036	65.3846	0.328	0.496	0.4369
merged	ENCSR125ZYC.KLF9.MCF7	27601	11485.6	6057	18168	3667.5	2.403	1.2648	0.001	0.0069118	156	7081037	0.2288	12759	4970126	0.16059	67	27601	0.00089182	42.9487	0.3898	0.5251	0.5553
merged	ENCSR449UFF.ZKSCAN1.MCF7	20185	8174.05	3181	15498	3876.08	2.4692	1.3041	0.011	0.041032	156	7081037	0.2288	11535	3981011	0.12863	54	20185	0.0006522	34.6154	0.2851	0.4681	0.507
merged	ENCSR912NMR.NONO.MCF7	7685	3089.62	683	7164	2061.83	2.4869	1.3143	0.03	0.080114	156	7081037	0.2288	4847	1615950	0.052213	22	7685	0.00024831	14.1026	0.1085	0.4539	0.4756
merged	GSE60270.ESR1_P118.MCF7_SHRARS	407	162.986	0	962	448.059	2.488	1.315	0.124	0.22945	156	7081037	0.2288	369	109718	0.0035451	2	407	1.3151e-05	1.2821	0.0057	0.542	0.371
merged	ENCSR000DMO.CTCF.MCF7	121017	53979.4	34968	75791	12493.4	2.2419	1.1647	0.001	0.0069118	156	7081037	0.2288	122662	23298704	0.7528	601	121017	0.0039102	385.256	1.709	0.49	0.5194
merged	ENCSR000DML.CTCF.MCF7	89501	41111	26679	57640	9310.97	2.177	1.1224	0.001	0.0069118	156	7081037	0.2288	90079	18033932	0.58269	433	89501	0.0028919	277.564	1.264	0.4807	0.4963
merged	GSE71276.ESR1.MCF7	2216	872.489	0	2190	632.285	2.5381	1.3437	0.048	0.11394	156	7081037	0.2288	1827	478586	0.015464	8	2216	7.1601e-05	5.1282	0.0313	0.4379	0.463
merged	ENCSR288IJC.MAZ.MCF7	48376	22295.9	12739	33779	6391.79	2.1697	1.1175	0.001	0.0069118	156	7081037	0.2288	20006	9988151	0.32273	98	48376	0.0015631	62.8205	0.6832	0.4899	0.4843
merged	ENCSR663ZZZ.MNT.MCF7	90878	42288.6	25890	61321	10819	2.149	1.1036	0.001	0.0069118	156	7081037	0.2288	38304	17811091	0.57549	176	90878	0.0029364	112.82	1.2834	0.4595	0.5102
merged	GSE60270.ESR1.MCF7_SHFOXA1_E2	2256	853.028	152	1854	562.885	2.6428	1.4021	0.02	0.064384	156	7081037	0.2288	1738	382556	0.012361	9	2256	7.2894e-05	5.7692	0.0319	0.5178	0.5897
merged	GSE72249.NR3C1.MCF7	1733	645.341	0	1653	1988.14	2.6828	1.4237	0.043	0.1075	156	7081037	0.2288	846	289202	0.0093444	6	1733	5.5995e-05	3.8462	0.0245	0.7092	0.5992
merged	ENCSR000DMV.CTCF.MCF7	110814	51731.5	32717	73988	12362.8	2.1421	1.099	0.001	0.0069118	156	7081037	0.2288	105813	20254535	0.65444	550	110814	0.0035805	352.564	1.5649	0.5198	0.5471
merged	GSE27300.ESR1.MCF7_TLED	4591	1664.35	399	3826	1079.86	2.7574	1.4633	0.025	0.071646	156	7081037	0.2288	2715	781147	0.02524	11	4591	0.00014834	7.0513	0.0648	0.4052	0.5877
merged	ENCSR697CUP.HCFC1.MCF7	29468	13869.4	7839	21729	4200.38	2.1246	1.0872	0.001	0.0069118	156	7081037	0.2288	14458	6826901	0.22058	62	29468	0.00095214	39.7436	0.4162	0.4288	0.4316
merged	ENCSR155VDK.ZBTB11.MCF7	4183	1488.1	308	3025	849.555	2.8097	1.4904	0.008	0.031864	156	7081037	0.2288	2828	710418	0.022954	13	4183	0.00013516	8.3333	0.0591	0.4597	0.5888
merged	ENCSR000DMQ.MYC.MCF7	65151	31027.2	19064	44358	7704.53	2.0998	1.0702	0.001	0.0069118	156	7081037	0.2288	51283	13218626	0.42711	238	65151	0.0021051	152.564	0.9201	0.4641	0.4929
merged	GSE59530.ESR1.MCF7_TNF	1311	455.862	0	1121	373.326	2.8718	1.5219	0.029	0.079244	156	7081037	0.2288	861	192250	0.0062118	5	1311	4.236e-05	3.2051	0.0185	0.5807	0.6819
merged	GSE54592.ESR1.MCF7_LETR	470	161.168	0	616	236.478	2.9044	1.5382	0.084	0.17017	156	7081037	0.2288	344	75282	0.0024324	2	470	1.5186e-05	1.2821	0.0066	0.5814	0.6243
merged	GSE38901.HSF1.MCF7	2815	858.929	0	2827	1063.98	3.2747	1.7114	0.049	0.11515	156	7081037	0.2288	1710	429081	0.013864	12	2815	9.0955e-05	7.6923	0.0398	0.7018	0.6561
merged	ENCSR062HDL.HSF1.MCF7	1970	540.789	0	1414	532.6	3.6379	1.8631	0.016	0.053714	156	7081037	0.2288	691	216467	0.0069943	6	1970	6.3653e-05	3.8462	0.0278	0.8683	0.9101
merged	ENCSR468LUO.SIN3A.MCF7	102359	49042.1	28928	70896	12855.7	2.0871	1.0615	0.001	0.0069118	156	7081037	0.2288	37196	21630579	0.69891	179	102359	0.0033073	114.744	1.4455	0.4812	0.4732
merged	ENCSR551ZDZ.MTA2.MCF7	1995	514.173	0	1634	601.486	3.8744	1.954	0.03	0.080114	156	7081037	0.2288	1109	319904	0.010336	7	1995	6.446e-05	4.4872	0.0282	0.6312	0.6236
merged	GSE59530.RELA.MCF7	1612	342.11	0	868	441.824	4.7011	2.233	0.008	0.031864	156	7081037	0.2288	828	166127	0.0053677	7	1612	5.2085e-05	4.4872	0.0228	0.8454	0.9703
merged	GSE54855.ESR1.MCF7	178	36.728	0	260	94.9565	4.7445	2.2463	0.145	0.26212	156	7081037	0.2288	72	16545	0.00053459	1	178	5.7514e-06	0.641	0.0025	1.3889	1.0759
merged	GSE23730.ERG.MCF7	70050	34216.4	20692	49190	8649.62	2.0472	1.0337	0.001	0.0069118	156	7081037	0.2288	39958	14019678	0.45299	207	70050	0.0022634	132.692	0.9893	0.518	0.4997
merged	GSE54592.ESR1.MCF7_LETR_ANDRO	201	35.778	0	258	99.3493	5.4924	2.4574	0.076	0.1609	156	7081037	0.2288	100	18729	0.00060515	1	201	6.4945e-06	0.641	0.0028	1	1.0732
merged	GSE54027.HOXC11.MCF7_LY2_TAMOXIFEN	629	46.991	0	312	217.405	13.1275	3.7145	0.022	0.066282	156	7081037	0.2288	39	23256	0.00075142	1	629	2.0324e-05	0.641	0.0089	2.5641	2.7047

## Sheet: FASR Lost
track	annotation	observed	expected	CI95low	CI95high	stddev	fold	l2fold	pvalue	qvalue	track_nsegments	track_size	track_density	annotation_nsegments	annotation_size	annotation_density	overlap_nsegments	overlap_size	overlap_density	percent_overlap_nsegments_track	percent_overlap_size_track	percent_overlap_nsegments_annotation	percent_overlap_size_annotation
merged	GSE53531.ESR1.MCF7_SHESR1	0	590.366	0	2611	904.194	0.0017	-9.2079	0.363	0.38083	948	47756867	1.5431	74	19115	0.00061762	0	0	0	0	0	0	0
merged	ERP002305.ESR1.MCF7	0	180.462	0	523	173.397	0.0055	-7.5035	0.336	0.35568	948	47756867	1.5431	65	11119	0.00035927	0	0	0	0	0	0	0
merged	GSE60270.PRKDC.MCF7_SHRARS_E2	0	61.265	0	511	187.989	0.0161	-5.9603	0.858	0.86167	948	47756867	1.5431	16	5302	0.00017131	0	0	0	0	0	0	0
merged	GSE54027.HOXC11.MCF7_LY2	0	7.436	0	0	65.4067	0.1185	-3.0766	0.987	0.987	948	47756867	1.5431	8	5079	0.00016411	0	0	0	0	0	0	0
merged	GSE59530.ESR1.MCF7	2870	6500.89	2693	13165	3315.58	0.4416	-1.1793	0.066	0.083387	948	47756867	1.5431	1533	315427	0.010192	12	2870	9.2733e-05	1.2658	0.006	0.7828	0.9099
merged	GSE54855.ESR1.MCF7	246	337.771	0	926	311.324	0.7291	-0.4558	0.472	0.48437	948	47756867	1.5431	72	16545	0.00053459	1	246	7.9485e-06	0.1055	0.0005	1.3889	1.4869
merged	ENCSR000EWV.GATA3.MCF7	16398	22410.5	12499	34919	7231.77	0.7317	-0.4506	0.208	0.23276	948	47756867	1.5431	4626	1374320	0.044406	59	16398	0.00052984	6.2236	0.0343	1.2754	1.1932
merged	GSE40129.GATA3.MCF7_E2	103657	114327	87551	143929	17095.3	0.9067	-0.1413	0.28	0.30183	948	47756867	1.5431	34292	7230327	0.23362	512	103657	0.0033493	54.0084	0.2171	1.4931	1.4336
merged	GSE35109.ESR1.MCF7	21873	22935.2	4239	67454	20731.6	0.9537	-0.0684	0.639	0.64448	948	47756867	1.5431	7211	1134206	0.036647	106	21873	0.00070674	11.1814	0.0458	1.47	1.9285
merged	GSE59530.ESR1.MCF7_TNF	3226	3381.81	1642	5690	1189.58	0.9539	-0.068	0.488	0.49747	948	47756867	1.5431	861	192250	0.0062118	13	3226	0.00010424	1.3713	0.0068	1.5099	1.678
merged	GSE72249.NR3C1.MCF7_DEX	71122	72717.6	54812	94056	12226.4	0.9781	-0.032	0.467	0.48134	948	47756867	1.5431	14982	4586083	0.14818	237	71122	0.002298	25	0.1489	1.5819	1.5508
merged	GSE40762.FOXM1.MCF7	23827	24189.6	15774	33842	5477.25	0.985	-0.0218	0.496	0.50241	948	47756867	1.5431	5850	1429939	0.046203	106	23827	0.00076987	11.1814	0.0499	1.812	1.6663
merged	GSE40129.FOXA1.MCF7_SIGATA	383794	382174	303365	462905	49413.1	1.0042	0.0061	0.489	0.49747	948	47756867	1.5431	122207	24041287	0.7768	1938	383794	0.012401	204.43	0.8036	1.5858	1.5964
merged	GSE72977.FOXM1.MCF7_MI63	2548	2523.35	1083	4496	1094.77	1.0098	0.014	0.433	0.45024	948	47756867	1.5431	925	158616	0.005125	17	2548	8.2328e-05	1.7932	0.0053	1.8378	1.6064
merged	GSE40129.GATA3.MCF7	10708	10533.8	7253	14293	2143.33	1.0165	0.0237	0.446	0.46172	948	47756867	1.5431	4435	680824	0.021998	70	10708	0.00034599	7.384	0.0224	1.5784	1.5728
merged	GSE72249.ESR1.MCF7	18468	17790.3	12164	24323	3748.25	1.0381	0.0539	0.41	0.42822	948	47756867	1.5431	3741	1116506	0.036075	60	18468	0.00059672	6.3291	0.0387	1.6038	1.6541
merged	ERP001226.FOXA1.MCF7	340938	315431	251581	380767	39961.4	1.0809	0.1122	0.272	0.29456	948	47756867	1.5431	83205	19832811	0.64082	1460	340938	0.011016	154.008	0.7139	1.7547	1.7191
merged	ERP000380.FOXA1.MCF7_TAMR_E2_TAM	195465	179196	139003	223451	26201.9	1.0908	0.1254	0.262	0.28505	948	47756867	1.5431	47152	11300886	0.36514	833	195465	0.0063157	87.8692	0.4093	1.7666	1.7296
merged	ERP000380.FOXA1.MCF7_E2_TAM	262619	236869	186236	292312	32478.4	1.1087	0.1489	0.23	0.25376	948	47756867	1.5431	63022	14787682	0.4778	1137	262619	0.0084855	119.937	0.5499	1.8041	1.7759
merged	ENCSR094ZCF.CEBPG.MCF7	28590	25772.9	16730	37473	6364.1	1.1093	0.1497	0.291	0.31084	948	47756867	1.5431	5186	1521364	0.049157	97	28590	0.00092377	10.2321	0.0599	1.8704	1.8792
merged	GSE41820.ARNT.MCF7	1059084	954188	826666	1074372	72205.9	1.1099	0.1505	0.072	0.089524	948	47756867	1.5431	384673	60936873	1.9689	6530	1059084	0.03422	688.819	2.2177	1.6975	1.738
merged	GSE68356.ESR1.MCF7	64496	55875.6	22310	114713	29066	1.1543	0.207	0.322	0.3424	948	47756867	1.5431	9968	2657083	0.085853	225	64496	0.0020839	23.7342	0.1351	2.2572	2.4273
merged	GSE40129.FOXA1.MCF7_SICTR	367470	317082	257734	380194	37785.4	1.1589	0.2128	0.098	0.1181	948	47756867	1.5431	98171	19855062	0.64154	1819	367470	0.011873	191.878	0.7695	1.8529	1.8508
merged	ENCSR555PBN.MAFK.MCF7	69956	59950.6	46461	74540	8279.55	1.1669	0.2227	0.115	0.13513	948	47756867	1.5431	11369	3825597	0.12361	194	69956	0.0022603	20.4641	0.1465	1.7064	1.8286
merged	GSE59530.RELA.MCF7	4510	3858.28	1655	7623	2002.18	1.1689	0.2251	0.258	0.282	948	47756867	1.5431	828	166127	0.0053677	24	4510	0.00014572	2.5316	0.0094	2.8986	2.7148
merged	GSE23852.FOXA1.MCF7_E2	292549	242059	192699	299219	32912.7	1.2086	0.2733	0.072	0.089524	948	47756867	1.5431	71576	15038778	0.48592	1366	292549	0.0094525	144.093	0.6126	1.9085	1.9453
merged	GSE60270.FOXA1.MCF7_E2	437885	358872	277711	450900	53425.6	1.2202	0.2871	0.078	0.095969	948	47756867	1.5431	83304	21740704	0.70246	1618	437885	0.014148	170.675	0.9169	1.9423	2.0141
merged	ENCSR000EWU.ZNF217.MCF7	62311	51019.1	34638	71587	11181.7	1.2213	0.2884	0.16	0.18341	948	47756867	1.5431	9910	3089535	0.099826	203	62311	0.0020133	21.4135	0.1305	2.0484	2.0168
merged	GSE59530.ESR1.MCF7_E2	137449	112466	87029	141619	16713.4	1.2221	0.2894	0.078	0.095969	948	47756867	1.5431	28116	7083985	0.22889	528	137449	0.0044411	55.6962	0.2878	1.8779	1.9403
merged	ENCSR000BUO.TEAD4.MCF7	44161	36094.7	24993	49137	7267.05	1.2235	0.291	0.132	0.15281	948	47756867	1.5431	11456	2163512	0.069905	234	44161	0.0014269	24.6835	0.0925	2.0426	2.0412
merged	GSE54855.ESR1.MCF7_E2_2M	5774	4690.34	2479	7497	1566.78	1.231	0.2998	0.233	0.25586	948	47756867	1.5431	1241	266678	0.0086166	24	5774	0.00018656	2.5316	0.0121	1.9339	2.1652
merged	ERP000901.NCOA3.MCF7	625513	505714	310078	745327	131982	1.2369	0.3067	0.185	0.20801	948	47756867	1.5431	161426	27592297	0.89153	3536	625513	0.020211	372.996	1.3098	2.1905	2.267
merged	GSE59530.FOXA1.MCF7	130574	105560	82301	132022	15500.2	1.237	0.3068	0.061	0.078333	948	47756867	1.5431	33418	6591231	0.21297	641	130574	0.004219	67.616	0.2734	1.9181	1.981
merged	GSE60270.FOXA1.MCF7	105382	85033.5	62286	112814	15322.7	1.2393	0.3095	0.107	0.12699	948	47756867	1.5431	23323	5075266	0.16399	463	105382	0.003405	48.8397	0.2207	1.9852	2.0764
merged	GSE54592.ESR1.MCF7_LETR_ANDRO	479	381.518	0	975	311.337	1.2548	0.3275	0.344	0.36251	948	47756867	1.5431	100	18729	0.00060515	2	479	1.5477e-05	0.211	0.001	2	2.5575
merged	GSE60270.ESR1.MCF7	25163	20010.4	14610	26640	3708.99	1.2575	0.3305	0.102	0.1223	948	47756867	1.5431	7003	1205966	0.038966	141	25163	0.00081304	14.8734	0.0527	2.0134	2.0865
merged	GSE41820.AHR.MCF7	669422	530683	418429	654669	71808.2	1.2614	0.3351	0.03	0.040751	948	47756867	1.5431	202262	33011046	1.0666	3962	669422	0.02163	417.933	1.4017	1.9588	2.0279
merged	GSE80808.FOXA1.MCF7	277674	216143	160040	282076	37143.3	1.2847	0.3614	0.06	0.077473	948	47756867	1.5431	42604	13097313	0.42319	884	277674	0.0089719	93.2489	0.5814	2.0749	2.1201
merged	ERP000783.ESR1.MCF7	560505	434359	355971	522304	51692.1	1.2904	0.3678	0.007	0.010613	948	47756867	1.5431	101293	26924511	0.86996	2094	560505	0.01811	220.886	1.1737	2.0673	2.0818
merged	GSE72082.GABPA.MCF7	5605	4334.32	3053	6088	921.306	1.2931	0.3708	0.105	0.12525	948	47756867	1.5431	4467	264094	0.0085331	102	5605	0.0001811	10.7595	0.0117	2.2834	2.1224
merged	GSE60270.GATA3.MCF7_E2	61452	47123.8	32727	66865	10225.9	1.304	0.383	0.096	0.11629	948	47756867	1.5431	14868	2911396	0.09407	299	61452	0.0019856	31.5401	0.1287	2.011	2.1107
merged	GSE40762.FOXM1.MCF7_THIOS	13052	9952.72	5714	15025	2825.92	1.3114	0.3911	0.14	0.16127	948	47756867	1.5431	2413	548157	0.017711	55	13052	0.00042172	5.8017	0.0273	2.2793	2.3811
merged	GSE59530.FOXA1.MCF7_E2	143496	109173	83727	139554	17121.6	1.3144	0.3944	0.031	0.041868	948	47756867	1.5431	35386	6796702	0.21961	727	143496	0.0046365	76.6878	0.3005	2.0545	2.1113
merged	ERP000901.NCOA1.MCF7	91583	69607.3	35155	124307	27174.3	1.3157	0.3958	0.181	0.20548	948	47756867	1.5431	21362	3448923	0.11144	520	91583	0.0029591	54.8523	0.1918	2.4342	2.6554
merged	GSE59530.FOXA1.MCF7_E2_TNF	152748	116068	88531	149053	18335.9	1.316	0.3962	0.029	0.039622	948	47756867	1.5431	33908	7207115	0.23287	698	152748	0.0049354	73.6287	0.3198	2.0585	2.1194
merged	ERP000380.ESR1.MCF7_TAMR	13374	10152.9	6914	14235	2169.35	1.3172	0.3975	0.072	0.089524	948	47756867	1.5431	3203	605357	0.01956	73	13374	0.00043213	7.7004	0.028	2.2791	2.2093
merged	GSE29073.EP300.MCF7_DMSO	13293	10069.3	2621	26560	7810.64	1.3201	0.4007	0.291	0.31084	948	47756867	1.5431	2570	454599	0.014689	68	13293	0.00042951	7.173	0.0278	2.6459	2.9241
merged	GSE23852.FOXA1.MCF7_ETOH	309009	233920	187054	288716	30953	1.321	0.4016	0.009	0.013386	948	47756867	1.5431	63893	14505922	0.4687	1336	309009	0.0099844	140.928	0.647	2.091	2.1302
merged	ENCSR000BST.GATA3.MCF7	507271	373833	306888	449852	43843.6	1.3569	0.4404	0.001	0.0016667	948	47756867	1.5431	95921	24120345	0.77935	1972	507271	0.01639	208.017	1.0622	2.0559	2.1031
merged	ERP000380.ESR1.MCF7_TAMR_TAM	14798	10832.7	7367	14831	2269.74	1.366	0.45	0.05	0.065642	948	47756867	1.5431	3405	641717	0.020735	76	14798	0.00047814	8.0169	0.031	2.232	2.306
merged	GSE72249.FOXA1.MCF7_E2	445143	324036	260056	396849	42473.4	1.3737	0.4581	0.001	0.0016667	948	47756867	1.5431	67399	20425721	0.65998	1457	445143	0.014383	153.692	0.9321	2.1618	2.1793
merged	ENCSR000BSR.CEBPB.MCF7	283779	206410	162694	259498	29288.5	1.3748	0.4593	0.006	0.0092157	948	47756867	1.5431	71524	13011194	0.4204	1546	283779	0.0091692	163.08	0.5942	2.1615	2.181
merged	GSE27300.ESR1.MCF7_TLED	21528	15548.1	7534	29814	7028.79	1.3846	0.4694	0.182	0.20563	948	47756867	1.5431	2715	781147	0.02524	67	21528	0.00069559	7.0675	0.0451	2.4678	2.7559
merged	ERP000901.NCOA2.MCF7	133394	96120.8	56462	149957	28789.9	1.3878	0.4728	0.113	0.13344	948	47756867	1.5431	29551	5010730	0.1619	731	133394	0.0043101	77.1097	0.2793	2.4737	2.6622
merged	ENCSR000EWT.TCF7L2.MCF7	75699	54284.8	42189	68551	8331.95	1.3945	0.4797	0.004	0.0063087	948	47756867	1.5431	10107	3296498	0.10651	235	75699	0.0024459	24.789	0.1585	2.3251	2.2963
merged	ERP000380.FOXA1.MCF7	265044	188315	149583	234579	26145.4	1.4074	0.4931	0.001	0.0016667	948	47756867	1.5431	56285	11459494	0.37027	1301	265044	0.0085638	137.236	0.555	2.3115	2.3129
merged	GSE51274.GATA3.MCF7	390995	273908	209568	351300	43527.9	1.4275	0.5135	0.004	0.0063087	948	47756867	1.5431	52483	16723132	0.54034	1205	390995	0.012633	127.11	0.8187	2.296	2.338
merged	GSE29073.GATA3.MCF7_DMSO	50082	34975.6	25477	46241	6347.37	1.4319	0.5179	0.018	0.026273	948	47756867	1.5431	12000	2096437	0.067738	284	50082	0.0016182	29.9578	0.1049	2.3667	2.3889
merged	ERP000901.NCOA3.MCF7_E2	222703	155049	100975	221210	37627.3	1.4363	0.5224	0.043	0.05709	948	47756867	1.5431	48366	8423427	0.27217	1201	222703	0.0071958	126.688	0.4663	2.4831	2.6439
merged	ENCSR000BUJ.FOXM1.MCF7	65367	45350	31551	62867	9421.6	1.4414	0.5274	0.028	0.038706	948	47756867	1.5431	12116	2828669	0.091397	293	65367	0.0021121	30.9072	0.1369	2.4183	2.3109
merged	GSE72249.FOXA1.MCF7_DEX	469030	322363	255075	401906	44832.4	1.455	0.541	0.001	0.0016667	948	47756867	1.5431	65679	20043999	0.64764	1508	469030	0.015155	159.072	0.9821	2.296	2.34
merged	ENCSR000BTQ.RAD21.MCF7	358521	245249	204756	290218	25845.9	1.4619	0.5478	0.001	0.0016667	948	47756867	1.5431	67715	15109176	0.48819	1577	358521	0.011584	166.35	0.7507	2.3289	2.3729
merged	ERP003844.ESR1.MCF7_LY2	634447	432848	345933	524157	53677.7	1.4657	0.5516	0.001	0.0016667	948	47756867	1.5431	99714	26759176	0.86462	2298	634447	0.0205	242.405	1.3285	2.3046	2.371
merged	GSE29073.GATA3.MCF7_E2	103899	70836.9	54414	90437	11013.2	1.4667	0.5526	0.002	0.0032639	948	47756867	1.5431	24889	4310117	0.13926	591	103899	0.0033571	62.3418	0.2176	2.3745	2.4106
merged	GSE59530.FOXA1.MCF7_TNF	188468	128491	98989	164342	19587	1.4668	0.5526	0.001	0.0016667	948	47756867	1.5431	40024	7921175	0.25594	923	188468	0.0060896	97.3629	0.3946	2.3061	2.3793
merged	ERP000901.NCOA1.MCF7_E2	56353	38157.7	20267	68373	14820.9	1.4768	0.5625	0.118	0.13796	948	47756867	1.5431	12384	1961254	0.06337	325	56353	0.0018208	34.2827	0.118	2.6244	2.8733
merged	GSE54592.ESR1.MCF7_LY2_ETOH	269157	180210	141425	221769	24827.8	1.4936	0.5788	0.001	0.0016667	948	47756867	1.5431	45652	10968439	0.3544	1114	269157	0.0086967	117.51	0.5636	2.4402	2.4539
merged	GSE41561.E2F4.MCF7_ICI	6013	4004.91	2193	5862	1181.2	1.5013	0.5862	0.044	0.05809	948	47756867	1.5431	960	212042	0.0068513	28	6013	0.00019429	2.9536	0.0126	2.9167	2.8358
merged	GSE59530.ESR1.MCF7_E2_TNF	145380	96795.9	75207	122083	14180.6	1.5019	0.5868	0.001	0.0016667	948	47756867	1.5431	23124	6060774	0.19583	554	145380	0.0046974	58.4388	0.3044	2.3958	2.3987
merged	GSE72082.RAD21.MCF7	415881	276575	225646	335454	33115.6	1.5037	0.5885	0.001	0.0016667	948	47756867	1.5431	77930	16963028	0.54809	1891	415881	0.013438	199.473	0.8708	2.4265	2.4517
merged	GSE68356.ESR1.MCF7_E2	117242	77894.9	55822	106079	15785.4	1.5051	0.5899	0.019	0.027562	948	47756867	1.5431	14578	4667928	0.15083	360	117242	0.0037882	37.9747	0.2455	2.4695	2.5116
merged	ERP000380.ESR1.MCF7_SHFOXA1_E2	93906	62144	49577	75832	7847.8	1.5111	0.5956	0.001	0.0016667	948	47756867	1.5431	20484	3890015	0.12569	444	93906	0.0030342	46.8354	0.1966	2.1675	2.414
merged	GSE41561.ESR1.MCF7	390392	258314	209983	313095	31238.3	1.5113	0.5958	0.001	0.0016667	948	47756867	1.5431	62615	15712786	0.5077	1535	390392	0.012614	161.92	0.8175	2.4515	2.4845
merged	ERP001226.AR.MCF7	390403	258206	210066	312688	31207.3	1.512	0.5964	0.001	0.0016667	948	47756867	1.5431	62600	15709971	0.5076	1535	390403	0.012614	161.92	0.8175	2.4521	2.4851
merged	ENCSR000BUI.FOSL2.MCF7	135763	88588.6	68505	111168	12954.7	1.5325	0.6159	0.001	0.0016667	948	47756867	1.5431	29739	5589931	0.18062	710	135763	0.0043866	74.8945	0.2843	2.3874	2.4287
merged	ENCSR017CEO.CUX1.MCF7	215244	140207	99565	188114	26924.7	1.5352	0.6184	0.006	0.0092157	948	47756867	1.5431	20723	7852610	0.25373	554	215244	0.0069547	58.4388	0.4507	2.6734	2.7411
merged	ENCSR000BTR.EP300.MCF7	90097	58536.8	42695	77540	10370.6	1.5391	0.6221	0.002	0.0032639	948	47756867	1.5431	16681	3600701	0.11634	418	90097	0.0029111	44.0928	0.1887	2.5058	2.5022
merged	GSE59530.ESR1.MCF7_SHFOXA1_E2_TNF	64566	41866.4	30867	53701	6965.16	1.5422	0.625	0.001	0.0016667	948	47756867	1.5431	12076	2592328	0.083761	294	64566	0.0020862	31.0127	0.1352	2.4346	2.4907
merged	GSE55921.ESR1.MCF7_E2_JQ1	29369	19027.6	11817	27654	4691.64	1.5435	0.6262	0.025	0.03497	948	47756867	1.5431	3364	1092418	0.035297	93	29369	0.00094894	9.8101	0.0615	2.7646	2.6884
merged	GSE68356.ESR1.MCF7_E2PG	157449	101780	76377	130851	16927.1	1.5469	0.6294	0.002	0.0032639	948	47756867	1.5431	18244	6203345	0.20044	447	157449	0.0050873	47.1519	0.3297	2.4501	2.5381
merged	GSE72249.ESR1.MCF7_E2	155860	100744	79323	125434	14224.7	1.5471	0.6296	0.001	0.0016667	948	47756867	1.5431	18452	6296142	0.20343	448	155860	0.005036	47.2574	0.3264	2.4279	2.4755
merged	ENCSR000BUN.TCF12.MCF7	82778	52800.8	38280	69257	9391.65	1.5677	0.6487	0.001	0.0016667	948	47756867	1.5431	12084	3186312	0.10295	313	82778	0.0026746	33.0169	0.1733	2.5902	2.5979
merged	ERP000209.STAG1.MCF7	489566	308401	253716	374424	36530.3	1.5874	0.6667	0.001	0.0016667	948	47756867	1.5431	78080	18669608	0.60323	1997	489566	0.015818	210.654	1.0251	2.5576	2.6223
merged	GSE14664.ESR1.MCF7_E2	227120	142863	110777	177498	20313.2	1.5898	0.6688	0.001	0.0016667	948	47756867	1.5431	67729	8356635	0.27001	1724	227120	0.0073385	181.857	0.4756	2.5454	2.7178
merged	GSE41561.E2F4.MCF7_TAM	30142	18956.9	13222	25222	3709.34	1.59	0.669	0.004	0.0063087	948	47756867	1.5431	4116	1028406	0.033229	120	30142	0.00097392	12.6582	0.0631	2.9155	2.9309
merged	ERP000209.RAD21.MCF7	365103	227659	186417	277446	27561.9	1.6037	0.6814	0.001	0.0016667	948	47756867	1.5431	65950	13751869	0.44434	1711	365103	0.011797	180.485	0.7645	2.5944	2.6549
merged	ENCSR000EWS.GATA3.MCF7	154459	96300.3	73984	121505	14539.8	1.6039	0.6816	0.001	0.0016667	948	47756867	1.5431	17770	5947856	0.19218	472	154459	0.0049907	49.789	0.3234	2.6562	2.5969
merged	GSE71276.ESR1.MCF7	15881	9854.27	4992	17764	3947.72	1.6115	0.6884	0.085	0.10404	948	47756867	1.5431	1827	478586	0.015464	60	15881	0.00051313	6.3291	0.0333	3.2841	3.3183
merged	GSE60270.MED1.MCF7_SHRARS	453405	281320	212235	360417	45040.4	1.6117	0.6886	0.001	0.0016667	948	47756867	1.5431	51230	15778169	0.50981	1397	453405	0.01465	147.363	0.9494	2.7269	2.8736
merged	ERP000901.ESR1.MCF7_E2	170415	105678	75784	144632	20888.7	1.6126	0.6894	0.001	0.0016667	948	47756867	1.5431	33594	5983531	0.19333	914	170415	0.0055063	96.4135	0.3568	2.7207	2.8481
merged	GSE40129.ESR1.MCF7_SICTR_E2	347526	215466	176900	259064	25076	1.6129	0.6897	0.001	0.0016667	948	47756867	1.5431	60905	13250105	0.42812	1600	347526	0.011229	168.776	0.7277	2.627	2.6228
merged	GSE38901.HSF1.MCF7	17043	10558.7	2665	28964	8816.5	1.6141	0.6907	0.21	0.23389	948	47756867	1.5431	1710	429081	0.013864	59	17043	0.00055068	6.2236	0.0357	3.4503	3.972
merged	ENCSR000AHD.CTCF.MCF7	334289	206669	171702	244469	21562.7	1.6175	0.6938	0.001	0.0016667	948	47756867	1.5431	62733	12764686	0.41244	1584	334289	0.010801	167.089	0.7	2.525	2.6189
merged	GSE59530.RELA.MCF7_TNF	10925	6738.9	4029	9850	1759.56	1.6211	0.697	0.016	0.0235	948	47756867	1.5431	1655	345975	0.011179	53	10925	0.000353	5.5907	0.0229	3.2024	3.1577
merged	GSE29073.EP300.MCF7_E2	14224	8608.74	4035	15977	3732.36	1.6522	0.7244	0.088	0.10715	948	47756867	1.5431	2404	448048	0.014477	79	14224	0.00045959	8.3333	0.0298	3.2862	3.1747
merged	ENCSR000BSU.JUND.MCF7	107985	65231.1	46883	87264	11995.4	1.6554	0.7272	0.001	0.0016667	948	47756867	1.5431	17467	4058172	0.13112	477	107985	0.0034891	50.3165	0.2261	2.7309	2.6609
merged	GSE59530.RELA.MCF7_E2_TNF	18383	11087	7368	15130	2458.93	1.658	0.7294	0.004	0.0063087	948	47756867	1.5431	2826	587247	0.018975	90	18383	0.00059397	9.4937	0.0385	3.1847	3.1304
merged	GSE55921.ESR1.MCF7_E2	40372	24232	16688	33572	5053.74	1.666	0.7364	0.001	0.0016667	948	47756867	1.5431	4869	1417567	0.045803	142	40372	0.0013045	14.9789	0.0845	2.9164	2.848
merged	ENCSR546KCN.FOSL2.MCF7	123312	73995.4	52812	97942	13838.5	1.6665	0.7368	0.001	0.0016667	948	47756867	1.5431	12993	4445951	0.14365	346	123312	0.0039843	36.4979	0.2582	2.663	2.7736
merged	GSE78113.CTCF.MCF7_NORMOXIA	554887	331294	271761	396271	37604.8	1.6749	0.7441	0.001	0.0016667	948	47756867	1.5431	57245	19952188	0.64467	1462	554887	0.017929	154.219	1.1619	2.5539	2.7811
merged	ERP000901.CREBBP.MCF7_E2	710987	423798	325692	538197	64871	1.6777	0.7464	0.001	0.0016667	948	47756867	1.5431	105083	24488353	0.79124	2929	710987	0.022973	308.966	1.4888	2.7873	2.9034
merged	GSE78113.CTCF.MCF7_HYPOXIA	498983	297364	243881	356255	33646.2	1.678	0.7468	0.001	0.0016667	948	47756867	1.5431	53921	17911595	0.57874	1394	498983	0.016123	147.046	1.0448	2.5853	2.7858
merged	ERP000209.RAD21.MCF7_E2_SHCTR	461058	273839	225034	326838	31528.3	1.6837	0.7516	0.001	0.0016667	948	47756867	1.5431	84040	16529222	0.53408	2275	461058	0.014897	239.979	0.9654	2.707	2.7894
merged	ENCSR176EXN.JUN.MCF7	32266	19154.7	11844	27386	4761.75	1.6845	0.7523	0.006	0.0092157	948	47756867	1.5431	3428	1079520	0.03488	102	32266	0.0010425	10.7595	0.0676	2.9755	2.9889
merged	ERP000209.STAG1.MCF7_E2_SHCTR	474727	281699	231950	335104	32332.5	1.6852	0.7529	0.001	0.0016667	948	47756867	1.5431	89192	16943092	0.54745	2437	474727	0.015339	257.067	0.994	2.7323	2.8019
merged	ENCSR000DMR.CTCF.MCF7	472522	278252	233157	327092	28809.4	1.6982	0.764	0.001	0.0016667	948	47756867	1.5431	79200	17041548	0.55063	2122	472522	0.015268	223.84	0.9894	2.6793	2.7728
merged	ERP000209.STAG1.MCF7_E2	481708	283538	230530	343666	34500.5	1.6989	0.7646	0.001	0.0016667	948	47756867	1.5431	80993	16980829	0.54867	2227	481708	0.015564	234.916	1.0087	2.7496	2.8368
merged	GSE60270.ESR1.MCF7_E2	255588	150295	119044	187142	20277.1	1.7006	0.766	0.001	0.0016667	948	47756867	1.5431	33238	9165658	0.29615	900	255588	0.0082583	94.9367	0.5352	2.7077	2.7885
merged	GSE72249.FOXA1.MCF7	620869	364064	285005	451007	50300.5	1.7054	0.7701	0.001	0.0016667	948	47756867	1.5431	71117	22156261	0.71589	1889	620869	0.020061	199.262	1.3001	2.6562	2.8022
merged	GSE54855.ESR1.MCF7_E2_10M	32884	19255.4	12978	26682	4139.32	1.7077	0.7721	0.001	0.0016667	948	47756867	1.5431	5355	1187885	0.038382	142	32884	0.0010625	14.9789	0.0689	2.6517	2.7683
merged	GSE70764.CTCF.MCF7	284732	166401	138754	194329	17130.6	1.7111	0.7749	0.001	0.0016667	948	47756867	1.5431	60523	10206556	0.32978	1601	284732	0.0092	168.882	0.5962	2.6453	2.7897
merged	ENCSR000DMS.CTCF.MCF7	276115	161174	133254	189571	17198.8	1.7131	0.7766	0.001	0.0016667	948	47756867	1.5431	56825	9864470	0.31873	1546	276115	0.0089215	163.08	0.5782	2.7206	2.7991
merged	ERP000901.CREBBP.MCF7	454241	264773	201384	339254	42082.1	1.7156	0.7787	0.001	0.0016667	948	47756867	1.5431	72085	15374184	0.49675	2019	454241	0.014677	212.975	0.9512	2.8009	2.9546
merged	GSE40129.ESR1.MCF7_SIGATA_E2	396014	229977	187668	278999	26939.2	1.722	0.7841	0.001	0.0016667	948	47756867	1.5431	63273	14041852	0.45371	1751	396014	0.012796	184.705	0.8292	2.7674	2.8202
merged	ENCSR000BUM.SIN3A.MCF7	520159	301738	236989	374737	41361.5	1.7239	0.7857	0.001	0.0016667	948	47756867	1.5431	53966	17646322	0.57017	1533	520159	0.016807	161.709	1.0892	2.8407	2.9477
merged	ENCSR155VDK.ZBTB11.MCF7	23273	13495.4	8772	18905	3103.65	1.7245	0.7861	0.001	0.0016667	948	47756867	1.5431	2828	710418	0.022954	99	23273	0.00075197	10.443	0.0487	3.5007	3.276
merged	GSE54855.ESR1.MCF7_E2_5M	12557	7276.98	4242	10951	2047.43	1.7255	0.787	0.008	0.012051	948	47756867	1.5431	1872	423470	0.013683	49	12557	0.00040573	5.1688	0.0263	2.6175	2.9653
merged	GSE45822.ESR1.MCF7	270952	156761	122901	196609	21737.8	1.7284	0.7895	0.001	0.0016667	948	47756867	1.5431	34372	9481271	0.30635	963	270952	0.0087547	101.582	0.5674	2.8017	2.8578
merged	ERP000209.RAD21.MCF7_E2	295729	170972	137633	209752	21800.7	1.7297	0.7905	0.001	0.0016667	948	47756867	1.5431	55038	10260945	0.33154	1527	295729	0.0095553	161.076	0.6192	2.7744	2.8821
merged	GSE59530.RELA.MCF7_E2	6839	3953.25	1910	6280	1335.48	1.7298	0.7906	0.024	0.034182	948	47756867	1.5431	985	187003	0.0060423	37	6839	0.00022097	3.903	0.0143	3.7563	3.6572
merged	GSE54855.ESR1.MCF7_E2_40M	29196	16759.1	11200	23070	3603.55	1.7421	0.8008	0.001	0.0016667	948	47756867	1.5431	5166	1028739	0.03324	133	29196	0.00094335	14.0295	0.0611	2.5745	2.838
merged	GSE60270.ESR1.MCF7_SHFOXA1_E2	12625	7245.69	3949	11530	2421.06	1.7423	0.801	0.032	0.042971	948	47756867	1.5431	1738	382556	0.012361	52	12625	0.00040793	5.4852	0.0264	2.9919	3.3002
merged	ENCSR000DWH.CTCF.MCF7	500330	286866	234239	344790	33903.8	1.7441	0.8025	0.001	0.0016667	948	47756867	1.5431	69542	17353604	0.56071	1858	500330	0.016166	195.992	1.0477	2.6718	2.8831
merged	GSE47027.NR5A2.MCF7	48808	27745.3	17486	40730	7142.77	1.7591	0.8148	0.007	0.010613	948	47756867	1.5431	4937	1576495	0.050938	153	48808	0.001577	16.1392	0.1022	3.099	3.096
merged	GSE60270.ESR1.MCF7_SHCTR_E2	109359	61914	44937	83428	11594.9	1.7663	0.8207	0.001	0.0016667	948	47756867	1.5431	15486	3600983	0.11635	460	109359	0.0035335	48.5232	0.229	2.9704	3.0369
merged	GSE60270.ESR1_P118.MCF7_SHRARS	5049	2855.24	0	10195	3492.31	1.7681	0.8222	0.218	0.24165	948	47756867	1.5431	369	109718	0.0035451	12	5049	0.00016314	1.2658	0.0106	3.252	4.6018
merged	ENCSR000AHF.TAF1.MCF7	56682	31940.4	22689	44128	6406.05	1.7746	0.8275	0.001	0.0016667	948	47756867	1.5431	7769	1779783	0.057507	256	56682	0.0018315	27.0042	0.1187	3.2951	3.1848
merged	ERP000380.ESR1.MCF7	9744	5487.87	3146	8297	1515.62	1.7754	0.8282	0.006	0.0092157	948	47756867	1.5431	1529	292674	0.0094566	49	9744	0.00031484	5.1688	0.0204	3.2047	3.3293
merged	GSE60270.PRKDC.MCF7_E2	78124	43771.4	27988	63980	11037.3	1.7848	0.8358	0.003	0.0048621	948	47756867	1.5431	10649	2272672	0.073432	341	78124	0.0025243	35.9705	0.1636	3.2022	3.4375
merged	ENCSR391JII.RCOR1.MCF7	132234	74026.2	47585	106538	18344.8	1.7863	0.837	0.001	0.0016667	948	47756867	1.5431	10639	3601981	0.11638	381	132234	0.0042726	40.1899	0.2769	3.5812	3.6711
merged	ERP000209.CTCF.MCF7_E2_SHCTCF	219281	122732	98969	150297	15807.4	1.7867	0.8373	0.001	0.0016667	948	47756867	1.5431	39380	7242449	0.23401	1138	219281	0.0070852	120.042	0.4592	2.8898	3.0277
merged	ERP005838.NRIP1.MCF7_E2	531191	296858	225682	379588	47663.9	1.7894	0.8395	0.001	0.0016667	948	47756867	1.5431	82342	16960379	0.54801	2388	531191	0.017163	251.899	1.1123	2.9001	3.132
merged	ENCSR000BVA.SRF.MCF7	88790	49419	36287	65417	9071.92	1.7967	0.8453	0.001	0.0016667	948	47756867	1.5431	10824	2620162	0.08466	360	88790	0.0028689	37.9747	0.1859	3.3259	3.3887
merged	ERP005838.NRIP1.MCF7	426813	237170	173599	310579	42207.4	1.7996	0.8477	0.001	0.0016667	948	47756867	1.5431	67438	13391323	0.43269	1963	426813	0.013791	207.067	0.8937	2.9108	3.1872
merged	GSE48930.AR.MCF7	440590	244758	159936	343463	55010.8	1.8001	0.8481	0.001	0.0016667	948	47756867	1.5431	63387	13018680	0.42065	2062	440590	0.014236	217.511	0.9226	3.253	3.3843
merged	ERP000209.CTCF.MCF7_E2_SHCTR	523986	289412	237047	347970	34079.6	1.8105	0.8564	0.001	0.0016667	948	47756867	1.5431	93254	17346137	0.56047	2684	523986	0.016931	283.122	1.0972	2.8782	3.0208
merged	ENCSR924TVL.RFX5.MCF7	122930	67885.2	47209	91713	13321.9	1.8108	0.8567	0.001	0.0016667	948	47756867	1.5431	11062	3939115	0.12728	350	122930	0.003972	36.9198	0.2574	3.164	3.1208
merged	ERP000209.ESR1.MCF7	138890	76314.6	56772	99849	12842.2	1.82	0.8639	0.001	0.0016667	948	47756867	1.5431	22719	4467988	0.14437	696	138890	0.0044877	73.4177	0.2908	3.0635	3.1086
merged	ENCSR234VCE.DPF2.MCF7	502317	274009	193967	364157	52781.5	1.8332	0.8744	0.001	0.0016667	948	47756867	1.5431	37567	14581927	0.47116	1223	502317	0.01623	129.008	1.0518	3.2555	3.4448
merged	GSE60270.MED1.MCF7_E2	54750	29676.9	18117	46925	8745.94	1.8448	0.8835	0.009	0.013386	948	47756867	1.5431	7025	1544588	0.049907	239	54750	0.001769	25.211	0.1146	3.4021	3.5446
merged	GSE36351.TFAP2C.MCF7	574888	310020	245179	382369	41622	1.8544	0.8909	0.001	0.0016667	948	47756867	1.5431	94151	18494233	0.59757	2795	574888	0.018575	294.831	1.2038	2.9686	3.1085
merged	GSE21234.TFAP2C.MCF7	575291	310049	245159	382751	41647.9	1.8555	0.8918	0.001	0.0016667	948	47756867	1.5431	94149	18493933	0.59756	2798	575291	0.018588	295.148	1.2046	2.9719	3.1107
merged	GSE60270.MED1.MCF7_SHRARS_E2	435343	234092	177239	298180	36923.7	1.8597	0.8951	0.001	0.0016667	948	47756867	1.5431	39521	13136446	0.42445	1339	435343	0.014066	141.245	0.9116	3.3881	3.314
merged	ERP000209.STAG1.MCF7_E2_SHCTCF	456462	245206	192227	304217	34655.4	1.8615	0.8965	0.001	0.0016667	948	47756867	1.5431	79038	14356569	0.46387	2474	456462	0.014749	260.971	0.9558	3.1301	3.1795
merged	GSE41561.TLE3.MCF7	86029	45975.1	33591	59807	8278.4	1.8712	0.904	0.001	0.0016667	948	47756867	1.5431	8590	2734628	0.088359	266	86029	0.0027797	28.0591	0.1801	3.0966	3.1459
merged	ENCSR197DJH.SREBF1.MCF7	69714	37202.9	24213	51174	8450.33	1.8739	0.906	0.001	0.0016667	948	47756867	1.5431	6059	2094358	0.067671	185	69714	0.0022525	19.5148	0.146	3.0533	3.3287
merged	GSE54855.ESR1.MCF7_E2_120M	13379	7133.25	4341	10511	1859.97	1.8755	0.9072	0.001	0.0016667	948	47756867	1.5431	2143	432645	0.013979	63	13379	0.00043229	6.6456	0.028	2.9398	3.0924
merged	ERP000901.NCOA2.MCF7_E2	317371	169029	122850	225880	31437.2	1.8776	0.9089	0.001	0.0016667	948	47756867	1.5431	50844	9399017	0.30369	1598	317371	0.010255	168.565	0.6646	3.1429	3.3766
merged	ENCSR000BUY.NR2F2.MCF7	489153	260376	204529	321145	35177.4	1.8786	0.9097	0.001	0.0016667	948	47756867	1.5431	63117	15985701	0.51651	1846	489153	0.015805	194.726	1.0243	2.9247	3.0599
merged	ERP000783.CTCF.MCF7_TAM	228737	121564	97003	149110	15822.9	1.8816	0.912	0.001	0.0016667	948	47756867	1.5431	48449	7186822	0.23221	1453	228737	0.0073907	153.27	0.479	2.999	3.1827
merged	GSE48930.ESR1.MCF7	695131	366650	289907	452168	48734.9	1.8959	0.9229	0.001	0.0016667	948	47756867	1.5431	76311	21295086	0.68807	2466	695131	0.02246	260.127	1.4556	3.2315	3.2643
merged	ENCSR000BTP.HDAC2.MCF7	365989	192404	146806	243908	29401.3	1.9022	0.9277	0.001	0.0016667	948	47756867	1.5431	51636	11388854	0.36799	1593	365989	0.011825	168.038	0.7664	3.0851	3.2136
merged	GSE60270.TFAP2A.MCF7_E2	264023	138494	104936	174977	20965.1	1.9064	0.9308	0.001	0.0016667	948	47756867	1.5431	35331	7992839	0.25826	1122	264023	0.0085308	118.354	0.5528	3.1757	3.3032
merged	GSE76454.ZNF143.MCF7	731629	383568	295194	479096	55483	1.9074	0.9316	0.001	0.0016667	948	47756867	1.5431	69116	21970087	0.70988	2262	731629	0.02364	238.608	1.532	3.2728	3.3301
merged	ENCSR000BUK.GABPA.MCF7	203455	106435	77802	139115	18614.6	1.9115	0.9347	0.001	0.0016667	948	47756867	1.5431	18755	6022827	0.1946	633	203455	0.0065738	66.7722	0.426	3.3751	3.3781
merged	GSE76454.ZNF143.MCF7_E2	633236	329565	250221	413129	49102.8	1.9214	0.9422	0.001	0.0016667	948	47756867	1.5431	58437	18800854	0.60747	1939	633236	0.02046	204.536	1.326	3.3181	3.3681
merged	ERP000209.RAD21.MCF7_E2_SHCTCF	321392	166934	127773	212172	25518.9	1.9253	0.945	0.001	0.0016667	948	47756867	1.5431	49568	9616579	0.31072	1594	321392	0.010384	168.143	0.673	3.2158	3.3421
merged	ENCSR636EYA.CTBP1.MCF7	678086	351673	265044	447209	54384.8	1.9282	0.9472	0.001	0.0016667	948	47756867	1.5431	51313	20302587	0.656	1639	678086	0.02191	172.89	1.4199	3.1941	3.3399
merged	ERP000380.CTCF.MCF7_TAM	357620	185457	147202	227768	24943.9	1.9283	0.9473	0.001	0.0016667	948	47756867	1.5431	55225	10986667	0.35499	1680	357620	0.011555	177.215	0.7488	3.0421	3.255
merged	GSE60270.ESR1.MCF7_SHCTR	28710	14827	9795	20509	3293.87	1.9363	0.9533	0.001	0.0016667	948	47756867	1.5431	3141	876240	0.028312	101	28710	0.00092765	10.654	0.0601	3.2155	3.2765
merged	ENCSR000BUZ.PML.MCF7	126119	64920.1	45032	91535	14470	1.9427	0.958	0.001	0.0016667	948	47756867	1.5431	14256	3510995	0.11344	494	126119	0.004075	52.1097	0.2641	3.4652	3.5921
merged	GSE54592.ESR1.MCF7_LETR	2699	1378.84	423	2536	646.274	1.9567	0.9685	0.027	0.037544	948	47756867	1.5431	344	75282	0.0024324	12	2699	8.7207e-05	1.2658	0.0057	3.4884	3.5852
merged	GSE48096.ESR2.MCF7_C412_E2	9047	4615.5	2689	6841	1258.49	1.9599	0.9708	0.001	0.0016667	948	47756867	1.5431	1842	272434	0.0088026	61	9047	0.00029232	6.4346	0.0189	3.3116	3.3208
merged	ENCSR000EWX.E2F1.MCF7	705123	358423	278221	448580	52830.6	1.9673	0.9762	0.001	0.0016667	948	47756867	1.5431	35956	20703190	0.66894	1253	705123	0.022783	132.173	1.4765	3.4848	3.4059
merged	ERP000380.CTCF.MCF7	339122	171533	133461	213555	24285.7	1.977	0.9833	0.001	0.0016667	948	47756867	1.5431	51817	10107821	0.32659	1600	339122	0.010957	168.776	0.7101	3.0878	3.355
merged	GSE60270.MED1.MCF7_SHCTR	277455	140235	103243	182164	24188.5	1.9785	0.9844	0.001	0.0016667	948	47756867	1.5431	25104	7697075	0.2487	890	277455	0.0089648	93.8819	0.581	3.5453	3.6047
merged	GSE71276.ESR1.MCF7_E2	176161	89014.6	65713	113499	14599.5	1.979	0.9848	0.001	0.0016667	948	47756867	1.5431	20518	5314755	0.17172	672	176161	0.0056919	70.8861	0.3689	3.2752	3.3146
merged	ERP000380.ESR1.MCF7_SHCRT_E2	298108	150537	117315	186854	21088.6	1.9803	0.9857	0.001	0.0016667	948	47756867	1.5431	42119	9139575	0.29531	1320	298108	0.0096322	139.24	0.6242	3.134	3.2617
merged	ERP000380.ESR1.MCF7_TAM	60939	30573.8	21435	40677	5774.22	1.9931	0.995	0.001	0.0016667	948	47756867	1.5431	8613	1793124	0.057938	288	60939	0.001969	30.3797	0.1276	3.3438	3.3985
merged	GSE41561.NR2F1.MCF7	2733384	779697	481130	1181442	215790	3.5057	1.8097	0.001	0.0016667	948	47756867	1.5431	121815	42058567	1.359	7237	2733384	0.088318	763.397	5.7235	5.941	6.499
merged	ENCSR062HDL.HSF1.MCF7	13729	4460.12	1636	8395	2109.5	3.0777	1.6219	0.001	0.0016667	948	47756867	1.5431	691	216467	0.0069943	40	13729	0.0004436	4.2194	0.0287	5.7887	6.3423
merged	ENCSR551ZDZ.MTA2.MCF7	22108	7702.6	2268	15598	3985.61	2.87	1.521	0.001	0.0016667	948	47756867	1.5431	1109	319904	0.010336	76	22108	0.00071433	8.0169	0.0463	6.853	6.9108
merged	GSE46055.KDM5B.MCF7	284408	103800	66039	154238	26649.8	2.7399	1.4541	0.001	0.0016667	948	47756867	1.5431	22484	5538833	0.17897	1121	284408	0.0091895	118.249	0.5955	4.9858	5.1348
merged	GSE60270.ESR1_P118.MCF7_SHRARS_E2	886	435.638	0	1240	408.476	2.0314	1.0225	0.131	0.1524	948	47756867	1.5431	95	24178	0.00078121	5	886	2.8628e-05	0.5274	0.0019	5.2632	3.6645
merged	GSE45852.HSF1.MCF7_CHX_10UM	23072	11343.8	4268	24741	6596.38	2.0338	1.0242	0.065	0.082568	948	47756867	1.5431	2137	502390	0.016233	86	23072	0.00074548	9.0717	0.0483	4.0243	4.5924
merged	ENCSR465VLK.FOXK2.MCF7	47984	17557.2	8835	29446	6295.38	2.7329	1.4504	0.001	0.0016667	948	47756867	1.5431	2533	840169	0.027147	136	47984	0.0015504	14.346	0.1005	5.3691	5.7112
merged	GSE41561.KLF4.MCF7	164990	61788.4	38736	88870	15535	2.6702	1.417	0.001	0.0016667	948	47756867	1.5431	8343	3140987	0.10149	416	164990	0.005331	43.8819	0.3455	4.9862	5.2528
merged	GSE44737.MBD3.MCF7	281703	107181	58245	167762	33071.4	2.6283	1.3941	0.001	0.0016667	948	47756867	1.5431	20563	5314899	0.17173	1060	281703	0.0091021	111.814	0.5899	5.1549	5.3003
merged	ENCSR000DMJ.MYC.MCF7	1383712	545826	367893	750701	117329	2.5351	1.342	0.001	0.0016667	948	47756867	1.5431	166672	29541888	0.95453	7941	1383712	0.044709	837.658	2.8974	4.7644	4.6839
merged	GSE59530.ESR1.MCF7_SHCTR_E2_TNF	348532	137593	96543	181699	25891.7	2.5331	1.3409	0.001	0.0016667	948	47756867	1.5431	38020	8116186	0.26224	1616	348532	0.011261	170.464	0.7298	4.2504	4.2943
merged	ENCSR348JOJ.MTA1.MCF7	333215	132633	87414	183890	29044.7	2.5123	1.329	0.001	0.0016667	948	47756867	1.5431	17594	7305881	0.23606	771	333215	0.010767	81.3291	0.6977	4.3822	4.5609
merged	ERP000380.ESR1.MCF7_E2_TAM	139584	56073.9	38962	75830	10893.5	2.4893	1.3157	0.001	0.0016667	948	47756867	1.5431	14209	3223936	0.10417	590	139584	0.0045101	62.2363	0.2923	4.1523	4.3296
merged	ENCSR954WVZ.ESRRA.MCF7	203628	81940.9	53978	113453	18052.5	2.485	1.3133	0.001	0.0016667	948	47756867	1.5431	13421	4496944	0.1453	599	203628	0.0065794	63.1857	0.4264	4.4632	4.5281
merged	ERP002305.ESR1.MCF7_GLYC	247363	99984.6	72236	131015	17936.7	2.474	1.3068	0.001	0.0016667	948	47756867	1.5431	27155	5882710	0.19008	1096	247363	0.0079925	115.612	0.518	4.0361	4.2049
merged	ENCSR135ANT.NRF1.MCF7	117375	47521.7	31810	66795	10576.5	2.4699	1.3044	0.001	0.0016667	948	47756867	1.5431	6279	2416842	0.078091	303	117375	0.0037925	31.962	0.2458	4.8256	4.8565
merged	GSE60270.ESR1.MCF7_SHGATA3_E2	34568	13997.1	9085	19550	3170.93	2.4695	1.3042	0.001	0.0016667	948	47756867	1.5431	3264	804320	0.025988	136	34568	0.0011169	14.346	0.0724	4.1667	4.2978
merged	GSE47041.TP53.MCF7_NUT	2941	1355.97	308	2612	713.343	2.1681	1.1164	0.023	0.032957	948	47756867	1.5431	224	73514	0.0023753	10	2941	9.5027e-05	1.0549	0.0062	4.4643	4.0006
merged	ENCSR557JTZ.GTF2F1.MCF7	335733	137212	89925	189447	30758.2	2.4468	1.2909	0.001	0.0016667	948	47756867	1.5431	17670	7555416	0.24412	738	335733	0.010848	77.8481	0.703	4.1766	4.4436
merged	ENCSR912NMR.NONO.MCF7	85001	34857.7	16924	59072	12854	2.4385	1.286	0.001	0.0016667	948	47756867	1.5431	4847	1615950	0.052213	243	85001	0.0027465	25.6329	0.178	5.0134	5.2601
merged	ENCSR382WLL.ELK1.MCF7	138722	57023.8	38393	77535	12187.4	2.4327	1.2825	0.001	0.0016667	948	47756867	1.5431	6454	2782655	0.08991	289	138722	0.0044822	30.4852	0.2905	4.4778	4.9852
merged	ENCSR000DMV.CTCF.MCF7	850990	350713	260318	453720	58498	2.4265	1.2788	0.001	0.0016667	948	47756867	1.5431	105813	20254535	0.65444	4161	850990	0.027496	438.924	1.7819	3.9324	4.2015
merged	ENCSR427BBI.MLLT1.MCF7	116985	48210.5	27773	73531	13765.1	2.4265	1.2789	0.001	0.0016667	948	47756867	1.5431	5937	2423836	0.078317	309	116985	0.0037799	32.5949	0.245	5.2046	4.8264
merged	GSE60270.GATA3.MCF7	7512	3422.91	1131	7989	2226.6	2.1943	1.1337	0.06	0.077473	948	47756867	1.5431	936	164533	0.0053162	33	7512	0.00024272	3.481	0.0157	3.5256	4.5656
merged	GSE23730.ERG.MCF7	589295	246527	181588	319525	42122.7	2.3904	1.2572	0.001	0.0016667	948	47756867	1.5431	39958	14019678	0.45299	1791	589295	0.019041	188.924	1.2339	4.4822	4.2033
merged	ERP000380.ESR1.MCF7_E2	159977	67550.9	48302	89278	12303.2	2.3682	1.2438	0.001	0.0016667	948	47756867	1.5431	17058	4007726	0.12949	648	159977	0.005169	68.3544	0.335	3.7988	3.9917
merged	ENCSR125ZYC.KLF9.MCF7	217199	91858.6	61448	129321	20466.1	2.3645	1.2415	0.001	0.0016667	948	47756867	1.5431	12759	4970126	0.16059	530	217199	0.0070179	55.9072	0.4548	4.1539	4.3701
merged	ENCSR000DMM.MYC.MCF7	958558	405533	283081	537943	77666.4	2.3637	1.241	0.001	0.0016667	948	47756867	1.5431	105471	22094284	0.71389	4730	958558	0.030972	498.945	2.0072	4.4846	4.3385
merged	GSE60270.ESR1_P118.MCF7_SHCTR_E2	13357	5706.33	3172	8604	1666.83	2.3405	1.2268	0.001	0.0016667	948	47756867	1.5431	1373	310027	0.010017	61	13357	0.00043158	6.4346	0.028	4.4428	4.3083
merged	ENCSR288IJC.MAZ.MCF7	418055	180164	124808	245108	37401.3	2.3204	1.2144	0.001	0.0016667	948	47756867	1.5431	20006	9988151	0.32273	845	418055	0.013508	89.135	0.8754	4.2237	4.1855
merged	ENCSR449UFF.ZKSCAN1.MCF7	202166	87652.7	47358	138431	28573.8	2.3064	1.2057	0.001	0.0016667	948	47756867	1.5431	11535	3981011	0.12863	561	202166	0.0065322	59.1772	0.4233	4.8635	5.0783
merged	GSE45852.HSF1.MCF7	11772	5174.82	2608	8683	1900.52	2.2746	1.1856	0.001	0.0016667	948	47756867	1.5431	1061	256693	0.008294	51	11772	0.00038036	5.3797	0.0246	4.8068	4.586
merged	ENCSR000DMO.CTCF.MCF7	933461	411085	313644	517710	63883.3	2.2707	1.1831	0.001	0.0016667	948	47756867	1.5431	122662	23298704	0.7528	4749	933461	0.030161	500.949	1.9546	3.8716	4.0065
merged	ENCSR000DMQ.MYC.MCF7	530337	236396	175057	302723	40454	2.2434	1.1657	0.001	0.0016667	948	47756867	1.5431	51283	13218626	0.42711	2011	530337	0.017136	212.131	1.1105	3.9214	4.012
merged	ENCSR663ZZZ.MNT.MCF7	688113	310206	228067	400152	52677.4	2.2182	1.1494	0.001	0.0016667	948	47756867	1.5431	38304	17811091	0.57549	1476	688113	0.022234	155.696	1.4409	3.8534	3.8634
merged	ENCSR000BUX.EGR1.MCF7	84963	38439.5	26623	51913	7782.46	2.2103	1.1442	0.001	0.0016667	948	47756867	1.5431	11076	2188212	0.070703	415	84963	0.0027452	43.7764	0.1779	3.7468	3.8828
merged	GSE55921.BRD4.MCF7	245647	111612	73692	157421	25764.7	2.2009	1.1381	0.001	0.0016667	948	47756867	1.5431	11557	6020268	0.19452	498	245647	0.0079371	52.5316	0.5144	4.3091	4.0803
merged	GSE68355.PGR.MCF7_R5020	815129	371734	244397	525764	85434	2.1928	1.1328	0.001	0.0016667	948	47756867	1.5431	57190	20227701	0.65358	2195	815129	0.026338	231.54	1.7068	3.8381	4.0298
merged	ENCSR468LUO.SIN3A.MCF7	882292	402814	296455	520431	69710.9	2.1903	1.1311	0.001	0.0016667	948	47756867	1.5431	37196	21630579	0.69891	1562	882292	0.028508	164.768	1.8475	4.1994	4.0789
merged	ERP000209.ESR1.MCF7_E2	537680	246011	190100	310287	36456.9	2.1856	1.128	0.001	0.0016667	948	47756867	1.5431	68808	14828630	0.47913	2325	537680	0.017373	245.253	1.1259	3.379	3.626
merged	GSE68355.ESR1.MCF7_PROG	1245387	571255	414917	749713	103568	2.1801	1.1244	0.001	0.0016667	948	47756867	1.5431	85682	32705953	1.0568	3070	1245387	0.04024	323.84	2.6078	3.583	3.8078
merged	ENCSR000DMP.MYC.MCF7	46124	21238.7	14310	29282	4618.71	2.1716	1.1188	0.001	0.0016667	948	47756867	1.5431	6338	1135235	0.036681	252	46124	0.0014903	26.5823	0.0966	3.976	4.0629
merged	ERP002305.ESR1.MCF7_MRNAHIST	17338	8047.67	5568	10936	1680.21	2.1543	1.1072	0.001	0.0016667	948	47756867	1.5431	2828	469457	0.015169	102	17338	0.00056021	10.7595	0.0363	3.6068	3.6932
merged	ENCSR000BUL.MAX.MCF7	683966	319702	236570	407036	52640.4	2.1394	1.0972	0.001	0.0016667	948	47756867	1.5431	71090	18675651	0.60343	2490	683966	0.0221	262.658	1.4322	3.5026	3.6623
merged	GSE23852.TFAP2C.MCF7_ETOH	474398	222994	170295	281745	33674.3	2.1274	1.0891	0.001	0.0016667	948	47756867	1.5431	51473	13155544	0.42507	1792	474398	0.015328	189.03	0.9934	3.4814	3.6061
merged	ENCSR000DML.CTCF.MCF7	677072	318638	240822	402650	49193.1	2.1249	1.0874	0.001	0.0016667	948	47756867	1.5431	90079	18033932	0.58269	3226	677072	0.021877	340.295	1.4177	3.5813	3.7544
merged	GSE23852.TFAP2C.MCF7_E2	430487	203871	155518	257329	30700.3	2.1116	1.0783	0.001	0.0016667	948	47756867	1.5431	47384	11949582	0.3861	1649	430487	0.013909	173.945	0.9014	3.4801	3.6025
merged	GSE75070.RUNX1.MCF7	2288	914.085	0	1968	598.073	2.5014	1.3227	0.025	0.03497	948	47756867	1.5431	192	40178	0.0012982	9	2288	7.3928e-05	0.9494	0.0048	4.6875	5.6947
merged	GSE60270.TFAP2A.MCF7	89609	42599.1	29274	58308	8837.36	2.1035	1.0728	0.001	0.0016667	948	47756867	1.5431	10479	2342000	0.075672	399	89609	0.0028954	42.0886	0.1876	3.8076	3.8262
merged	GSE68355.ESR1.MCF7	647345	309957	214634	430739	64915.9	2.0885	1.0625	0.001	0.0016667	948	47756867	1.5431	48600	17529642	0.5664	1694	647345	0.020916	178.692	1.3555	3.4856	3.6929
merged	GSE60270.MED1.MCF7_SHCTR_E2	218195	104935	75437	138833	19429	2.0793	1.0561	0.001	0.0016667	948	47756867	1.5431	19048	5678836	0.18349	716	218195	0.0070501	75.5274	0.4569	3.7589	3.8422
merged	GSE54027.HOXC11.MCF7_LY2_TAMOXIFEN	296	114.735	0	822	300.357	2.5662	1.3596	0.17	0.19393	948	47756867	1.5431	39	23256	0.00075142	1	296	9.5641e-06	0.1055	0.0006	2.5641	1.2728
merged	GSE55921.BRD4.MCF7_E2	217800	105566	68362	150766	24899.5	2.0632	1.0449	0.001	0.0016667	948	47756867	1.5431	10933	5588727	0.18058	455	217800	0.0070373	47.9958	0.4561	4.1617	3.8971
merged	GSE68355.PGR.MCF7_PROG	1070575	521497	364779	709814	102693	2.0529	1.0377	0.001	0.0016667	948	47756867	1.5431	80757	29464670	0.95203	2775	1070575	0.034591	292.721	2.2417	3.4362	3.6334
merged	GSE68355.ESR1.MCF7_R5020	987374	484685	355220	634800	84942.5	2.0371	1.0265	0.001	0.0016667	948	47756867	1.5431	74794	27900700	0.9015	2533	987374	0.031903	267.194	2.0675	3.3866	3.5389
merged	ENCSR697CUP.HCFC1.MCF7	268762	132574	93766	174060	24742.4	2.0273	1.0195	0.001	0.0016667	948	47756867	1.5431	14458	6826901	0.22058	573	268762	0.008684	60.443	0.5628	3.9632	3.9368
merged	ENCSR028NUR.ZNF592.MCF7	7708	2789.28	629	6550	1848.51	2.7628	1.4661	0.023	0.032957	948	47756867	1.5431	322	114632	0.0037039	19	7708	0.00024905	2.0042	0.0161	5.9006	6.7241
merged	ENCSR000BSP.REST.MCF7	136886	67841	48616	90737	12962.3	2.0177	1.0127	0.001	0.0016667	948	47756867	1.5431	15889	3973976	0.1284	483	136886	0.0044229	50.9494	0.2866	3.0398	3.4446
merged	GSE72249.NR3C1.MCF7	21166	7352.31	881	23567	7484.85	2.8786	1.5254	0.065	0.082568	948	47756867	1.5431	846	289202	0.0093444	64	21166	0.00068389	6.7511	0.0443	7.565	7.3188
merged	ENCSR000BSS.ELF1.MCF7	305738	152163	109971	198038	26663.1	2.0093	1.0067	0.001	0.0016667	948	47756867	1.5431	33271	8747016	0.28262	1188	305738	0.0098787	125.317	0.6402	3.5707	3.4953
merged	GSE54693.MBD2.MCF7	2498	808.727	193	1977	571.43	3.0862	1.6258	0.015	0.02217	948	47756867	1.5431	250	54128	0.0017489	11	2498	8.0713e-05	1.1603	0.0052	4.4	4.615
merged	ERP000380.CTCF.MCF7_E2	403940	201273	156675	250095	28667.4	2.0069	1.005	0.001	0.0016667	948	47756867	1.5431	57729	11848734	0.38284	1828	403940	0.013052	192.827	0.8458	3.1665	3.4091
merged	GSE60270.ESR1_P118.MCF7_SHCTR	2472	492.273	0	2160	750.379	5.0135	2.3258	0.033	0.044063	948	47756867	1.5431	55	22107	0.0007143	4	2472	7.9873e-05	0.4219	0.0052	7.2727	11.182
merged	GSE60270.MED1.MCF7	2396	367.307	0	1794	625.648	6.5082	2.7022	0.025	0.03497	948	47756867	1.5431	35	18423	0.00059527	6	2396	7.7417e-05	0.6329	0.005	17.1429	13.0055
merged	GSE60270.PRKDC.MCF7_SHRARS	1546	203.899	0	1193	420.501	7.5501	2.9165	0.029	0.039622	948	47756867	1.5431	25	10596	0.00034237	4	1546	4.9953e-05	0.4219	0.0032	16	14.5904
merged	GSE60270.PRKDC.MCF7_SHCTR	1080	135.778	0	1080	305.311	7.9033	2.9825	0.051	0.066583	948	47756867	1.5431	21	10968	0.00035439	2	1080	3.4896e-05	0.211	0.0023	9.5238	9.8468

## Sheet: TAMR gain
track	annotation	observed	expected	CI95low	CI95high	stddev	fold	l2fold	pvalue	qvalue	track_nsegments	track_size	track_density	annotation_nsegments	annotation_size	annotation_density	overlap_nsegments	overlap_size	overlap_density	percent_overlap_nsegments_track	percent_overlap_size_track	percent_overlap_nsegments_annotation	percent_overlap_size_annotation
merged	GSE60270.ESR1_P118.MCF7_SHRARS	0	235.796	0	1216	542.267	0.0042	-7.8875	0.658	0.69241	176	7234040	0.23374	369	109718	0.0035451	0	0	0	0	0	0	0
merged	GSE47041.TP53.MCF7_NUT	0	191.005	0	801	294.842	0.0052	-7.585	0.61	0.64572	176	7234040	0.23374	224	73514	0.0023753	0	0	0	0	0	0	0
merged	GSE54693.MBD2.MCF7	0	82.411	0	386	136.477	0.012	-6.3822	0.66	0.69241	176	7234040	0.23374	250	54128	0.0017489	0	0	0	0	0	0	0
merged	GSE60270.ESR1_P118.MCF7_SHRARS_E2	0	62.42	0	300	133.542	0.0158	-5.9869	0.79	0.82146	176	7234040	0.23374	95	24178	0.00078121	0	0	0	0	0	0	0
merged	GSE54027.HOXC11.MCF7_LY2_TAMOXIFEN	0	49.05	0	0	231.735	0.02	-5.6453	0.951	0.97167	176	7234040	0.23374	39	23256	0.00075142	0	0	0	0	0	0	0
merged	GSE60270.ESR1_P118.MCF7_SHCTR	0	39.43	0	277	172.564	0.0247	-5.3374	0.907	0.93485	176	7234040	0.23374	55	22107	0.0007143	0	0	0	0	0	0	0
merged	ERP002305.ESR1.MCF7	0	21.303	0	168	59.0421	0.0448	-4.4792	0.879	0.90998	176	7234040	0.23374	65	11119	0.00035927	0	0	0	0	0	0	0
merged	GSE53531.ESR1.MCF7_SHESR1	0	18.97	0	231	71.4075	0.0501	-4.3198	0.928	0.95231	176	7234040	0.23374	74	19115	0.00061762	0	0	0	0	0	0	0
merged	GSE60270.MED1.MCF7	0	16.899	0	0	130.343	0.0559	-4.1618	0.974	0.98236	176	7234040	0.23374	35	18423	0.00059527	0	0	0	0	0	0	0
merged	GSE60270.PRKDC.MCF7_SHRARS	0	11.132	0	0	87.2115	0.0824	-3.6007	0.972	0.98236	176	7234040	0.23374	25	10596	0.00034237	0	0	0	0	0	0	0
merged	GSE60270.PRKDC.MCF7_SHRARS_E2	0	6.744	0	0	34.9277	0.1291	-2.9531	0.964	0.98069	176	7234040	0.23374	16	5302	0.00017131	0	0	0	0	0	0	0
merged	GSE60270.PRKDC.MCF7_SHCTR	0	5.537	0	0	53.1508	0.153	-2.7086	0.986	0.99021	176	7234040	0.23374	21	10968	0.00035439	0	0	0	0	0	0	0
merged	GSE35109.ESR1.MCF7	1380	1666.05	145	7055	2365.51	0.8284	-0.2716	0.694	0.72484	176	7234040	0.23374	7211	1134206	0.036647	10	1380	4.4589e-05	5.6818	0.0191	0.1387	0.1217
merged	GSE59530.RELA.MCF7	480	517.311	0	1313	424.122	0.928	-0.1078	0.542	0.5816	176	7234040	0.23374	828	166127	0.0053677	3	480	1.5509e-05	1.7045	0.0066	0.3623	0.2889
merged	ENCSR155VDK.ZBTB11.MCF7	2141	2302.06	641	4445	1163.15	0.9301	-0.1046	0.487	0.52498	176	7234040	0.23374	2828	710418	0.022954	10	2141	6.9178e-05	5.6818	0.0296	0.3536	0.3014
merged	GSE59530.RELA.MCF7_E2	642	669.286	0	1677	505.859	0.9593	-0.06	0.559	0.59441	176	7234040	0.23374	985	187003	0.0060423	4	642	2.0744e-05	2.2727	0.0089	0.4061	0.3433
merged	GSE59530.RELA.MCF7_TNF	1127	1152.51	225	2472	674.005	0.9779	-0.0323	0.549	0.58643	176	7234040	0.23374	1655	345975	0.011179	5	1127	3.6414e-05	2.8409	0.0156	0.3021	0.3257
merged	GSE54027.HOXC11.MCF7_LY2	0	0	0	0	0	1	0	1	1	176	7234040	0.23374	8	5079	0.00016411	0	0	0	0	0	0	0
merged	ENCSR555PBN.MAFK.MCF7	9526	8833.28	5353	12705	2247.46	1.0784	0.1089	0.357	0.38661	176	7234040	0.23374	11369	3825597	0.12361	32	9526	0.00030779	18.1818	0.1317	0.2815	0.249
merged	GSE41561.E2F4.MCF7_TAM	3575	3195.8	1487	5250	1158.89	1.1186	0.1617	0.348	0.37861	176	7234040	0.23374	4116	1028406	0.033229	14	3575	0.00011551	7.9545	0.0494	0.3401	0.3476
merged	GSE41561.E2F4.MCF7_ICI	841	699.824	0	1553	453.216	1.2014	0.2648	0.319	0.34867	176	7234040	0.23374	960	212042	0.0068513	4	841	2.7174e-05	2.2727	0.0116	0.4167	0.3966
merged	GSE38901.HSF1.MCF7	1190	952.812	0	3230	1041.05	1.2487	0.3204	0.233	0.25828	176	7234040	0.23374	1710	429081	0.013864	5	1190	3.845e-05	2.8409	0.0165	0.2924	0.2773
merged	ENCSR000AHD.CTCF.MCF7	42174	33497.9	24559	42889	5543.52	1.259	0.3323	0.062	0.076283	176	7234040	0.23374	62733	12764686	0.41244	212	42174	0.0013627	120.454	0.583	0.3379	0.3304
merged	GSE78113.CTCF.MCF7_NORMOXIA	68668	54280.4	37347	72270	10196.7	1.2651	0.3392	0.085	0.10088	176	7234040	0.23374	57245	19952188	0.64467	189	68668	0.0022187	107.386	0.9492	0.3302	0.3442
merged	GSE41820.ARNT.MCF7	187412	146733	118267	172190	16848	1.2772	0.353	0.001	0.0020085	176	7234040	0.23374	384673	60936873	1.9689	1148	187412	0.0060555	652.273	2.5907	0.2984	0.3076
merged	GSE78113.CTCF.MCF7_HYPOXIA	62949	48904.6	33913	64976	9169.62	1.2872	0.3642	0.069	0.084016	176	7234040	0.23374	53921	17911595	0.57874	186	62949	0.0020339	105.682	0.8702	0.3449	0.3514
merged	ERP000209.CTCF.MCF7_E2_SHCTCF	25400	19555	13079	26478	3988.53	1.2989	0.3773	0.079	0.095205	176	7234040	0.23374	39380	7242449	0.23401	129	25400	0.0008207	73.2955	0.3511	0.3276	0.3507
merged	GSE70764.CTCF.MCF7	36680	27443.3	19428	35439	4780.09	1.3366	0.4185	0.03	0.040988	176	7234040	0.23374	60523	10206556	0.32978	213	36680	0.0011852	121.023	0.507	0.3519	0.3594
merged	ENCSR000DMR.CTCF.MCF7	62244	45791.1	33441	58470	7617.8	1.3593	0.4429	0.022	0.033141	176	7234040	0.23374	79200	17041548	0.55063	283	62244	0.0020112	160.796	0.8604	0.3573	0.3652
merged	ERP000380.CTCF.MCF7	37451	27429.1	18540	37074	5590.9	1.3654	0.4493	0.041	0.054129	176	7234040	0.23374	51817	10107821	0.32659	181	37451	0.0012101	102.841	0.5177	0.3493	0.3705
merged	ENCSR000DMS.CTCF.MCF7	36571	26550.6	18895	34713	4665.76	1.3774	0.4619	0.024	0.035031	176	7234040	0.23374	56825	9864470	0.31873	206	36571	0.0011816	117.046	0.5055	0.3625	0.3707
merged	ENCSR000BSP.REST.MCF7	15020	10850.6	5949	17038	3365.89	1.3842	0.4691	0.117	0.13347	176	7234040	0.23374	15889	3973976	0.1284	71	15020	0.00048531	40.3409	0.2076	0.4469	0.378
merged	GSE59530.ESR1.MCF7	970	695.905	0	1629	509.716	1.3933	0.4785	0.251	0.27692	176	7234040	0.23374	1533	315427	0.010192	4	970	3.1342e-05	2.2727	0.0134	0.2609	0.3075
merged	GSE72977.FOXM1.MCF7_MI63	530	379.747	0	901	301.757	1.3946	0.4799	0.272	0.29869	176	7234040	0.23374	925	158616	0.005125	3	530	1.7125e-05	1.7045	0.0073	0.3243	0.3341
merged	ERP000380.CTCF.MCF7_TAM	42283	30042.1	20566	40423	5993.16	1.4074	0.4931	0.027	0.037994	176	7234040	0.23374	55225	10986667	0.35499	204	42283	0.0013662	115.909	0.5845	0.3694	0.3849
merged	GSE71276.ESR1.MCF7	2073	1462.52	347	3127	860.329	1.4171	0.503	0.193	0.21598	176	7234040	0.23374	1827	478586	0.015464	12	2073	6.6981e-05	6.8182	0.0287	0.6568	0.4332
merged	ERP000901.NCOA2.MCF7	15972	11257	6690	17539	3280.44	1.4188	0.5047	0.09	0.10575	176	7234040	0.23374	29551	5010730	0.1619	93	15972	0.00051607	52.8409	0.2208	0.3147	0.3188
merged	ERP000209.CTCF.MCF7_E2_SHCTR	65232	45456.9	32940	58528	7719.89	1.435	0.5211	0.004	0.0071756	176	7234040	0.23374	93254	17346137	0.56047	351	65232	0.0021077	199.432	0.9017	0.3764	0.3761
merged	GSE40129.FOXA1.MCF7_SIGATA	79682	55499.5	41336	69168	8507.87	1.4357	0.5218	0.001	0.0020085	176	7234040	0.23374	122207	24041287	0.7768	386	79682	0.0025746	219.318	1.1015	0.3159	0.3314
merged	ERP000380.CTCF.MCF7_E2	47069	32341	22141	43349	6467.14	1.4554	0.5414	0.014	0.021788	176	7234040	0.23374	57729	11848734	0.38284	219	47069	0.0015208	124.432	0.6507	0.3794	0.3972
merged	ERP000783.CTCF.MCF7_TAM	28396	19444.6	13530	25750	3785.31	1.4603	0.5463	0.007	0.011667	176	7234040	0.23374	48449	7186822	0.23221	182	28396	0.0009175	103.409	0.3925	0.3757	0.3951
merged	GSE60270.MED1.MCF7_SHRARS_E2	55692	37882	24321	53763	8956.08	1.4701	0.5559	0.031	0.04211	176	7234040	0.23374	39521	13136446	0.42445	189	55692	0.0017995	107.386	0.7699	0.4782	0.424
merged	ENCSR000DWH.CTCF.MCF7	66511	45023.8	32082	57903	7949.72	1.4772	0.5629	0.003	0.0054651	176	7234040	0.23374	69542	17353604	0.56071	250	66511	0.002149	142.046	0.9194	0.3595	0.3833
merged	GSE60270.MED1.MCF7_SHRARS	63713	42977.2	27646	59906	9766.11	1.4825	0.568	0.02	0.030519	176	7234040	0.23374	51230	15778169	0.50981	223	63713	0.0020586	126.704	0.8807	0.4353	0.4038
merged	GSE72082.GABPA.MCF7	1014	679.528	262	1282	300.204	1.4915	0.5768	0.129	0.14645	176	7234040	0.23374	4467	264094	0.0085331	19	1014	3.2763e-05	10.7955	0.014	0.4253	0.384
merged	ERP000209.STAG1.MCF7	73756	49070.5	35508	62476	8176.37	1.5031	0.5879	0.001	0.0020085	176	7234040	0.23374	78080	18669608	0.60323	318	73756	0.0023831	180.682	1.0196	0.4073	0.3951
merged	ENCSR000AHF.TAF1.MCF7	7876	5201.93	2354	9007	1957.48	1.514	0.5983	0.098	0.11458	176	7234040	0.23374	7769	1779783	0.057507	30	7876	0.00025448	17.0455	0.1089	0.3862	0.4425
merged	ERP000209.RAD21.MCF7	54197	35651.2	26026	46074	6054.78	1.5202	0.6042	0.001	0.0020085	176	7234040	0.23374	65950	13751869	0.44434	259	54197	0.0017512	147.159	0.7492	0.3927	0.3941
merged	GSE40129.GATA3.MCF7_E2	26597	17422.6	11436	23514	3760.57	1.5265	0.6103	0.013	0.020642	176	7234040	0.23374	34292	7230327	0.23362	116	26597	0.00085938	65.9091	0.3677	0.3383	0.3679
merged	ERP000209.RAD21.MCF7_E2	40915	26799.3	18975	35309	4873.2	1.5267	0.6104	0.001	0.0020085	176	7234040	0.23374	55038	10260945	0.33154	211	40915	0.001322	119.886	0.5656	0.3834	0.3987
merged	ENCSR000BUK.GABPA.MCF7	26483	17337.3	10099	25843	4794.84	1.5275	0.6112	0.035	0.046733	176	7234040	0.23374	18755	6022827	0.1946	101	26483	0.00085569	57.3864	0.3661	0.5385	0.4397
merged	ERP000901.NCOA3.MCF7	92381	60470.4	39814	84763	13484.1	1.5277	0.6114	0.019	0.029183	176	7234040	0.23374	161426	27592297	0.89153	530	92381	0.0029849	301.136	1.277	0.3283	0.3348
merged	GSE72082.RAD21.MCF7	69658	45015.4	32819	57288	7559.52	1.5474	0.6299	0.001	0.0020085	176	7234040	0.23374	77930	16963028	0.54809	308	69658	0.0022507	175	0.9629	0.3952	0.4106
merged	GSE60270.MED1.MCF7_SHCTR	34605	22253.1	13311	33090	5825.62	1.555	0.637	0.023	0.033781	176	7234040	0.23374	25104	7697075	0.2487	122	34605	0.0011181	69.3182	0.4784	0.486	0.4496
merged	GSE27300.ESR1.MCF7_TLED	3223	2070.8	464	4579	1258.91	1.5561	0.638	0.159	0.17964	176	7234040	0.23374	2715	781147	0.02524	12	3223	0.00010414	6.8182	0.0446	0.442	0.4126
merged	GSE41820.AHR.MCF7	126186	80893.5	59835	100817	12583.1	1.5599	0.6414	0.001	0.0020085	176	7234040	0.23374	202262	33011046	1.0666	728	126186	0.0040772	413.636	1.7443	0.3599	0.3823
merged	ERP000209.STAG1.MCF7_E2	70483	44904.6	32240	57371	7787.88	1.5696	0.6504	0.002	0.0037302	176	7234040	0.23374	80993	16980829	0.54867	329	70483	0.0022774	186.932	0.9743	0.4062	0.4151
merged	ENCSR000BTQ.RAD21.MCF7	63164	40124.3	29248	51370	6694.14	1.5742	0.6546	0.001	0.0020085	176	7234040	0.23374	67715	15109176	0.48819	281	63164	0.0020409	159.659	0.8731	0.415	0.4181
merged	GSE60270.GATA3.MCF7_E2	11849	7518.35	4229	11201	2107.13	1.5759	0.6562	0.025	0.036043	176	7234040	0.23374	14868	2911396	0.09407	63	11849	0.00038285	35.7955	0.1638	0.4237	0.407
merged	GSE60270.MED1.MCF7_SHCTR_E2	25450	16110	9239	24234	4473.19	1.5797	0.6597	0.026	0.036807	176	7234040	0.23374	19048	5678836	0.18349	89	25450	0.00082231	50.5682	0.3518	0.4672	0.4482
merged	GSE60270.PRKDC.MCF7_E2	9887	6227.44	3072	10096	2135.62	1.5876	0.6668	0.058	0.072888	176	7234040	0.23374	10649	2272672	0.073432	45	9887	0.00031946	25.5682	0.1367	0.4226	0.435
merged	GSE60270.FOXA1.MCF7_E2	84993	53344.5	38108	69906	9729.29	1.5933	0.672	0.001	0.0020085	176	7234040	0.23374	83304	21740704	0.70246	311	84993	0.0027462	176.704	1.1749	0.3733	0.3909
merged	GSE23852.FOXA1.MCF7_E2	57142	35804.6	25784	45954	5999.98	1.5959	0.6744	0.001	0.0020085	176	7234040	0.23374	71576	15038778	0.48592	259	57142	0.0018463	147.159	0.7899	0.3619	0.38
merged	ENCSR697CUP.HCFC1.MCF7	36051	22413.3	11852	34921	7061.78	1.6084	0.6857	0.042	0.05514	176	7234040	0.23374	14458	6826901	0.22058	86	36051	0.0011648	48.8636	0.4984	0.5948	0.5281
merged	GSE40129.FOXA1.MCF7_SICTR	77443	48133.2	35240	61378	7777.41	1.6089	0.6861	0.001	0.0020085	176	7234040	0.23374	98171	19855062	0.64154	370	77443	0.0025023	210.227	1.0705	0.3769	0.39
merged	GSE55921.ESR1.MCF7_E2	6584	4067.86	1700	6785	1593.36	1.6184	0.6946	0.059	0.07375	176	7234040	0.23374	4869	1417567	0.045803	22	6584	0.00021274	12.5	0.091	0.4518	0.4645
merged	ENCSR924TVL.RFX5.MCF7	17925	11059.2	6054	16774	3270.29	1.6208	0.6967	0.026	0.036807	176	7234040	0.23374	11062	3939115	0.12728	53	17925	0.00057917	30.1136	0.2478	0.4791	0.4551
merged	ERP000209.STAG1.MCF7_E2_SHCTR	72013	44074.5	32300	55682	7097.42	1.6339	0.7083	0.001	0.0020085	176	7234040	0.23374	89192	16943092	0.54745	382	72013	0.0023268	217.046	0.9955	0.4283	0.425
merged	ENCSR000BUO.TEAD4.MCF7	9781	5940.17	3120	9354	1917.97	1.6465	0.7194	0.036	0.047797	176	7234040	0.23374	11456	2163512	0.069905	47	9781	0.00031603	26.7045	0.1352	0.4103	0.4521
merged	ERP000209.RAD21.MCF7_E2_SHCTCF	42222	25620	17564	34570	5282.29	1.648	0.7207	0.002	0.0037302	176	7234040	0.23374	49568	9616579	0.31072	211	42222	0.0013642	119.886	0.5837	0.4257	0.4391
merged	GSE14664.ESR1.MCF7_E2	37561	22715.1	15682	29939	4448.46	1.6535	0.7256	0.001	0.0020085	176	7234040	0.23374	67729	8356635	0.27001	293	37561	0.0012136	166.477	0.5192	0.4326	0.4495
merged	GSE60270.MED1.MCF7_E2	7163	4316.71	1872	7307	1725.42	1.6592	0.7305	0.054	0.069344	176	7234040	0.23374	7025	1544588	0.049907	33	7163	0.00023144	18.75	0.099	0.4698	0.4637
merged	ERP001226.FOXA1.MCF7	79920	48164.3	34771	61692	8449.22	1.6593	0.7306	0.001	0.0020085	176	7234040	0.23374	83205	19832811	0.64082	314	79920	0.0025823	178.409	1.1048	0.3774	0.403
merged	GSE59530.ESR1.MCF7_E2	29791	17918.5	11354	25768	4297.23	1.6625	0.7334	0.006	0.010444	176	7234040	0.23374	28116	7083985	0.22889	109	29791	0.00096258	61.9318	0.4118	0.3877	0.4205
merged	GSE55921.BRD4.MCF7_E2	27199	16316.5	7779	27240	6199.42	1.6669	0.7372	0.052	0.067143	176	7234040	0.23374	10933	5588727	0.18058	63	27199	0.00087883	35.7955	0.376	0.5762	0.4867
merged	ERP000209.RAD21.MCF7_E2_SHCTR	71969	42903.7	31311	55023	7067.77	1.6774	0.7463	0.001	0.0020085	176	7234040	0.23374	84040	16529222	0.53408	355	71969	0.0023254	201.704	0.9949	0.4224	0.4354
merged	ERP003844.ESR1.MCF7_LY2	115163	68394.9	47500	91715	13428.1	1.6838	0.7517	0.001	0.0020085	176	7234040	0.23374	99714	26759176	0.86462	402	115163	0.003721	228.409	1.592	0.4032	0.4304
merged	ERP000901.NCOA3.MCF7_E2	34531	20379.8	13056	28575	4935.5	1.6943	0.7607	0.007	0.011667	176	7234040	0.23374	48366	8423427	0.27217	189	34531	0.0011157	107.386	0.4773	0.3908	0.4099
merged	ENCSR000BST.GATA3.MCF7	105128	62028	44448	80311	10592.7	1.6948	0.7611	0.001	0.0020085	176	7234040	0.23374	95921	24120345	0.77935	391	105128	0.0033968	222.159	1.4532	0.4076	0.4358
merged	ERP000380.FOXA1.MCF7_E2_TAM	61273	36047.2	25513	47432	6928.37	1.6998	0.7653	0.001	0.0020085	176	7234040	0.23374	63022	14787682	0.4778	247	61273	0.0019798	140.341	0.847	0.3919	0.4144
merged	ENCSR000EWX.E2F1.MCF7	97867	57488.6	37978	80116	12894.3	1.7024	0.7675	0.001	0.0020085	176	7234040	0.23374	35956	20703190	0.66894	197	97867	0.0031622	111.932	1.3529	0.5479	0.4727
merged	GSE68356.ESR1.MCF7_E2PG	28043	16468.9	10229	23556	3923.68	1.7027	0.7679	0.003	0.0054651	176	7234040	0.23374	18244	6203345	0.20044	78	28043	0.0009061	44.3182	0.3877	0.4275	0.4521
merged	ERP000901.NCOA1.MCF7	12861	7544.9	3993	13295	2841.33	1.7045	0.7694	0.055	0.070245	176	7234040	0.23374	21362	3448923	0.11144	82	12861	0.00041555	46.5909	0.1778	0.3839	0.3729
merged	GSE55921.ESR1.MCF7_E2_JQ1	5410	3172.9	1022	5896	1508.03	1.7048	0.7696	0.08	0.095918	176	7234040	0.23374	3364	1092418	0.035297	17	5410	0.0001748	9.6591	0.0748	0.5054	0.4952
merged	GSE68356.ESR1.MCF7	9280	5436.66	2022	11498	2956.45	1.7068	0.7713	0.103	0.11865	176	7234040	0.23374	9968	2657083	0.085853	34	9280	0.00029985	19.3182	0.1283	0.3411	0.3493
merged	GSE23852.FOXA1.MCF7_ETOH	60388	35270.2	25132	45300	6147.43	1.7121	0.7758	0.001	0.0020085	176	7234040	0.23374	63893	14505922	0.4687	257	60388	0.0019512	146.023	0.8348	0.4022	0.4163
merged	GSE48096.ESR2.MCF7_C412_E2	1454	848.806	215	1655	455.42	1.7122	0.7758	0.102	0.11808	176	7234040	0.23374	1842	272434	0.0088026	10	1454	4.698e-05	5.6818	0.0201	0.5429	0.5337
merged	GSE60270.ESR1.MCF7	5611	3274.38	1683	5138	1050.55	1.7134	0.7769	0.021	0.031839	176	7234040	0.23374	7003	1205966	0.038966	29	5611	0.0001813	16.4773	0.0776	0.4141	0.4653
merged	ERP000783.ESR1.MCF7	117019	68146.6	49139	88712	11978.8	1.7172	0.78	0.001	0.0020085	176	7234040	0.23374	101293	26924511	0.86996	417	117019	0.003781	236.932	1.6176	0.4117	0.4346
merged	GSE29073.GATA3.MCF7_E2	18923	11014.4	7030	15685	2546.73	1.718	0.7807	0.002	0.0037302	176	7234040	0.23374	24889	4310117	0.13926	105	18923	0.00061142	59.6591	0.2616	0.4219	0.439
merged	GSE72249.ESR1.MCF7	4996	2869.76	988	5249	1326.22	1.7407	0.7996	0.063	0.077109	176	7234040	0.23374	3741	1116506	0.036075	16	4996	0.00016143	9.0909	0.0691	0.4277	0.4475
merged	GSE59530.ESR1.MCF7_SHFOXA1_E2_TNF	12341	7064.36	3972	10833	2135.48	1.7468	0.8047	0.013	0.020642	176	7234040	0.23374	12076	2592328	0.083761	54	12341	0.00039875	30.6818	0.1706	0.4472	0.4761
merged	GSE80808.FOXA1.MCF7	55469	31752.8	21593	42929	6439.28	1.7469	0.8048	0.001	0.0020085	176	7234040	0.23374	42604	13097313	0.42319	174	55469	0.0017923	98.8636	0.7668	0.4084	0.4235
merged	ENCSR000BSR.CEBPB.MCF7	57964	33166.7	23955	42845	5755.79	1.7476	0.8054	0.001	0.0020085	176	7234040	0.23374	71524	13011194	0.4204	307	57964	0.0018729	174.432	0.8013	0.4292	0.4455
merged	ENCSR000DMV.CTCF.MCF7	100995	57568.6	39259	78952	11770.6	1.7543	0.8109	0.001	0.0020085	176	7234040	0.23374	105813	20254535	0.65444	518	100995	0.0032632	294.318	1.3961	0.4895	0.4986
merged	ERP000380.FOXA1.MCF7_TAMR_E2_TAM	48712	27675.3	18890	36596	5309.99	1.7601	0.8157	0.001	0.0020085	176	7234040	0.23374	47152	11300886	0.36514	190	48712	0.0015739	107.954	0.6734	0.403	0.431
merged	GSE76454.ZNF143.MCF7	108179	61426.9	41821	83145	12348.8	1.7611	0.8165	0.001	0.0020085	176	7234040	0.23374	69116	21970087	0.70988	362	108179	0.0034954	205.682	1.4954	0.5238	0.4924
merged	GSE59530.RELA.MCF7_E2_TNF	3199	1814.43	643	3259	805.023	1.7627	0.8178	0.056	0.070753	176	7234040	0.23374	2826	587247	0.018975	13	3199	0.00010336	7.3864	0.0442	0.46	0.5447
merged	ERP000901.CREBBP.MCF7_E2	112310	63501	44337	84007	12004.8	1.7686	0.8226	0.001	0.0020085	176	7234040	0.23374	105083	24488353	0.79124	450	112310	0.0036288	255.682	1.5525	0.4282	0.4586
merged	GSE72249.NR3C1.MCF7_DEX	20339	11489.3	6544	18627	3696.2	1.7702	0.8239	0.026	0.036807	176	7234040	0.23374	14982	4586083	0.14818	66	20339	0.00065717	37.5	0.2812	0.4405	0.4435
merged	ENCSR197DJH.SREBF1.MCF7	9109	5130.38	2485	8676	1870.16	1.7753	0.8281	0.033	0.044569	176	7234040	0.23374	6059	2094358	0.067671	26	9109	0.00029432	14.7727	0.1259	0.4291	0.4349
merged	ENCSR000BUZ.PML.MCF7	19823	11133.6	5246	20080	4745.12	1.7804	0.8322	0.051	0.066215	176	7234040	0.23374	14256	3510995	0.11344	77	19823	0.0006405	43.75	0.274	0.5401	0.5646
merged	ERP000209.STAG1.MCF7_E2_SHCTCF	69248	38649.1	26855	51470	7635.94	1.7917	0.8413	0.001	0.0020085	176	7234040	0.23374	79038	14356569	0.46387	366	69248	0.0022375	207.954	0.9573	0.4631	0.4823
merged	ERP000380.FOXA1.MCF7	51410	28654	19948	37825	5407.27	1.7941	0.8433	0.001	0.0020085	176	7234040	0.23374	56285	11459494	0.37027	245	51410	0.0016611	139.204	0.7107	0.4353	0.4486
merged	GSE60270.ESR1.MCF7_E2	43521	24250.5	16245	33827	5465.25	1.7946	0.8437	0.001	0.0020085	176	7234040	0.23374	33238	9165658	0.29615	154	43521	0.0014062	87.5	0.6016	0.4633	0.4748
merged	GSE29073.EP300.MCF7_E2	2124	1182.13	278	2411	682.866	1.7961	0.8449	0.083	0.09901	176	7234040	0.23374	2404	448048	0.014477	11	2124	6.8629e-05	6.25	0.0294	0.4576	0.4741
merged	ERP000380.ESR1.MCF7_SHFOXA1_E2	18374	10200.8	6710	14519	2348.33	1.8012	0.8489	0.001	0.0020085	176	7234040	0.23374	20484	3890015	0.12569	79	18374	0.00059368	44.8864	0.254	0.3857	0.4723
merged	ENCSR000BVA.SRF.MCF7	14836	8217.36	4346	13002	2641.51	1.8053	0.8523	0.013	0.020642	176	7234040	0.23374	10824	2620162	0.08466	58	14836	0.00047937	32.9545	0.2051	0.5358	0.5662
merged	GSE60270.FOXA1.MCF7	22665	12517.9	7974	17389	2904.18	1.8105	0.8564	0.001	0.0020085	176	7234040	0.23374	23323	5075266	0.16399	96	22665	0.00073233	54.5455	0.3133	0.4116	0.4466
merged	GSE23730.ERG.MCF7	74798	41172.8	26857	57860	9547.9	1.8167	0.8613	0.001	0.0020085	176	7234040	0.23374	39958	14019678	0.45299	264	74798	0.0024168	150	1.034	0.6607	0.5335
merged	ENCSR000BSS.ELF1.MCF7	45288	24860	15976	35831	6078.95	1.8217	0.8653	0.001	0.0020085	176	7234040	0.23374	33271	8747016	0.28262	186	45288	0.0014633	105.682	0.626	0.559	0.5178
merged	GSE76454.ZNF143.MCF7_E2	96811	53065.5	35994	72137	10954.6	1.8244	0.8674	0.001	0.0020085	176	7234040	0.23374	58437	18800854	0.60747	313	96811	0.0031281	177.841	1.3383	0.5356	0.5149
merged	GSE40129.GATA3.MCF7	3067	1675.77	721	2828	651.15	1.8297	0.8716	0.029	0.040088	176	7234040	0.23374	4435	680824	0.021998	21	3067	9.9098e-05	11.9318	0.0424	0.4735	0.4505
merged	GSE68356.ESR1.MCF7_E2	22748	12405.8	7439	18333	3229.99	1.8336	0.8747	0.001	0.0020085	176	7234040	0.23374	14578	4667928	0.15083	69	22748	0.00073501	39.2045	0.3145	0.4733	0.4873
merged	ENCSR000BUM.SIN3A.MCF7	94166	51271.3	33825	70481	11533.6	1.8366	0.877	0.001	0.0020085	176	7234040	0.23374	53966	17646322	0.57017	289	94166	0.0030426	164.204	1.3017	0.5355	0.5336
merged	GSE54592.ESR1.MCF7_LETR	428	232.328	0	738	260.258	1.8386	0.8786	0.194	0.21607	176	7234040	0.23374	344	75282	0.0024324	2	428	1.3829e-05	1.1364	0.0059	0.5814	0.5685
merged	GSE72249.FOXA1.MCF7_E2	94816	51072.6	36047	68200	9660.61	1.8565	0.8926	0.001	0.0020085	176	7234040	0.23374	67399	20425721	0.65998	290	94816	0.0030636	164.773	1.3107	0.4303	0.4642
merged	GSE45822.ESR1.MCF7	46749	25152.7	16940	35467	5630.53	1.8586	0.8942	0.001	0.0020085	176	7234040	0.23374	34372	9481271	0.30635	170	46749	0.0015105	96.5909	0.6462	0.4946	0.4931
merged	GSE40129.ESR1.MCF7_SICTR_E2	65152	35041.4	24276	46926	6825.43	1.8593	0.8947	0.001	0.0020085	176	7234040	0.23374	60905	13250105	0.42812	272	65152	0.0021051	154.546	0.9006	0.4466	0.4917
merged	GSE54592.ESR1.MCF7_LY2_ETOH	53874	28961.4	18624	40369	6629.86	1.8602	0.8954	0.001	0.0020085	176	7234040	0.23374	45652	10968439	0.3544	221	53874	0.0017407	125.568	0.7447	0.4841	0.4912
merged	GSE41561.ESR1.MCF7	77463	41561.9	29226	55426	8129.49	1.8638	0.8982	0.001	0.0020085	176	7234040	0.23374	62615	15712786	0.5077	282	77463	0.0025029	160.227	1.0708	0.4504	0.493
merged	ERP001226.AR.MCF7	77495	41555.8	29244	55428	8129.16	1.8648	0.899	0.001	0.0020085	176	7234040	0.23374	62600	15709971	0.5076	282	77495	0.0025039	160.227	1.0713	0.4505	0.4933
merged	GSE59530.FOXA1.MCF7	30286	16239.3	10915	22354	3457.57	1.8649	0.8991	0.001	0.0020085	176	7234040	0.23374	33418	6591231	0.21297	143	30286	0.00097857	81.25	0.4187	0.4279	0.4595
merged	ENCSR546KCN.FOSL2.MCF7	22255	11920.2	6763	17688	3300.02	1.8669	0.9007	0.001	0.0020085	176	7234040	0.23374	12993	4445951	0.14365	58	22255	0.00071908	32.9545	0.3076	0.4464	0.5006
merged	GSE72249.ESR1.MCF7_E2	31695	16957.8	10375	25181	4510.1	1.869	0.9023	0.001	0.0020085	176	7234040	0.23374	18452	6296142	0.20343	86	31695	0.0010241	48.8636	0.4381	0.4661	0.5034
merged	GSE29073.GATA3.MCF7_DMSO	10062	5379.33	3135	8025	1504.63	1.8703	0.9033	0.003	0.0054651	176	7234040	0.23374	12000	2096437	0.067738	55	10062	0.00032511	31.25	0.1391	0.4583	0.48
merged	ERP000901.CREBBP.MCF7	75106	40095.9	27434	53555	7873.42	1.8731	0.9055	0.001	0.0020085	176	7234040	0.23374	72085	15374184	0.49675	328	75106	0.0024267	186.364	1.0382	0.455	0.4885
merged	GSE60270.ESR1.MCF7_SHCTR_E2	18888	10026.4	5779	15112	2800.14	1.8837	0.9136	0.002	0.0037302	176	7234040	0.23374	15486	3600983	0.11635	79	18888	0.00061029	44.8864	0.2611	0.5101	0.5245
merged	GSE48930.ESR1.MCF7	106617	56591.6	40220	74085	10432.3	1.884	0.9138	0.001	0.0020085	176	7234040	0.23374	76311	21295086	0.68807	403	106617	0.0034449	228.977	1.4738	0.5281	0.5007
merged	ENCSR094ZCF.CEBPG.MCF7	6585	3462.87	1586	5741	1287.6	1.9013	0.927	0.014	0.021788	176	7234040	0.23374	5186	1521364	0.049157	20	6585	0.00021277	11.3636	0.091	0.3857	0.4328
merged	GSE48930.AR.MCF7	62606	32767.6	20716	45830	7658.03	1.9106	0.934	0.001	0.0020085	176	7234040	0.23374	63387	13018680	0.42065	309	62606	0.0020229	175.568	0.8654	0.4875	0.4809
merged	GSE40762.FOXM1.MCF7_THIOS	2847	1489.45	418	2719	698.535	1.9108	0.9342	0.043	0.056139	176	7234040	0.23374	2413	548157	0.017711	12	2847	9.1989e-05	6.8182	0.0394	0.4973	0.5194
merged	ENCSR125ZYC.KLF9.MCF7	29175	15267.2	8367	23921	4808.14	1.9109	0.9343	0.008	0.013239	176	7234040	0.23374	12759	4970126	0.16059	80	29175	0.00094267	45.4545	0.4033	0.627	0.587
merged	ENCSR663ZZZ.MNT.MCF7	96301	50294.4	32571	71099	11928.2	1.9147	0.9371	0.001	0.0020085	176	7234040	0.23374	38304	17811091	0.57549	230	96301	0.0031116	130.682	1.3312	0.6005	0.5407
merged	ENCSR468LUO.SIN3A.MCF7	129538	67548	40675	100073	17939.1	1.9177	0.9394	0.001	0.0020085	176	7234040	0.23374	37196	21630579	0.69891	241	129538	0.0041855	136.932	1.7907	0.6479	0.5989
merged	GSE40762.FOXM1.MCF7	7208	3754.92	1682	6537	1515.83	1.9194	0.9406	0.025	0.036043	176	7234040	0.23374	5850	1429939	0.046203	27	7208	0.0002329	15.3409	0.0996	0.4615	0.5041
merged	ENCSR000DML.CTCF.MCF7	98171	50925.8	34442	69544	10603.1	1.9277	0.9469	0.001	0.0020085	176	7234040	0.23374	90079	18033932	0.58269	501	98171	0.003172	284.659	1.3571	0.5562	0.5444
merged	GSE23852.TFAP2C.MCF7_ETOH	69000	35751.2	24538	48151	7182.03	1.93	0.9486	0.001	0.0020085	176	7234040	0.23374	51473	13155544	0.42507	275	69000	0.0022295	156.25	0.9538	0.5343	0.5245
merged	ERP000901.ESR1.MCF7_E2	29734	15379.1	9889	21752	3617.58	1.9333	0.9511	0.001	0.0020085	176	7234040	0.23374	33594	5983531	0.19333	154	29734	0.00096073	87.5	0.411	0.4584	0.4969
merged	ENCSR000DMQ.MYC.MCF7	76421	39485.9	25071	56983	9818.52	1.9354	0.9526	0.001	0.0020085	176	7234040	0.23374	51283	13218626	0.42711	309	76421	0.0024692	175.568	1.0564	0.6025	0.5781
merged	GSE21234.TFAP2C.MCF7	93869	48501.1	34584	63848	9065.48	1.9354	0.9526	0.001	0.0020085	176	7234040	0.23374	94149	18493933	0.59756	455	93869	0.003033	258.523	1.2976	0.4833	0.5076
merged	GSE36351.TFAP2C.MCF7	93896	48499.7	34668	63896	9059.73	1.936	0.9531	0.001	0.0020085	176	7234040	0.23374	94151	18494233	0.59757	455	93896	0.0030339	258.523	1.298	0.4833	0.5077
merged	ENCSR000BUI.FOSL2.MCF7	27952	14419.9	9590	19723	3005.85	1.9384	0.9548	0.001	0.0020085	176	7234040	0.23374	29739	5589931	0.18062	138	27952	0.00090316	78.4091	0.3864	0.464	0.5
merged	ENCSR000BSU.JUND.MCF7	20965	10806.1	6493	15846	2750.34	1.94	0.9561	0.001	0.0020085	176	7234040	0.23374	17467	4058172	0.13112	93	20965	0.0006774	52.8409	0.2898	0.5324	0.5166
merged	GSE51274.GATA3.MCF7	88300	45496.5	30099	63576	10229.5	1.9408	0.9566	0.001	0.0020085	176	7234040	0.23374	52483	16723132	0.54034	255	88300	0.0028531	144.886	1.2206	0.4859	0.528
merged	ERP005838.NRIP1.MCF7	67752	34787.8	23371	48036	7538.06	1.9476	0.9617	0.001	0.0020085	176	7234040	0.23374	67438	13391323	0.43269	315	67752	0.0021891	178.977	0.9366	0.4671	0.5059
merged	ENCSR000EWT.TCF7L2.MCF7	16597	8520.88	4707	12802	2400.14	1.9477	0.9618	0.001	0.0020085	176	7234040	0.23374	10107	3296498	0.10651	46	16597	0.00053627	26.1364	0.2294	0.4551	0.5035
merged	GSE45852.HSF1.MCF7_CHX_10UM	2167	1111.7	166	2931	921.534	1.9484	0.9623	0.104	0.11922	176	7234040	0.23374	2137	502390	0.016233	10	2167	7.0018e-05	5.6818	0.03	0.4679	0.4313
merged	ENCSR000EWU.ZNF217.MCF7	14773	7562.89	3858	11692	2367.12	1.9532	0.9659	0.002	0.0037302	176	7234040	0.23374	9910	3089535	0.099826	44	14773	0.00047733	25	0.2042	0.444	0.4782
merged	GSE59530.FOXA1.MCF7_E2_TNF	35128	17899.2	11838	24809	4011.64	1.9625	0.9727	0.001	0.0020085	176	7234040	0.23374	33908	7207115	0.23287	158	35128	0.001135	89.7727	0.4856	0.466	0.4874
merged	ENCSR000BUL.MAX.MCF7	103021	52224.9	35495	70910	10987	1.9726	0.9801	0.001	0.0020085	176	7234040	0.23374	71090	18675651	0.60343	400	103021	0.0033287	227.273	1.4241	0.5627	0.5516
merged	ERP002305.ESR1.MCF7_MRNAHIST	2601	1315.12	526	2286	557.797	1.977	0.9833	0.023	0.033781	176	7234040	0.23374	2828	469457	0.015169	15	2601	8.4041e-05	8.5227	0.036	0.5304	0.554
merged	ENCSR000DMO.CTCF.MCF7	131419	66456.7	45649	90850	13815.2	1.9775	0.9837	0.001	0.0020085	176	7234040	0.23374	122662	23298704	0.7528	730	131419	0.0042463	414.773	1.8167	0.5951	0.5641
merged	ERP005838.NRIP1.MCF7_E2	86847	43888.7	30192	58634	8751.82	1.9788	0.9846	0.001	0.0020085	176	7234040	0.23374	82342	16960379	0.54801	393	86847	0.0028061	223.296	1.2005	0.4773	0.5121
merged	GSE59530.FOXA1.MCF7_E2	33370	16856.9	11303	23590	3821.07	1.9796	0.9852	0.001	0.0020085	176	7234040	0.23374	35386	6796702	0.21961	162	33370	0.0010782	92.0455	0.4613	0.4578	0.491
merged	GSE60270.ESR1_P118.MCF7_SHCTR_E2	1862	938.618	170	1898	549.501	1.9827	0.9875	0.06	0.074211	176	7234040	0.23374	1373	310027	0.010017	8	1862	6.0163e-05	4.5455	0.0257	0.5827	0.6006
merged	GSE59530.ESR1.MCF7_E2_TNF	31937	16106.6	10109	23268	4116.54	1.9828	0.9875	0.001	0.0020085	176	7234040	0.23374	23124	6060774	0.19583	114	31937	0.0010319	64.7727	0.4415	0.493	0.5269
merged	ENCSR135ANT.NRF1.MCF7	15588	7854.2	3773	12516	2709.23	1.9845	0.9888	0.006	0.010444	176	7234040	0.23374	6279	2416842	0.078091	51	15588	0.00050366	28.9773	0.2155	0.8122	0.645
merged	ERP000901.NCOA1.MCF7_E2	9195	4625.52	2404	8388	1824.48	1.9877	0.9911	0.028	0.038935	176	7234040	0.23374	12384	1961254	0.06337	57	9195	0.0002971	32.3864	0.1271	0.4603	0.4688
merged	GSE60270.TFAP2A.MCF7_E2	43765	21949.3	14398	30437	4908.98	1.9939	0.9956	0.001	0.0020085	176	7234040	0.23374	35331	7992839	0.25826	183	43765	0.0014141	103.977	0.605	0.518	0.5476
merged	GSE23852.TFAP2C.MCF7_E2	64036	32106.2	21759	43831	6658.67	1.9945	0.996	0.001	0.0020085	176	7234040	0.23374	47384	11949582	0.3861	254	64036	0.0020691	144.318	0.8852	0.536	0.5359
merged	GSE55921.BRD4.MCF7	35576	17834.4	8147	30736	7032.61	1.9947	0.9962	0.023	0.033781	176	7234040	0.23374	11557	6020268	0.19452	65	35576	0.0011495	36.9318	0.4918	0.5624	0.5909
merged	ENCSR636EYA.CTBP1.MCF7	115189	57724.5	38101	79676	12822.6	1.9955	0.9967	0.001	0.0020085	176	7234040	0.23374	51313	20302587	0.656	298	115189	0.0037219	169.318	1.5923	0.5807	0.5674
merged	GSE54855.ESR1.MCF7_E2_5M	4918	1249.31	231	2513	699.484	3.9342	1.9761	0.001	0.0020085	176	7234040	0.23374	1872	423470	0.013683	19	4918	0.00015891	10.7955	0.068	1.015	1.1614
merged	ENCSR000BUJ.FOXM1.MCF7	14999	7462.79	4072	11741	2359	2.0097	1.007	0.007	0.011667	176	7234040	0.23374	12116	2828669	0.091397	62	14999	0.00048463	35.2273	0.2073	0.5117	0.5302
merged	GSE44737.MBD3.MCF7	60749	16075.4	6712	29569	6897.82	3.7788	1.9179	0.001	0.0020085	176	7234040	0.23374	20563	5314899	0.17173	196	60749	0.0019629	111.364	0.8398	0.9532	1.143
merged	ENCSR912NMR.NONO.MCF7	18386	5253.92	1840	10101	2580.76	3.499	1.8069	0.001	0.0020085	176	7234040	0.23374	4847	1615950	0.052213	55	18386	0.00059407	31.25	0.2542	1.1347	1.1378
merged	ENCSR382WLL.ELK1.MCF7	18845	9282.01	4313	15139	3364.2	2.0302	1.0216	0.006	0.010444	176	7234040	0.23374	6454	2782655	0.08991	45	18845	0.0006089	25.5682	0.2605	0.6972	0.6772
merged	ENCSR000DMJ.MYC.MCF7	265980	84856.6	50701	129556	23777.5	3.1344	1.6482	0.001	0.0020085	176	7234040	0.23374	166672	29541888	0.95453	1555	265980	0.0085941	883.523	3.6768	0.933	0.9003
merged	ENCSR176EXN.JUN.MCF7	6071	2967.42	1076	5452	1314.7	2.0455	1.0325	0.023	0.033781	176	7234040	0.23374	3428	1079520	0.03488	15	6071	0.00019616	8.5227	0.0839	0.4376	0.5624
merged	GSE54855.ESR1.MCF7_E2_10M	9653	3267.07	1329	5696	1358.47	2.954	1.5627	0.001	0.0020085	176	7234040	0.23374	5355	1187885	0.038382	37	9653	0.0003119	21.0227	0.1334	0.6909	0.8126
merged	GSE59530.ESR1.MCF7_SHCTR_E2_TNF	67543	23141.7	13238	35104	6532.52	2.9186	1.5453	0.001	0.0020085	176	7234040	0.23374	38020	8116186	0.26224	314	67543	0.0021824	178.409	0.9337	0.8259	0.8322
merged	ENCSR449UFF.ZKSCAN1.MCF7	37360	13228.4	5877	22773	5222.51	2.8241	1.4978	0.001	0.0020085	176	7234040	0.23374	11535	3981011	0.12863	107	37360	0.0012071	60.7955	0.5164	0.9276	0.9385
merged	ENCSR000BUN.TCF12.MCF7	18478	8916.07	4997	13992	2773.94	2.0723	1.0512	0.002	0.0037302	176	7234040	0.23374	12084	3186312	0.10295	67	18478	0.00059704	38.0682	0.2554	0.5545	0.5799
merged	GSE47027.NR5A2.MCF7	8694	4168.11	1800	7175	1670.13	2.0856	1.0604	0.007	0.011667	176	7234040	0.23374	4937	1576495	0.050938	27	8694	0.00028091	15.3409	0.1202	0.5469	0.5515
merged	ENCSR391JII.RCOR1.MCF7	31164	11690	6112	19027	3981.64	2.6657	1.4145	0.001	0.0020085	176	7234040	0.23374	10639	3601981	0.11638	86	31164	0.0010069	48.8636	0.4308	0.8083	0.8652
merged	GSE41561.NR2F1.MCF7	327342	124207	71955	192077	37118.5	2.6354	1.398	0.001	0.0020085	176	7234040	0.23374	121815	42058567	1.359	932	327342	0.010577	529.545	4.525	0.7651	0.7783
merged	GSE68355.PGR.MCF7_R5020	133742	51754.9	31997	75913	13612.1	2.5841	1.3697	0.001	0.0020085	176	7234040	0.23374	57190	20227701	0.65358	352	133742	0.0043213	200	1.8488	0.6155	0.6612
merged	GSE41561.TLE3.MCF7	18423	7237.83	3974	11404	2319.17	2.5452	1.3478	0.001	0.0020085	176	7234040	0.23374	8590	2734628	0.088359	54	18423	0.00059527	30.6818	0.2547	0.6286	0.6737
merged	GSE54855.ESR1.MCF7_E2_120M	2542	1200.45	320	2332	623.986	2.1166	1.0817	0.028	0.038935	176	7234040	0.23374	2143	432645	0.013979	11	2542	8.2135e-05	6.25	0.0351	0.5133	0.5875
merged	GSE59530.ESR1.MCF7_TNF	1035	487.718	0	1228	397.122	2.1198	1.0839	0.102	0.11808	176	7234040	0.23374	861	192250	0.0062118	4	1035	3.3442e-05	2.2727	0.0143	0.4646	0.5384
merged	ERP002305.ESR1.MCF7_GLYC	41992	16742	9821	24819	4529.72	2.5081	1.3266	0.001	0.0020085	176	7234040	0.23374	27155	5882710	0.19008	182	41992	0.0013568	103.409	0.5805	0.6702	0.7138
merged	ENCSR000DMM.MYC.MCF7	159847	64184.4	40653	93235	16171.2	2.4904	1.3164	0.001	0.0020085	176	7234040	0.23374	105471	22094284	0.71389	881	159847	0.0051648	500.568	2.2097	0.8353	0.7235
merged	ERP000380.ESR1.MCF7_E2	29009	11676.9	6647	17632	3362.53	2.4842	1.3128	0.001	0.0020085	176	7234040	0.23374	17058	4007726	0.12949	117	29009	0.00093731	66.4773	0.401	0.6859	0.7238
merged	ENCSR954WVZ.ESRRA.MCF7	30350	12326.1	6456	18973	3951.54	2.4621	1.2999	0.001	0.0020085	176	7234040	0.23374	13421	4496944	0.1453	87	30350	0.00098064	49.4318	0.4195	0.6482	0.6749
merged	GSE41561.KLF4.MCF7	19637	8928.78	4107	14983	3290.79	2.1992	1.137	0.002	0.0037302	176	7234040	0.23374	8343	3140987	0.10149	53	19637	0.00063449	30.1136	0.2715	0.6353	0.6252
merged	GSE60270.ESR1.MCF7_SHFOXA1_E2	2432	1105.17	232	2289	636.14	2.1995	1.1372	0.034	0.045657	176	7234040	0.23374	1738	382556	0.012361	10	2432	7.858e-05	5.6818	0.0336	0.5754	0.6357
merged	GSE60270.ESR1.MCF7_SHGATA3_E2	5330	2421.32	895	4259	1019.65	2.2008	1.138	0.002	0.0037302	176	7234040	0.23374	3264	804320	0.025988	22	5330	0.00017222	12.5	0.0737	0.674	0.6627
merged	GSE68355.ESR1.MCF7	113916	46283.8	28943	67659	11528.1	2.4612	1.2994	0.001	0.0020085	176	7234040	0.23374	48600	17529642	0.5664	264	113916	0.0036807	150	1.5747	0.5432	0.6498
merged	ENCSR348JOJ.MTA1.MCF7	49057	20029.9	11016	30897	6195.63	2.4491	1.2923	0.001	0.0020085	176	7234040	0.23374	17594	7305881	0.23606	108	49057	0.0015851	61.3636	0.6781	0.6138	0.6715
merged	GSE60270.ESR1.MCF7_SHCTR	6267	2574.1	974	4537	1078.18	2.4341	1.2834	0.001	0.0020085	176	7234040	0.23374	3141	876240	0.028312	20	6267	0.00020249	11.3636	0.0866	0.6367	0.7152
merged	GSE54855.ESR1.MCF7_E2_40M	6466	2842.22	1152	4803	1159.2	2.2745	1.1856	0.005	0.0089015	176	7234040	0.23374	5166	1028739	0.03324	27	6466	0.00020892	15.3409	0.0894	0.5226	0.6285
merged	ENCSR000EWV.GATA3.MCF7	7379	3242.57	1075	5906	1494.39	2.2753	1.186	0.007	0.011667	176	7234040	0.23374	4626	1374320	0.044406	25	7379	0.00023842	14.2045	0.102	0.5404	0.5369
merged	ERP000380.ESR1.MCF7_TAMR	3871	1591.84	620	2727	651.54	2.4309	1.2815	0.001	0.0020085	176	7234040	0.23374	3203	605357	0.01956	18	3871	0.00012508	10.2273	0.0535	0.562	0.6395
merged	ERP000380.ESR1.MCF7_TAMR_TAM	4060	1681.56	658	2840	666.74	2.4136	1.2712	0.001	0.0020085	176	7234040	0.23374	3405	641717	0.020735	20	4060	0.00013118	11.3636	0.0561	0.5874	0.6327
merged	ERP000380.ESR1.MCF7_E2_TAM	22470	9325.26	5267	14573	2851.39	2.4094	1.2687	0.001	0.0020085	176	7234040	0.23374	14209	3223936	0.10417	89	22470	0.00072603	50.5682	0.3106	0.6264	0.697
merged	GSE60270.GATA3.MCF7	986	420.061	0	1135	396.397	2.3441	1.229	0.07	0.084794	176	7234040	0.23374	936	164533	0.0053162	6	986	3.1859e-05	3.4091	0.0136	0.641	0.5993
merged	ENCSR000BTR.EP300.MCF7	23489	9880.65	5727	15006	2902.79	2.3771	1.2492	0.001	0.0020085	176	7234040	0.23374	16681	3600701	0.11634	98	23489	0.00075895	55.6818	0.3247	0.5875	0.6523
merged	ENCSR234VCE.DPF2.MCF7	107534	45246.9	27266	65865	11870	2.3766	1.2489	0.001	0.0020085	176	7234040	0.23374	37567	14581927	0.47116	256	107534	0.0034745	145.454	1.4865	0.6814	0.7374
merged	GSE68355.PGR.MCF7_PROG	178559	75531.7	48289	108104	17920	2.364	1.2412	0.001	0.0020085	176	7234040	0.23374	80757	29464670	0.95203	433	178559	0.0057694	246.023	2.4683	0.5362	0.606
merged	GSE68355.ESR1.MCF7_R5020	172344	73161.1	47551	102160	16566.1	2.3557	1.2361	0.001	0.0020085	176	7234040	0.23374	74794	27900700	0.9015	422	172344	0.0055686	239.773	2.3824	0.5642	0.6177
merged	GSE68355.ESR1.MCF7_PROG	198886	85884.5	56779	118570	19046.4	2.3157	1.2115	0.001	0.0020085	176	7234040	0.23374	85682	32705953	1.0568	480	198886	0.0064262	272.727	2.7493	0.5602	0.6081
merged	ERP000209.ESR1.MCF7_E2	95296	41315.4	27282	57818	9430.59	2.3065	1.2057	0.001	0.0020085	176	7234040	0.23374	68808	14828630	0.47913	416	95296	0.0030791	236.364	1.3173	0.6046	0.6426
merged	ENCSR000DMP.MYC.MCF7	7616	3340.68	1540	5624	1215.3	2.2794	1.1886	0.001	0.0020085	176	7234040	0.23374	6338	1135235	0.036681	42	7616	0.00024608	23.8636	0.1053	0.6627	0.6709
merged	ERP000380.ESR1.MCF7_TAM	11433	5099.95	2546	8167	1661.81	2.2415	1.1645	0.001	0.0020085	176	7234040	0.23374	8613	1793124	0.057938	51	11433	0.00036941	28.9773	0.158	0.5921	0.6376
merged	ENCSR000BUX.EGR1.MCF7	13434	5993.45	3214	9254	1863.96	2.2412	1.1643	0.001	0.0020085	176	7234040	0.23374	11076	2188212	0.070703	64	13434	0.00043407	36.3636	0.1857	0.5778	0.6139
merged	GSE46055.KDM5B.MCF7	37216	16862.7	9554	26932	5333.84	2.2069	1.142	0.001	0.0020085	176	7234040	0.23374	22484	5538833	0.17897	149	37216	0.0012025	84.6591	0.5145	0.6627	0.6719
merged	ENCSR557JTZ.GTF2F1.MCF7	44592	20434	11358	31492	6201.76	2.1822	1.1258	0.001	0.0020085	176	7234040	0.23374	17670	7555416	0.24412	102	44592	0.0014408	57.9545	0.6164	0.5772	0.5902
merged	ERP000209.ESR1.MCF7	26820	12343.6	7617	17823	3163.94	2.1727	1.1195	0.001	0.0020085	176	7234040	0.23374	22719	4467988	0.14437	126	26820	0.00086658	71.5909	0.3707	0.5546	0.6003
merged	ENCSR288IJC.MAZ.MCF7	61278	28518.6	15669	43991	8550.74	2.1487	1.1034	0.001	0.0020085	176	7234040	0.23374	20006	9988151	0.32273	122	61278	0.00198	69.3182	0.8471	0.6098	0.6135
merged	GSE60270.TFAP2A.MCF7	13945	6517.17	3598	9803	1950.88	2.1396	1.0973	0.001	0.0020085	176	7234040	0.23374	10479	2342000	0.075672	65	13945	0.00045058	36.9318	0.1928	0.6203	0.5954
merged	ERP000380.ESR1.MCF7	2099	827.726	138	1743	498.896	2.534	1.3414	0.013	0.020642	176	7234040	0.23374	1529	292674	0.0094566	9	2099	6.7821e-05	5.1136	0.029	0.5886	0.7172
merged	ENCSR000EWS.GATA3.MCF7	33093	15682.2	9369	22995	4155.4	2.1102	1.0774	0.001	0.0020085	176	7234040	0.23374	17770	5947856	0.19218	104	33093	0.0010693	59.0909	0.4575	0.5853	0.5564
merged	GSE71276.ESR1.MCF7_E2	32427	15429	9817	21796	3661.7	2.1016	1.0715	0.001	0.0020085	176	7234040	0.23374	20518	5314755	0.17172	121	32427	0.0010477	68.75	0.4483	0.5897	0.6101
merged	GSE72249.FOXA1.MCF7	119559	56973.2	38708	75922	11599.8	2.0985	1.0694	0.001	0.0020085	176	7234040	0.23374	71117	22156261	0.71589	354	119559	0.0038631	201.136	1.6527	0.4978	0.5396
merged	ENCSR000BTP.HDAC2.MCF7	65131	31096.2	20998	42329	6509.5	2.0945	1.0666	0.001	0.0020085	176	7234040	0.23374	51636	11388854	0.36799	269	65131	0.0021044	152.841	0.9003	0.521	0.5719
merged	ENCSR465VLK.FOXK2.MCF7	7089	2537.84	577	5306	1446.6	2.7926	1.4816	0.007	0.011667	176	7234040	0.23374	2533	840169	0.027147	20	7089	0.00022905	11.3636	0.098	0.7896	0.8438
merged	GSE29073.EP300.MCF7_DMSO	2865	1016.65	135	3036	941.677	2.8163	1.4938	0.056	0.070753	176	7234040	0.23374	2570	454599	0.014689	17	2865	9.2571e-05	9.6591	0.0396	0.6615	0.6302
merged	ENCSR000BUY.NR2F2.MCF7	89161	43086.2	30205	57276	8207.17	2.0693	1.0492	0.001	0.0020085	176	7234040	0.23374	63117	15985701	0.51651	308	89161	0.0028809	175	1.2325	0.488	0.5578
merged	ENCSR427BBI.MLLT1.MCF7	24199	8386.05	2940	17401	4969.49	2.8854	1.5288	0.019	0.029183	176	7234040	0.23374	5937	2423836	0.078317	57	24199	0.00078189	32.3864	0.3345	0.9601	0.9984
merged	ERP000380.ESR1.MCF7_SHCRT_E2	51976	25372.4	16346	35922	5856.91	2.0485	1.0346	0.001	0.0020085	176	7234040	0.23374	42119	9139575	0.29531	214	51976	0.0016794	121.591	0.7185	0.5081	0.5687
merged	ERP000901.NCOA2.MCF7_E2	49966	24397.2	15594	34057	5575.23	2.048	1.0342	0.001	0.0020085	176	7234040	0.23374	50844	9399017	0.30369	253	49966	0.0016145	143.75	0.6907	0.4976	0.5316
merged	GSE54592.ESR1.MCF7_LETR_ANDRO	140	46.465	0	228	118.139	2.9706	1.5708	0.183	0.20577	176	7234040	0.23374	100	18729	0.00060515	1	140	4.5235e-06	0.5682	0.0019	1	0.7475
merged	GSE59530.FOXA1.MCF7_TNF	41340	20293.2	13319	28179	4502.25	2.0371	1.0265	0.001	0.0020085	176	7234040	0.23374	40024	7921175	0.25594	195	41340	0.0013357	110.796	0.5715	0.4872	0.5219
merged	GSE45852.HSF1.MCF7	2041	645.702	0	1473	449.521	3.1576	1.6588	0.01	0.016319	176	7234040	0.23374	1061	256693	0.008294	9	2041	6.5947e-05	5.1136	0.0282	0.8483	0.7951
merged	ENCSR062HDL.HSF1.MCF7	1836	579.762	0	1592	535.047	3.1631	1.6613	0.03	0.040988	176	7234040	0.23374	691	216467	0.0069943	6	1836	5.9323e-05	3.4091	0.0254	0.8683	0.8482
merged	GSE72249.FOXA1.MCF7_DEX	102346	50471.2	34679	67497	9996.01	2.0278	1.0199	0.001	0.0020085	176	7234040	0.23374	65679	20043999	0.64764	309	102346	0.0033069	175.568	1.4148	0.4705	0.5106
merged	GSE75070.RUNX1.MCF7	360	98.749	0	446	161.457	3.6191	1.8556	0.089	0.1051	176	7234040	0.23374	192	40178	0.0012982	1	360	1.1632e-05	0.5682	0.005	0.5208	0.896
merged	GSE40129.ESR1.MCF7_SIGATA_E2	74470	37012.9	25678	49437	7255.92	2.012	1.0086	0.001	0.0020085	176	7234040	0.23374	63273	14041852	0.45371	324	74470	0.0024062	184.091	1.0294	0.5121	0.5303
merged	GSE54855.ESR1.MCF7_E2_2M	2694	687.815	0	1599	496.678	3.9125	1.9681	0.004	0.0071756	176	7234040	0.23374	1241	266678	0.0086166	11	2694	8.7046e-05	6.25	0.0372	0.8864	1.0102
merged	ENCSR551ZDZ.MTA2.MCF7	3255	830.823	0	2074	633.151	3.9143	1.9688	0.002	0.0037302	176	7234040	0.23374	1109	319904	0.010336	12	3255	0.00010517	6.8182	0.045	1.0821	1.0175
merged	ENCSR017CEO.CUX1.MCF7	44647	22288.7	13525	32502	5780.21	2.0031	1.0022	0.001	0.0020085	176	7234040	0.23374	20723	7852610	0.25373	117	44647	0.0014426	66.4773	0.6172	0.5646	0.5686
merged	GSE72249.NR3C1.MCF7	3575	800.414	0	4069	1345.79	4.4621	2.1577	0.06	0.074211	176	7234040	0.23374	846	289202	0.0093444	12	3575	0.00011551	6.8182	0.0494	1.4184	1.2362
merged	ENCSR028NUR.ZNF592.MCF7	1827	309.849	0	992	395.682	5.8807	2.556	0.009	0.01479	176	7234040	0.23374	322	114632	0.0037039	3	1827	5.9032e-05	1.7045	0.0253	0.9317	1.5938
merged	GSE54855.ESR1.MCF7	495	43.178	0	249	125.754	11.2273	3.4889	0.014	0.021788	176	7234040	0.23374	72	16545	0.00053459	2	495	1.5994e-05	1.1364	0.0068	2.7778	2.9918

## Sheet: FASR gain
Supplementary Data 5
ReMap 2018 transcription factors in MCF7 cell enrichment at anchors of differential interactions.
track	annotation	observed	expected	CI95low	CI95high	stddev	fold	l2fold	pvalue	qvalue	track_nsegments	track_size	track_density	annotation_nsegments	annotation_size	annotation_density	overlap_nsegments	overlap_size	overlap_density	percent_overlap_nsegments_track	percent_overlap_size_track	percent_overlap_nsegments_annotation	percent_overlap_size_annotation
merged	GSE54592.ESR1.MCF7_LETR_ANDRO	0	220.759	0	851	275.523	0.0045	-7.7928	0.411	0.42737	626	30676594	0.99119	100	18729	0.00060515	0	0	0	0	0	0	0
merged	GSE60270.PRKDC.MCF7_SHCTR	0	142.452	0	836	304.674	0.007	-7.1644	0.778	0.79491	626	30676594	0.99119	21	10968	0.00035439	0	0	0	0	0	0	0
merged	GSE53531.ESR1.MCF7_SHESR1	0	124.978	0	488	194.525	0.0079	-6.977	0.608	0.62393	626	30676594	0.99119	74	19115	0.00061762	0	0	0	0	0	0	0
merged	GSE60270.MED1.MCF7	0	97.15	0	580	277.111	0.0102	-6.6169	0.837	0.84782	626	30676594	0.99119	35	18423	0.00059527	0	0	0	0	0	0	0
merged	GSE60270.PRKDC.MCF7_SHRARS	0	84.797	0	405	209.476	0.0117	-6.4229	0.786	0.79961	626	30676594	0.99119	25	10596	0.00034237	0	0	0	0	0	0	0
merged	GSE54027.HOXC11.MCF7_LY2_TAMOXIFEN	0	75.099	0	567	243.739	0.0131	-6.2498	0.869	0.87646	626	30676594	0.99119	39	23256	0.00075142	0	0	0	0	0	0	0
merged	GSE60270.PRKDC.MCF7_SHRARS_E2	0	9.003	0	0	67.7701	0.1	-3.3224	0.977	0.98118	626	30676594	0.99119	16	5302	0.00017131	0	0	0	0	0	0	0
merged	GSE54027.HOXC11.MCF7_LY2	0	2.976	0	0	39.7431	0.2515	-1.9913	0.994	0.994	626	30676594	0.99119	8	5079	0.00016411	0	0	0	0	0	0	0
merged	GSE59530.ESR1.MCF7	1984	2718.38	1245	4510	1024.67	0.7299	-0.4541	0.259	0.28178	626	30676594	0.99119	1533	315427	0.010192	8	1984	6.4105e-05	1.278	0.0065	0.5219	0.629
merged	GSE54592.ESR1.MCF7_LETR	988	968.964	183	1955	559.28	1.0196	0.028	0.445	0.46068	626	30676594	0.99119	344	75282	0.0024324	4	988	3.1923e-05	0.639	0.0032	1.1628	1.3124
merged	GSE40129.GATA3.MCF7_E2	66893	63501.1	46766	78412	9616.02	1.0534	0.0751	0.364	0.38187	626	30676594	0.99119	34292	7230327	0.23362	324	66893	0.0021614	51.7572	0.2181	0.9448	0.9252
merged	GSE60270.ESR1_P118.MCF7_SHRARS_E2	463	436.909	0	1221	407.934	1.0596	0.0835	0.385	0.40211	626	30676594	0.99119	95	24178	0.00078121	2	463	1.496e-05	0.3195	0.0015	2.1053	1.915
merged	GSE59530.ESR1.MCF7_E2	80094	75037	57974	91286	10267.6	1.0674	0.0941	0.326	0.34665	626	30676594	0.99119	28116	7083985	0.22889	307	80094	0.0025879	49.0415	0.2611	1.0919	1.1306
merged	GSE40129.GATA3.MCF7	6510	6024.71	3838	8378	1377.4	1.0805	0.1117	0.36	0.37937	626	30676594	0.99119	4435	680824	0.021998	44	6510	0.00021034	7.0288	0.0212	0.9921	0.9562
merged	ERP000380.ESR1.MCF7_TAMR	6448	5824.86	3376	8596	1580.96	1.107	0.1466	0.322	0.34395	626	30676594	0.99119	3203	605357	0.01956	32	6448	0.00020834	5.1118	0.021	0.9991	1.0652
merged	GSE72249.ESR1.MCF7	14162	12737.6	7988	18267	3048.93	1.1118	0.1529	0.31	0.33417	626	30676594	0.99119	3741	1116506	0.036075	50	14162	0.00045759	7.9872	0.0462	1.3365	1.2684
merged	ENCSR000EWV.GATA3.MCF7	14044	12618.4	7826	17626	3091.26	1.113	0.1544	0.317	0.34016	626	30676594	0.99119	4626	1374320	0.044406	53	14044	0.00045378	8.4665	0.0458	1.1457	1.0219
merged	GSE40762.FOXM1.MCF7	15620	13887.8	8912	19104	3142.67	1.1247	0.1696	0.273	0.29565	626	30676594	0.99119	5850	1429939	0.046203	63	15620	0.0005047	10.0639	0.0509	1.0769	1.0924
merged	GSE59530.ESR1.MCF7_E2_TNF	79515	68848.6	52497	86142	10117.4	1.1549	0.2078	0.151	0.16738	626	30676594	0.99119	23124	6060774	0.19583	296	79515	0.0025692	47.2843	0.2592	1.2801	1.312
merged	ERP000380.ESR1.MCF7_TAMR_TAM	6983	6036.96	3912	8509	1370.57	1.1567	0.21	0.23	0.25257	626	30676594	0.99119	3405	641717	0.020735	39	6983	0.00022563	6.23	0.0228	1.1454	1.0882
merged	ERP001226.FOXA1.MCF7	207336	178764	141541	213260	22210.9	1.1598	0.2139	0.09	0.10368	626	30676594	0.99119	83205	19832811	0.64082	863	207336	0.0066992	137.859	0.6759	1.0372	1.0454
merged	GSE40129.FOXA1.MCF7_SIGATA	254030	215653	170172	256471	26669.9	1.178	0.2363	0.059	0.06898	626	30676594	0.99119	122207	24041287	0.7768	1305	254030	0.008208	208.466	0.8281	1.0679	1.0566
merged	GSE54693.MBD2.MCF7	386	325.824	0	830	285.027	1.1841	0.2438	0.453	0.46691	626	30676594	0.99119	250	54128	0.0017489	2	386	1.2472e-05	0.3195	0.0013	0.8	0.7131
merged	GSE41820.ARNT.MCF7	691478	580851	487141	659607	53574.4	1.1905	0.2515	0.005	0.0072086	626	30676594	0.99119	384673	60936873	1.9689	4274	691478	0.022342	682.748	2.2541	1.1111	1.1347
merged	GSE54855.ESR1.MCF7	192	157.913	0	540	192.248	1.2145	0.2804	0.342	0.36203	626	30676594	0.99119	72	16545	0.00053459	1	192	6.2037e-06	0.1597	0.0006	1.3889	1.1605
merged	GSE59530.FOXA1.MCF7_E2	86844	71502.7	55057	87920	9908.52	1.2146	0.2804	0.058	0.06815	626	30676594	0.99119	35386	6796702	0.21961	433	86844	0.002806	69.1693	0.2831	1.2236	1.2777
merged	GSE59530.ESR1.MCF7_SHFOXA1_E2_TNF	37808	30924.8	22446	39517	5075.19	1.2226	0.2899	0.093	0.10609	626	30676594	0.99119	12076	2592328	0.083761	171	37808	0.0012216	27.3163	0.1232	1.416	1.4585
merged	ERP000380.FOXA1.MCF7_E2_TAM	167312	135169	104413	165098	18222.3	1.2378	0.3078	0.032	0.039579	626	30676594	0.99119	63022	14787682	0.4778	711	167312	0.005406	113.578	0.5454	1.1282	1.1314
merged	GSE72249.NR3C1.MCF7_DEX	55425	44754.3	31322	58801	8221.55	1.2384	0.3085	0.095	0.10785	626	30676594	0.99119	14982	4586083	0.14818	190	55425	0.0017908	30.3514	0.1807	1.2682	1.2085
merged	GSE60270.ESR1.MCF7	16263	12979.8	9059	17392	2592.31	1.2529	0.3253	0.112	0.12593	626	30676594	0.99119	7003	1205966	0.038966	98	16263	0.00052547	15.655	0.053	1.3994	1.3485
merged	ERP000380.FOXA1.MCF7_TAMR_E2_TAM	126220	100254	78456	123629	13895	1.259	0.3323	0.037	0.045286	626	30676594	0.99119	47152	11300886	0.36514	531	126220	0.0040783	84.8243	0.4115	1.1261	1.1169
merged	GSE40129.FOXA1.MCF7_SICTR	234495	185168	147548	217911	22157.8	1.2664	0.3407	0.011	0.014605	626	30676594	0.99119	98171	19855062	0.64154	1141	234495	0.0075768	182.268	0.7644	1.1623	1.181
merged	GSE59530.FOXA1.MCF7_E2_TNF	94383	74419.5	56972	91417	10313.5	1.2683	0.3428	0.027	0.03375	626	30676594	0.99119	33908	7207115	0.23287	428	94383	0.0030496	68.3706	0.3077	1.2622	1.3096
merged	ERP000783.ESR1.MCF7	342121	269606	211715	323096	33581.4	1.269	0.3437	0.011	0.014605	626	30676594	0.99119	101293	26924511	0.86996	1284	342121	0.011054	205.112	1.1153	1.2676	1.2707
merged	GSE59530.FOXA1.MCF7	88965	69286.5	54423	83818	8922.55	1.284	0.3607	0.016	0.020889	626	30676594	0.99119	33418	6591231	0.21297	433	88965	0.0028745	69.1693	0.29	1.2957	1.3497
merged	GSE72249.ESR1.MCF7_E2	95018	72462.6	51883	93594	12337.4	1.3113	0.391	0.038	0.046269	626	30676594	0.99119	18452	6296142	0.20343	267	95018	0.0030701	42.6518	0.3097	1.447	1.5091
merged	ERP000380.ESR1.MCF7_SHFOXA1_E2	56731	42544.7	32564	53063	6061.83	1.3334	0.4151	0.01	0.013429	626	30676594	0.99119	20484	3890015	0.12569	266	56731	0.001833	42.492	0.1849	1.2986	1.4584
merged	GSE40129.ESR1.MCF7_SICTR_E2	197382	143485	112392	174898	19332.1	1.3756	0.4601	0.003	0.0045192	626	30676594	0.99119	60905	13250105	0.42812	911	197382	0.0063776	145.527	0.6434	1.4958	1.4897
merged	ENCSR555PBN.MAFK.MCF7	49801	36042.4	27197	44750	5324.51	1.3817	0.4665	0.004	0.0058385	626	30676594	0.99119	11369	3825597	0.12361	140	49801	0.0016091	22.3642	0.1623	1.2314	1.3018
merged	GSE41820.AHR.MCF7	449991	325045	257440	387813	39628	1.3844	0.4693	0.001	0.0015986	626	30676594	0.99119	202262	33011046	1.0666	2690	449991	0.01454	429.712	1.4669	1.33	1.3632
merged	GSE48096.ESR2.MCF7_C412_E2	5418	3903.59	1973	6081	1252.41	1.3879	0.4729	0.126	0.141	626	30676594	0.99119	1842	272434	0.0088026	33	5418	0.00017506	5.2716	0.0177	1.7915	1.9887
merged	GSE23852.FOXA1.MCF7_E2	195838	140974	108271	171965	19655.2	1.3892	0.4742	0.003	0.0045192	626	30676594	0.99119	71576	15038778	0.48592	898	195838	0.0063277	143.451	0.6384	1.2546	1.3022
merged	GSE41561.ESR1.MCF7	233728	167332	129514	202652	22036.2	1.3968	0.4821	0.001	0.0015986	626	30676594	0.99119	62615	15712786	0.5077	920	233728	0.007552	146.965	0.7619	1.4693	1.4875
merged	ERP001226.AR.MCF7	233780	167317	129683	202605	22021.6	1.3972	0.4826	0.001	0.0015986	626	30676594	0.99119	62600	15709971	0.5076	920	233780	0.0075537	146.965	0.7621	1.4696	1.4881
merged	GSE60270.ESR1.MCF7_E2	146426	103476	81844	125692	13565.1	1.4151	0.5009	0.001	0.0015986	626	30676594	0.99119	33238	9165658	0.29615	514	146426	0.0047312	82.1086	0.4773	1.5464	1.5976
merged	ENCSR000BUO.TEAD4.MCF7	31343	21868.6	14973	29374	4330.84	1.4332	0.5193	0.019	0.024533	626	30676594	0.99119	11456	2163512	0.069905	167	31343	0.0010127	26.6773	0.1022	1.4578	1.4487
merged	GSE68356.ESR1.MCF7_E2	74729	51515.5	38172	65903	8626.14	1.4506	0.5367	0.008	0.011059	626	30676594	0.99119	14578	4667928	0.15083	225	74729	0.0024146	35.9425	0.2436	1.5434	1.6009
merged	GSE45822.ESR1.MCF7	157553	108608	85344	132497	14656.9	1.4506	0.5367	0.001	0.0015986	626	30676594	0.99119	34372	9481271	0.30635	560	157553	0.0050907	89.4569	0.5136	1.6292	1.6617
merged	GSE23852.FOXA1.MCF7_ETOH	205952	140947	108563	172021	19688.1	1.4612	0.5472	0.001	0.0015986	626	30676594	0.99119	63893	14505922	0.4687	872	205952	0.0066545	139.297	0.6714	1.3648	1.4198
merged	GSE54855.ESR1.MCF7_E2_5M	7134	4881.53	2745	7369	1447.9	1.4613	0.5473	0.068	0.079109	626	30676594	0.99119	1872	423470	0.013683	30	7134	0.00023051	4.7923	0.0233	1.6026	1.6847
merged	GSE68356.ESR1.MCF7_E2PG	100022	67996.1	50905	85320	10289.8	1.471	0.5568	0.001	0.0015986	626	30676594	0.99119	18244	6203345	0.20044	285	100022	0.0032318	45.5272	0.3261	1.5622	1.6124
merged	GSE54855.ESR1.MCF7_E2_2M	4037	2730.1	1282	4488	1013.52	1.4785	0.5642	0.099	0.11185	626	30676594	0.99119	1241	266678	0.0086166	20	4037	0.00013044	3.1949	0.0132	1.6116	1.5138
merged	GSE59530.FOXA1.MCF7_TNF	133290	89990	69281	112434	13003	1.4812	0.5667	0.001	0.0015986	626	30676594	0.99119	40024	7921175	0.25594	647	133290	0.0043067	103.355	0.4345	1.6165	1.6827
merged	ENCSR000BST.GATA3.MCF7	356671	239828	189063	292799	31467.5	1.4872	0.5726	0.001	0.0015986	626	30676594	0.99119	95921	24120345	0.77935	1377	356671	0.011524	219.968	1.1627	1.4356	1.4787
merged	GSE54855.ESR1.MCF7_E2_10M	20787	13884.4	8993	19399	3180.92	1.4971	0.5822	0.023	0.029059	626	30676594	0.99119	5355	1187885	0.038382	87	20787	0.00067165	13.8978	0.0678	1.6246	1.7499
merged	GSE40129.ESR1.MCF7_SIGATA_E2	235298	157052	121394	193176	21913.1	1.4982	0.5832	0.001	0.0015986	626	30676594	0.99119	63273	14041852	0.45371	1048	235298	0.0076027	167.412	0.767	1.6563	1.6757
merged	GSE72249.FOXA1.MCF7_E2	315446	210259	162590	259832	29226.8	1.5003	0.5852	0.001	0.0015986	626	30676594	0.99119	67399	20425721	0.65998	1013	315446	0.010192	161.821	1.0283	1.503	1.5444
merged	GSE60270.FOXA1.MCF7_E2	349625	232933	172415	296563	38422.4	1.501	0.5859	0.001	0.0015986	626	30676594	0.99119	83304	21740704	0.70246	1280	349625	0.011297	204.473	1.1397	1.5365	1.6082
merged	GSE29073.GATA3.MCF7_E2	70720	46930.1	35097	59753	7486.13	1.5069	0.5916	0.001	0.0015986	626	30676594	0.99119	24889	4310117	0.13926	384	70720	0.002285	61.3419	0.2305	1.5429	1.6408
merged	ENCSR000EWT.TCF7L2.MCF7	54960	36470.5	26199	46784	6188.37	1.507	0.5916	0.001	0.0015986	626	30676594	0.99119	10107	3296498	0.10651	166	54960	0.0017758	26.5176	0.1792	1.6424	1.6672
merged	ERP000901.ESR1.MCF7_E2	98963	65299	48953	84489	11081.2	1.5155	0.5998	0.001	0.0015986	626	30676594	0.99119	33594	5983531	0.19333	536	98963	0.0031976	85.623	0.3226	1.5955	1.6539
merged	ENCSR000EWS.GATA3.MCF7	98471	64915.7	47733	82157	10574.5	1.5169	0.6011	0.001	0.0015986	626	30676594	0.99119	17770	5947856	0.19218	281	98471	0.0031817	44.8882	0.321	1.5813	1.6556
merged	ENCSR000BTQ.RAD21.MCF7	243025	159358	125212	192306	20082.4	1.525	0.6088	0.001	0.0015986	626	30676594	0.99119	67715	15109176	0.48819	1062	243025	0.0078524	169.649	0.7922	1.5683	1.6085
merged	ENCSR000BSR.CEBPB.MCF7	211050	137385	109034	169088	18064.7	1.5362	0.6194	0.001	0.0015986	626	30676594	0.99119	71524	13011194	0.4204	1121	211050	0.0068192	179.073	0.688	1.5673	1.6221
merged	ERP000380.ESR1.MCF7_TAM	34986	22770.7	15424	30692	4565.29	1.5364	0.6196	0.006	0.0085455	626	30676594	0.99119	8613	1793124	0.057938	159	34986	0.0011304	25.3994	0.114	1.846	1.9511
merged	GSE70764.CTCF.MCF7	189994	122883	93353	150412	17411.7	1.5461	0.6287	0.001	0.0015986	626	30676594	0.99119	60523	10206556	0.32978	1068	189994	0.0061389	170.607	0.6193	1.7646	1.8615
merged	GSE29073.GATA3.MCF7_DMSO	34073	22004.9	16161	28482	3848.72	1.5484	0.6308	0.004	0.0058385	626	30676594	0.99119	12000	2096437	0.067738	183	34073	0.0011009	29.2332	0.1111	1.525	1.6253
merged	GSE78113.CTCF.MCF7_HYPOXIA	336253	216785	160082	269278	33606.2	1.5511	0.6333	0.001	0.0015986	626	30676594	0.99119	53921	17911595	0.57874	968	336253	0.010865	154.633	1.0961	1.7952	1.8773
merged	GSE80808.FOXA1.MCF7	206475	132861	97448	166246	20623.3	1.5541	0.636	0.001	0.0015986	626	30676594	0.99119	42604	13097313	0.42319	653	206475	0.0066714	104.313	0.6731	1.5327	1.5765
merged	ERP000380.FOXA1.MCF7	179758	115631	88906	141303	16388.5	1.5546	0.6365	0.001	0.0015986	626	30676594	0.99119	56285	11459494	0.37027	871	179758	0.0058082	139.137	0.586	1.5475	1.5686
merged	ENCSR000AHD.CTCF.MCF7	220818	141673	109698	173521	19541.8	1.5586	0.6403	0.001	0.0015986	626	30676594	0.99119	62733	12764686	0.41244	1030	220818	0.0071348	164.537	0.7198	1.6419	1.7299
merged	ERP000901.NCOA3.MCF7	435393	279205	190283	370563	55885.5	1.5594	0.641	0.004	0.0058385	626	30676594	0.99119	161426	27592297	0.89153	2502	435393	0.014068	399.68	1.4193	1.5499	1.578
merged	GSE78113.CTCF.MCF7_NORMOXIA	380807	242261	178171	301287	37592.5	1.5719	0.6525	0.001	0.0015986	626	30676594	0.99119	57245	19952188	0.64467	1043	380807	0.012304	166.613	1.2414	1.822	1.9086
merged	GSE68356.ESR1.MCF7	42176	26768.2	14193	46164	10019.2	1.5756	0.6559	0.086	0.099557	626	30676594	0.99119	9968	2657083	0.085853	169	42176	0.0013627	26.9968	0.1375	1.6954	1.5873
merged	ERP000380.ESR1.MCF7_SHCRT_E2	169136	106863	79707	135761	17047.2	1.5827	0.6624	0.001	0.0015986	626	30676594	0.99119	42119	9139575	0.29531	716	169136	0.0054649	114.377	0.5514	1.6999	1.8506
merged	ENCSR000BUN.TCF12.MCF7	56286	35409.1	24188	47078	6828.8	1.5896	0.6686	0.002	0.0030921	626	30676594	0.99119	12084	3186312	0.10295	202	56286	0.0018187	32.2684	0.1835	1.6716	1.7665
merged	GSE54855.ESR1.MCF7_E2_40M	19162	11999.4	7689	16908	2692.51	1.5969	0.6752	0.003	0.0045192	626	30676594	0.99119	5166	1028739	0.03324	88	19162	0.00061914	14.0575	0.0625	1.7034	1.8627
merged	GSE60270.ESR1_P118.MCF7_SHCTR	339	211.5	0	906	379.168	1.6	0.6781	0.253	0.27653	626	30676594	0.99119	55	22107	0.0007143	1	339	1.0953e-05	0.1597	0.0011	1.8182	1.5335
merged	GSE14664.ESR1.MCF7_E2	165258	103280	77994	130855	15784.3	1.6001	0.6782	0.001	0.0015986	626	30676594	0.99119	67729	8356635	0.27001	1258	165258	0.0053396	200.958	0.5387	1.8574	1.9776
merged	GSE60270.ESR1.MCF7_SHFOXA1_E2	8269	5152.57	2570	8238	1772.27	1.6047	0.6823	0.047	0.056352	626	30676594	0.99119	1738	382556	0.012361	35	8269	0.00026718	5.5911	0.027	2.0138	2.1615
merged	ENCSR000DMS.CTCF.MCF7	183985	114462	87697	141212	16115.9	1.6074	0.6847	0.001	0.0015986	626	30676594	0.99119	56825	9864470	0.31873	1025	183985	0.0059447	163.738	0.5998	1.8038	1.8651
merged	ENCSR000DMR.CTCF.MCF7	315656	195547	151223	240686	26958.3	1.6142	0.6908	0.001	0.0015986	626	30676594	0.99119	79200	17041548	0.55063	1433	315656	0.010199	228.914	1.029	1.8093	1.8523
merged	GSE54592.ESR1.MCF7_LY2_ETOH	199402	123077	92341	154660	18974.2	1.6201	0.6961	0.001	0.0015986	626	30676594	0.99119	45652	10968439	0.3544	813	199402	0.0064429	129.872	0.65	1.7809	1.818
merged	GSE60270.GATA3.MCF7_E2	49116	30279.4	19879	43426	7135.41	1.6221	0.6978	0.007	0.0097917	626	30676594	0.99119	14868	2911396	0.09407	243	49116	0.001587	38.8179	0.1601	1.6344	1.687
merged	ERP000209.STAG1.MCF7	340516	209883	166083	254808	27421.1	1.6224	0.6981	0.001	0.0015986	626	30676594	0.99119	78080	18669608	0.60323	1406	340516	0.011002	224.601	1.11	1.8007	1.8239
merged	ERP003844.ESR1.MCF7_LY2	472017	290306	221821	357877	41826.5	1.6259	0.7013	0.001	0.0015986	626	30676594	0.99119	99714	26759176	0.86462	1686	472017	0.015251	269.329	1.5387	1.6908	1.7639
merged	GSE60270.FOXA1.MCF7	87678	53853.5	38655	70257	10043.2	1.6281	0.7032	0.001	0.0015986	626	30676594	0.99119	23323	5075266	0.16399	396	87678	0.002833	63.2588	0.2858	1.6979	1.7276
merged	GSE55921.ESR1.MCF7_E2	27837	17067.3	10626	23942	4113.42	1.631	0.7057	0.01	0.013429	626	30676594	0.99119	4869	1417567	0.045803	84	27837	0.00089944	13.4185	0.0907	1.7252	1.9637
merged	ENCSR000EWU.ZNF217.MCF7	50836	31111.1	21397	41862	6338.78	1.634	0.7084	0.002	0.0030921	626	30676594	0.99119	9910	3089535	0.099826	162	50836	0.0016426	25.8786	0.1657	1.6347	1.6454
merged	GSE60270.ESR1.MCF7_SHCTR_E2	71302	43620.1	30558	58886	8337.49	1.6346	0.7089	0.001	0.0015986	626	30676594	0.99119	15486	3600983	0.11635	290	71302	0.0023038	46.3259	0.2324	1.8727	1.9801
merged	GSE72082.RAD21.MCF7	303858	185859	145494	226149	24384	1.6349	0.7092	0.001	0.0015986	626	30676594	0.99119	77930	16963028	0.54809	1359	303858	0.0098179	217.093	0.9905	1.7439	1.7913
merged	ERP000209.RAD21.MCF7	249357	152145	118893	185954	20357.9	1.6389	0.7128	0.001	0.0015986	626	30676594	0.99119	65950	13751869	0.44434	1156	249357	0.008057	184.665	0.8129	1.7528	1.8133
merged	ENCSR000BTR.EP300.MCF7	63677	38842.6	27436	50938	7226.63	1.6393	0.7131	0.001	0.0015986	626	30676594	0.99119	16681	3600701	0.11634	286	63677	0.0020575	45.6869	0.2076	1.7145	1.7685
merged	GSE51274.GATA3.MCF7	276997	168489	125762	214807	26963.8	1.644	0.7172	0.001	0.0015986	626	30676594	0.99119	52483	16723132	0.54034	845	276997	0.00895	134.984	0.903	1.61	1.6564
merged	GSE72249.FOXA1.MCF7_DEX	350677	212392	161295	265666	31485.2	1.6511	0.7234	0.001	0.0015986	626	30676594	0.99119	65679	20043999	0.64764	1123	350677	0.011331	179.393	1.1431	1.7098	1.7495
merged	ERP000901.NCOA3.MCF7_E2	150658	91041.9	64572	120334	17188.1	1.6548	0.7267	0.001	0.0015986	626	30676594	0.99119	48366	8423427	0.27217	812	150658	0.0048679	129.713	0.4911	1.6789	1.7886
merged	GSE48930.ESR1.MCF7	421764	254834	191752	317005	38189	1.6551	0.7269	0.001	0.0015986	626	30676594	0.99119	76311	21295086	0.68807	1511	421764	0.013628	241.374	1.3749	1.9801	1.9806
merged	ERP000209.STAG1.MCF7_E2_SHCTR	311937	187674	146231	228947	24983.1	1.6621	0.733	0.001	0.0015986	626	30676594	0.99119	89192	16943092	0.54745	1633	311937	0.010079	260.863	1.0169	1.8309	1.8411
merged	ERP005838.NRIP1.MCF7_E2	325469	195334	147404	248480	30186.7	1.6662	0.7366	0.001	0.0015986	626	30676594	0.99119	82342	16960379	0.54801	1470	325469	0.010516	234.824	1.061	1.7852	1.919
merged	ERP000901.NCOA2.MCF7	88554	53094.8	36857	73361	11165.5	1.6678	0.738	0.004	0.0058385	626	30676594	0.99119	29551	5010730	0.1619	491	88554	0.0028613	78.4345	0.2887	1.6615	1.7673
merged	GSE41561.E2F4.MCF7_ICI	5312	3180.67	1327	5224	1188.21	1.6699	0.7397	0.042	0.050876	626	30676594	0.99119	960	212042	0.0068513	25	5312	0.00017164	3.9936	0.0173	2.6042	2.5052
merged	ENCSR000DWH.CTCF.MCF7	346740	206627	157561	256856	30357.7	1.6781	0.7468	0.001	0.0015986	626	30676594	0.99119	69542	17353604	0.56071	1266	346740	0.011204	202.236	1.1303	1.8205	1.9981
merged	ERP000209.CTCF.MCF7_E2_SHCTCF	147899	88077.8	63169	110897	14397.6	1.6792	0.7478	0.001	0.0015986	626	30676594	0.99119	39380	7242449	0.23401	756	147899	0.0047788	120.767	0.4821	1.9198	2.0421
merged	GSE71276.ESR1.MCF7_E2	118078	70255.6	50512	91901	12863.7	1.6807	0.749	0.001	0.0015986	626	30676594	0.99119	20518	5314755	0.17172	419	118078	0.0038152	66.9329	0.3849	2.0421	2.2217
merged	ERP000209.RAD21.MCF7_E2_SHCTR	302806	180020	140207	219669	23947.9	1.6821	0.7502	0.001	0.0015986	626	30676594	0.99119	84040	16529222	0.53408	1507	302806	0.009784	240.735	0.9871	1.7932	1.8319
merged	ERP000209.CTCF.MCF7_E2_SHCTR	338020	200387	153213	246945	28234.7	1.6868	0.7543	0.001	0.0015986	626	30676594	0.99119	93254	17346137	0.56047	1764	338020	0.010922	281.789	1.1019	1.8916	1.9487
merged	ERP000901.NCOA1.MCF7	59008	34801.6	21244	53923	9856.65	1.6955	0.7617	0.017	0.022072	626	30676594	0.99119	21362	3448923	0.11144	363	59008	0.0019066	57.9872	0.1924	1.6993	1.7109
merged	GSE72082.GABPA.MCF7	4856	2861.93	1793	4044	682.347	1.6965	0.7626	0.003	0.0045192	626	30676594	0.99119	4467	264094	0.0085331	84	4856	0.0001569	13.4185	0.0158	1.8805	1.8387
merged	ERP000209.STAG1.MCF7_E2	333309	195946	152629	240621	26919.5	1.701	0.7664	0.001	0.0015986	626	30676594	0.99119	80993	16980829	0.54867	1542	333309	0.01077	246.326	1.0865	1.9039	1.9629
merged	ERP000901.CREBBP.MCF7_E2	477929	280692	211907	353232	42591.3	1.7027	0.7678	0.001	0.0015986	626	30676594	0.99119	105083	24488353	0.79124	1925	477929	0.015442	307.508	1.558	1.8319	1.9517
merged	GSE60270.ESR1_P118.MCF7_SHRARS	1765	1033.54	0	4151	1407.58	1.707	0.7715	0.16	0.17653	626	30676594	0.99119	369	109718	0.0035451	7	1765	5.7029e-05	1.1182	0.0058	1.897	1.6087
merged	ERP000901.NCOA2.MCF7_E2	189156	110563	81465	141514	18578.4	1.7108	0.7747	0.001	0.0015986	626	30676594	0.99119	50844	9399017	0.30369	960	189156	0.0061118	153.355	0.6166	1.8881	2.0125
merged	GSE55921.ESR1.MCF7_E2_JQ1	22684	13249.8	7598	19472	3552.32	1.712	0.7757	0.007	0.0097917	626	30676594	0.99119	3364	1092418	0.035297	65	22684	0.00073294	10.3834	0.0739	1.9322	2.0765
merged	GSE48930.AR.MCF7	259580	151383	106791	198307	27489.8	1.7147	0.778	0.001	0.0015986	626	30676594	0.99119	63387	13018680	0.42065	1254	259580	0.0083873	200.32	0.8462	1.9783	1.9939
merged	ERP000209.ESR1.MCF7	92317	53787.9	38763	69940	9456.53	1.7163	0.7793	0.001	0.0015986	626	30676594	0.99119	22719	4467988	0.14437	450	92317	0.0029829	71.885	0.3009	1.9807	2.0662
merged	GSE60270.ESR1.MCF7_SHCTR	20564	11954.5	7440	17065	2890.18	1.7201	0.7825	0.001	0.0015986	626	30676594	0.99119	3141	876240	0.028312	65	20564	0.00066444	10.3834	0.067	2.0694	2.3468
merged	ERP000380.ESR1.MCF7_E2	90499	52419.5	35918	70572	10660.7	1.7264	0.7878	0.001	0.0015986	626	30676594	0.99119	17058	4007726	0.12949	351	90499	0.0029241	56.0703	0.295	2.0577	2.2581
merged	GSE60270.ESR1_P118.MCF7_SHCTR_E2	7911	4579.69	2345	7151	1460.66	1.7272	0.7885	0.016	0.020889	626	30676594	0.99119	1373	310027	0.010017	31	7911	0.00025561	4.9521	0.0258	2.2578	2.5517
merged	ENCSR000BUI.FOSL2.MCF7	101972	58875.5	44598	74849	9375.44	1.732	0.7924	0.001	0.0015986	626	30676594	0.99119	29739	5589931	0.18062	522	101972	0.0032948	83.3866	0.3324	1.7553	1.8242
merged	GSE75070.RUNX1.MCF7	837	481.711	0	1058	329.018	1.736	0.7958	0.14	0.15592	626	30676594	0.99119	192	40178	0.0012982	4	837	2.7044e-05	0.639	0.0027	2.0833	2.0832
merged	GSE41561.TLE3.MCF7	51041	29233.9	20224	40178	6029.31	1.7459	0.804	0.001	0.0015986	626	30676594	0.99119	8590	2734628	0.088359	154	51041	0.0016492	24.6006	0.1664	1.7928	1.8665
merged	ERP000209.ESR1.MCF7_E2	311435	178073	131317	230825	30267.1	1.7489	0.8065	0.001	0.0015986	626	30676594	0.99119	68808	14828630	0.47913	1370	311435	0.010063	218.85	1.0152	1.991	2.1002
merged	ERP000901.CREBBP.MCF7	319454	182567	135462	232925	29468	1.7498	0.8072	0.001	0.0015986	626	30676594	0.99119	72085	15374184	0.49675	1413	319454	0.010322	225.719	1.0414	1.9602	2.0779
merged	ERP000209.RAD21.MCF7_E2	205186	116983	89491	145511	16773.8	1.754	0.8106	0.001	0.0015986	626	30676594	0.99119	55038	10260945	0.33154	1049	205186	0.0066298	167.572	0.6689	1.906	1.9997
merged	GSE71276.ESR1.MCF7	15418	8767.82	4239	13662	2967.79	1.7584	0.8143	0.02	0.025683	626	30676594	0.99119	1827	478586	0.015464	59	15418	0.00049817	9.4249	0.0503	3.2293	3.2216
merged	ERP000380.ESR1.MCF7_E2_TAM	76154	43216.6	29274	59320	9143.93	1.7621	0.8173	0.001	0.0015986	626	30676594	0.99119	14209	3223936	0.10417	313	76154	0.0024606	50	0.2482	2.2028	2.3621
merged	ERP000901.NCOA1.MCF7_E2	37572	21253.2	13414	33136	5912.64	1.7678	0.8219	0.013	0.017163	626	30676594	0.99119	12384	1961254	0.06337	224	37572	0.001214	35.7827	0.1225	1.8088	1.9157
merged	ERP000783.CTCF.MCF7_TAM	156237	87980.3	66251	110273	13340.3	1.7758	0.8285	0.001	0.0015986	626	30676594	0.99119	48449	7186822	0.23221	995	156237	0.0050482	158.946	0.5093	2.0537	2.1739
merged	ENCSR000BUY.NR2F2.MCF7	333282	187563	140632	237151	29353.8	1.7769	0.8294	0.001	0.0015986	626	30676594	0.99119	63117	15985701	0.51651	1221	333282	0.010769	195.048	1.0864	1.9345	2.0849
merged	ERP000380.CTCF.MCF7_TAM	243482	136800	100204	171746	21942.9	1.7798	0.8317	0.001	0.0015986	626	30676594	0.99119	55225	10986667	0.35499	1141	243482	0.0078671	182.268	0.7937	2.0661	2.2162
merged	GSE27300.ESR1.MCF7_TLED	14328	8045.67	4136	14036	3328.91	1.7807	0.8325	0.045	0.054231	626	30676594	0.99119	2715	781147	0.02524	45	14328	0.00046295	7.1885	0.0467	1.6575	1.8342
merged	ENCSR094ZCF.CEBPG.MCF7	25517	14283.8	9277	19975	3316.83	1.7864	0.837	0.001	0.0015986	626	30676594	0.99119	5186	1521364	0.049157	85	25517	0.00082448	13.5783	0.0832	1.639	1.6772
merged	ENCSR000EWX.E2F1.MCF7	520682	291290	202838	373307	51399.4	1.7875	0.8379	0.001	0.0015986	626	30676594	0.99119	35956	20703190	0.66894	898	520682	0.016824	143.451	1.6973	2.4975	2.515
merged	ERP005838.NRIP1.MCF7	281406	156767	116709	200459	25770.9	1.7951	0.844	0.001	0.0015986	626	30676594	0.99119	67438	13391323	0.43269	1289	281406	0.0090925	205.911	0.9173	1.9114	2.1014
merged	ENCSR000BSP.REST.MCF7	91161	50762.5	35487	66787	9330.34	1.7958	0.8446	0.001	0.0015986	626	30676594	0.99119	15889	3973976	0.1284	344	91161	0.0029455	54.9521	0.2972	2.165	2.2939
merged	GSE36351.TFAP2C.MCF7	394601	218706	167510	273260	32506.3	1.8042	0.8514	0.001	0.0015986	626	30676594	0.99119	94151	18494233	0.59757	1841	394601	0.01275	294.089	1.2863	1.9554	2.1336
merged	GSE21234.TFAP2C.MCF7	394793	218762	167557	273290	32505.3	1.8047	0.8517	0.001	0.0015986	626	30676594	0.99119	94149	18493933	0.59756	1842	394793	0.012756	294.249	1.287	1.9565	2.1347
merged	GSE41561.E2F4.MCF7_TAM	28682	15891.5	10305	20993	3350.22	1.8048	0.8519	0.001	0.0015986	626	30676594	0.99119	4116	1028406	0.033229	111	28682	0.00092674	17.7316	0.0935	2.6968	2.789
merged	ERP002305.ESR1.MCF7_GLYC	139346	77009.3	54341	103994	15377.8	1.8095	0.8556	0.001	0.0015986	626	30676594	0.99119	27155	5882710	0.19008	604	139346	0.0045024	96.4856	0.4542	2.2243	2.3687
merged	ERP000380.CTCF.MCF7	227669	125519	92299	159353	20158.7	1.8138	0.859	0.001	0.0015986	626	30676594	0.99119	51817	10107821	0.32659	1081	227669	0.0073562	172.684	0.7422	2.0862	2.2524
merged	GSE54855.ESR1.MCF7_E2_120M	8617	4744.92	2755	7024	1269.57	1.8159	0.8607	0.001	0.0015986	626	30676594	0.99119	2143	432645	0.013979	40	8617	0.00027842	6.3898	0.0281	1.8665	1.9917
merged	ERP000380.ESR1.MCF7	7225	3962.17	2170	6096	1191.85	1.8233	0.8665	0.004	0.0058385	626	30676594	0.99119	1529	292674	0.0094566	38	7225	0.00023345	6.0703	0.0236	2.4853	2.4686
merged	ENCSR000BUJ.FOXM1.MCF7	54779	29988.3	20639	40812	6293.04	1.8267	0.8692	0.001	0.0015986	626	30676594	0.99119	12116	2828669	0.091397	240	54779	0.00177	38.3387	0.1786	1.9809	1.9366
merged	ENCSR017CEO.CUX1.MCF7	157806	86202.4	62712	111887	15396.8	1.8306	0.8723	0.001	0.0015986	626	30676594	0.99119	20723	7852610	0.25373	405	157806	0.0050989	64.6965	0.5144	1.9544	2.0096
merged	ERP000380.CTCF.MCF7_E2	271346	148104	108936	188022	23884.5	1.8321	0.8735	0.001	0.0015986	626	30676594	0.99119	57729	11848734	0.38284	1248	271346	0.0087675	199.361	0.8845	2.1618	2.2901
merged	ERP000209.STAG1.MCF7_E2_SHCTCF	316419	170484	125882	217270	27617.3	1.856	0.8922	0.001	0.0015986	626	30676594	0.99119	79038	14356569	0.46387	1706	316419	0.010224	272.524	1.0315	2.1585	2.204
merged	GSE40762.FOXM1.MCF7_THIOS	11003	5922.29	3402	8690	1632.95	1.8578	0.8936	0.001	0.0015986	626	30676594	0.99119	2413	548157	0.017711	50	11003	0.00035552	7.9872	0.0359	2.0721	2.0073
merged	GSE60270.ESR1.MCF7_SHGATA3_E2	21783	11701.9	7157	17015	2977.52	1.8614	0.8964	0.001	0.0015986	626	30676594	0.99119	3264	804320	0.025988	79	21783	0.00070383	12.6198	0.071	2.4203	2.7083
merged	GSE76454.ZNF143.MCF7	587371	315452	216911	401773	56032.3	1.862	0.8968	0.001	0.0015986	626	30676594	0.99119	69116	21970087	0.70988	1678	587371	0.018979	268.051	1.9147	2.4278	2.6735
merged	GSE59530.ESR1.MCF7_TNF	3496	1868.69	787	3178	763.631	1.8704	0.9033	0.024	0.03016	626	30676594	0.99119	861	192250	0.0062118	16	3496	0.00011296	2.5559	0.0114	1.8583	1.8185
merged	ERP002305.ESR1.MCF7_MRNAHIST	11051	5896.21	3674	8368	1347.77	1.8741	0.9062	0.001	0.0015986	626	30676594	0.99119	2828	469457	0.015169	59	11051	0.00035707	9.4249	0.036	2.0863	2.354
merged	GSE60270.MED1.MCF7_SHRARS	401679	214304	147679	278260	39293.2	1.8743	0.9064	0.001	0.0015986	626	30676594	0.99119	51230	15778169	0.50981	1177	401679	0.012979	188.019	1.3094	2.2975	2.5458
merged	GSE72249.FOXA1.MCF7	481647	256070	192777	325496	39643.5	1.8809	0.9114	0.001	0.0015986	626	30676594	0.99119	71117	22156261	0.71589	1444	481647	0.015562	230.671	1.5701	2.0305	2.1739
merged	GSE76454.ZNF143.MCF7_E2	517949	274950	187992	351859	49918.7	1.8838	0.9136	0.001	0.0015986	626	30676594	0.99119	58437	18800854	0.60747	1490	517949	0.016735	238.019	1.6884	2.5498	2.7549
merged	ENCSR000BUM.SIN3A.MCF7	403933	213041	152025	271772	36264.7	1.896	0.923	0.001	0.0015986	626	30676594	0.99119	53966	17646322	0.57017	1112	403933	0.013051	177.636	1.3167	2.0606	2.289
merged	ENCSR000BTP.HDAC2.MCF7	263817	138281	101931	177779	23132.7	1.9078	0.9319	0.001	0.0015986	626	30676594	0.99119	51636	11388854	0.36799	1121	263817	0.0085242	179.073	0.86	2.171	2.3164
merged	GSE59530.ESR1.MCF7_SHCTR_E2_TNF	218132	113814	80075	152501	21760.2	1.9166	0.9385	0.001	0.0015986	626	30676594	0.99119	38020	8116186	0.26224	1001	218132	0.0070481	159.904	0.7111	2.6328	2.6876
merged	GSE72977.FOXM1.MCF7_MI63	3124	1626.57	648	2820	670.725	1.92	0.9411	0.021	0.026821	626	30676594	0.99119	925	158616	0.005125	19	3124	0.00010094	3.0351	0.0102	2.0541	1.9695
merged	ENCSR000DMV.CTCF.MCF7	531052	274384	196598	353084	48033	1.9354	0.9527	0.001	0.0015986	626	30676594	0.99119	105813	20254535	0.65444	2669	531052	0.017159	426.358	1.7311	2.5224	2.6219
merged	ENCSR000BVA.SRF.MCF7	74896	38683.4	22493	54427	9476.19	1.9361	0.9532	0.001	0.0015986	626	30676594	0.99119	10824	2620162	0.08466	293	74896	0.00242	46.8051	0.2441	2.7069	2.8584
merged	GSE60270.MED1.MCF7_SHRARS_E2	372024	192083	128025	247271	36163.6	1.9368	0.9537	0.001	0.0015986	626	30676594	0.99119	39521	13136446	0.42445	1102	372024	0.01202	176.038	1.2127	2.7884	2.832
merged	ERP000209.RAD21.MCF7_E2_SHCTCF	221075	114124	83208	146475	19262.5	1.9371	0.9539	0.001	0.0015986	626	30676594	0.99119	49568	9616579	0.31072	1087	221075	0.0071431	173.642	0.7207	2.1929	2.2989
merged	GSE59530.RELA.MCF7_E2_TNF	20004	10299.8	5273	15516	3188.22	1.9421	0.9576	0.001	0.0015986	626	30676594	0.99119	2826	587247	0.018975	92	20004	0.00064635	14.6965	0.0652	3.2555	3.4064
merged	GSE23730.ERG.MCF7	424212	218153	138980	292959	45356.3	1.9446	0.9594	0.001	0.0015986	626	30676594	0.99119	39958	14019678	0.45299	1311	424212	0.013707	209.425	1.3829	3.2809	3.0258
merged	ENCSR000BUL.MAX.MCF7	518333	264926	178987	345955	49949.4	1.9565	0.9683	0.001	0.0015986	626	30676594	0.99119	71090	18675651	0.60343	1852	518333	0.016748	295.847	1.6897	2.6051	2.7754
merged	ENCSR000BUX.EGR1.MCF7	65020	33209.2	20126	44994	7472.5	1.9579	0.9693	0.001	0.0015986	626	30676594	0.99119	11076	2188212	0.070703	320	65020	0.0021009	51.1182	0.212	2.8891	2.9714
merged	GSE60270.TFAP2A.MCF7_E2	212325	108146	75909	140716	19366.4	1.9633	0.9733	0.001	0.0015986	626	30676594	0.99119	35331	7992839	0.25826	872	212325	0.0068604	139.297	0.6921	2.4681	2.6564
merged	GSE23852.TFAP2C.MCF7_ETOH	319465	162713	119026	208852	27475.4	1.9634	0.9733	0.001	0.0015986	626	30676594	0.99119	51473	13155544	0.42507	1182	319465	0.010322	188.818	1.0414	2.2963	2.4284
merged	ENCSR924TVL.RFX5.MCF7	106099	53761.5	36028	72304	11376.8	1.9735	0.9808	0.001	0.0015986	626	30676594	0.99119	11062	3939115	0.12728	272	106099	0.0034282	43.4505	0.3459	2.4589	2.6935
merged	GSE23852.TFAP2C.MCF7_E2	292115	148006	107133	190015	25120.4	1.9737	0.9809	0.001	0.0015986	626	30676594	0.99119	47384	11949582	0.3861	1109	292115	0.0094385	177.156	0.9522	2.3405	2.4446
merged	ENCSR000BUK.GABPA.MCF7	188675	94407.8	57626	123443	19881.6	1.9985	0.9989	0.001	0.0015986	626	30676594	0.99119	18755	6022827	0.1946	564	188675	0.0060963	90.0958	0.615	3.0072	3.1327
merged	GSE59530.RELA.MCF7_TNF	15444	7706.78	2997	13492	3338.48	2.0038	1.0028	0.005	0.0072086	626	30676594	0.99119	1655	345975	0.011179	69	15444	0.00049901	11.0224	0.0503	4.1692	4.4639
merged	GSE45852.HSF1.MCF7	6868	3405.72	1560	5697	1280.54	2.0163	1.0117	0.01	0.013429	626	30676594	0.99119	1061	256693	0.008294	29	6868	0.00022191	4.6326	0.0224	2.7333	2.6756
merged	GSE60270.MED1.MCF7_SHCTR	234383	115840	75253	154059	23431.8	2.0233	1.0167	0.001	0.0015986	626	30676594	0.99119	25104	7697075	0.2487	747	234383	0.0075731	119.329	0.764	2.9756	3.0451
merged	ENCSR176EXN.JUN.MCF7	25541	12578.4	7500	18443	3414.71	2.0305	1.0218	0.001	0.0015986	626	30676594	0.99119	3428	1079520	0.03488	80	25541	0.00082525	12.7796	0.0833	2.3337	2.366
merged	ENCSR546KCN.FOSL2.MCF7	96804	47662.5	32899	64236	9720.32	2.031	1.0222	0.001	0.0015986	626	30676594	0.99119	12993	4445951	0.14365	271	96804	0.0031278	43.2907	0.3156	2.0857	2.1774
merged	ENCSR636EYA.CTBP1.MCF7	538679	264124	185799	344929	47875.6	2.0395	1.0282	0.001	0.0015986	626	30676594	0.99119	51313	20302587	0.656	1261	538679	0.017405	201.438	1.756	2.4575	2.6533
merged	GSE29073.EP300.MCF7_DMSO	11319	5539.86	2378	11562	3008.69	2.043	1.0307	0.058	0.06815	626	30676594	0.99119	2570	454599	0.014689	66	11319	0.00036573	10.5431	0.0369	2.5681	2.4899
merged	ENCSR663ZZZ.MNT.MCF7	510904	248828	166508	328851	48515.3	2.0532	1.0379	0.001	0.0015986	626	30676594	0.99119	38304	17811091	0.57549	1022	510904	0.016508	163.259	1.6655	2.6681	2.8685
merged	ENCSR000BSS.ELF1.MCF7	263773	128344	84481	167525	25399.5	2.0552	1.0393	0.001	0.0015986	626	30676594	0.99119	33271	8747016	0.28262	948	263773	0.0085228	151.438	0.8599	2.8493	3.0156
merged	ENCSR000DML.CTCF.MCF7	509042	247521	171549	326855	46617.7	2.0566	1.0402	0.001	0.0015986	626	30676594	0.99119	90079	18033932	0.58269	2435	509042	0.016448	388.978	1.6594	2.7032	2.8227
merged	ENCSR697CUP.HCFC1.MCF7	237493	115154	62630	163584	30954	2.0624	1.0443	0.001	0.0015986	626	30676594	0.99119	14458	6826901	0.22058	488	237493	0.0076736	77.9553	0.7742	3.3753	3.4788
merged	ENCSR000BSU.JUND.MCF7	92769	44977.6	31014	59448	8618.44	2.0625	1.0444	0.001	0.0015986	626	30676594	0.99119	17467	4058172	0.13112	358	92769	0.0029975	57.1885	0.3024	2.0496	2.286
merged	GSE68355.ESR1.MCF7_R5020	636528	308551	221571	406297	55436.2	2.063	1.0447	0.001	0.0015986	626	30676594	0.99119	74794	27900700	0.9015	1613	636528	0.020567	257.668	2.075	2.1566	2.2814
merged	ENCSR000DMO.CTCF.MCF7	686315	328159	228315	432746	61408.8	2.0914	1.0645	0.001	0.0015986	626	30676594	0.99119	122662	23298704	0.7528	3533	686315	0.022176	564.377	2.2373	2.8803	2.9457
merged	GSE68355.ESR1.MCF7	403853	192789	136256	260846	37774.9	2.0948	1.0668	0.001	0.0015986	626	30676594	0.99119	48600	17529642	0.5664	1062	403853	0.013049	169.649	1.3165	2.1852	2.3038
merged	GSE47041.TP53.MCF7_NUT	1995	947.518	0	2062	590.209	2.1043	1.0734	0.056	0.066465	626	30676594	0.99119	224	73514	0.0023753	6	1995	6.446e-05	0.9585	0.0065	2.6786	2.7138
merged	ENCSR000DMQ.MYC.MCF7	419197	197371	125424	260274	39708.7	2.1239	1.0867	0.001	0.0015986	626	30676594	0.99119	51283	13218626	0.42711	1512	419197	0.013545	241.534	1.3665	2.9483	3.1713
merged	GSE60270.MED1.MCF7_SHCTR_E2	184168	85807.1	56298	117283	17945	2.1463	1.1018	0.001	0.0015986	626	30676594	0.99119	19048	5678836	0.18349	613	184168	0.0059506	97.9233	0.6004	3.2182	3.2431
merged	ENCSR468LUO.SIN3A.MCF7	695709	321981	203391	423636	66809.8	2.1607	1.1115	0.001	0.0015986	626	30676594	0.99119	37196	21630579	0.69891	1208	695709	0.022479	192.971	2.2679	3.2477	3.2163
merged	GSE68355.ESR1.MCF7_PROG	809224	374113	267105	497573	70263.4	2.163	1.1131	0.001	0.0015986	626	30676594	0.99119	85682	32705953	1.0568	2009	809224	0.026147	320.926	2.6379	2.3447	2.4742
merged	ENCSR135ANT.NRF1.MCF7	90073	40992.2	22583	55527	9868.57	2.1973	1.1357	0.001	0.0015986	626	30676594	0.99119	6279	2416842	0.078091	220	90073	0.0029103	35.1438	0.2936	3.5037	3.7269
merged	ENCSR197DJH.SREBF1.MCF7	62934	28489.2	17939	39807	6552.4	2.209	1.1434	0.001	0.0015986	626	30676594	0.99119	6059	2094358	0.067671	165	62934	0.0020335	26.3578	0.2052	2.7232	3.0049
merged	GSE41561.KLF4.MCF7	110176	49249	27791	68905	12382.6	2.2371	1.1616	0.001	0.0015986	626	30676594	0.99119	8343	3140987	0.10149	290	110176	0.0035599	46.3259	0.3592	3.476	3.5077
merged	GSE41561.NR2F1.MCF7	1609059	718754	424580	1029323	180381	2.2387	1.1626	0.001	0.0015986	626	30676594	0.99119	121815	42058567	1.359	4444	1609059	0.05199	709.904	5.2452	3.6482	3.8258
merged	GSE60270.TFAP2A.MCF7	75778	33744.9	21855	46421	7442.78	2.2456	1.1671	0.001	0.0015986	626	30676594	0.99119	10479	2342000	0.075672	331	75778	0.0024485	52.8754	0.247	3.1587	3.2356
merged	ENCSR288IJC.MAZ.MCF7	341937	152221	90304	208884	36209	2.2463	1.1676	0.001	0.0015986	626	30676594	0.99119	20006	9988151	0.32273	642	341937	0.011048	102.556	1.1147	3.209	3.4234
merged	ENCSR000AHF.TAF1.MCF7	52963	23412	15076	32093	5218.82	2.2622	1.1777	0.001	0.0015986	626	30676594	0.99119	7769	1779783	0.057507	240	52963	0.0017113	38.3387	0.1726	3.0892	2.9758
merged	ENCSR382WLL.ELK1.MCF7	107237	47397.3	25210	65414	11949.6	2.2625	1.1779	0.001	0.0015986	626	30676594	0.99119	6454	2782655	0.08991	235	107237	0.0034649	37.5399	0.3496	3.6412	3.8538
merged	ENCSR125ZYC.KLF9.MCF7	182069	80108.8	47546	109805	18659.7	2.2728	1.1844	0.001	0.0015986	626	30676594	0.99119	12759	4970126	0.16059	446	182069	0.0058828	71.246	0.5935	3.4956	3.6633
merged	ENCSR155VDK.ZBTB11.MCF7	28764	12570.9	6155	20719	4491.56	2.288	1.1941	0.001	0.0015986	626	30676594	0.99119	2828	710418	0.022954	110	28764	0.00092939	17.5719	0.0938	3.8897	4.0489
merged	GSE29073.EP300.MCF7_E2	13556	5921.17	3072	9821	2049.2	2.2892	1.1948	0.002	0.0030921	626	30676594	0.99119	2404	448048	0.014477	71	13556	0.00043801	11.3419	0.0442	2.9534	3.0256
merged	ENCSR557JTZ.GTF2F1.MCF7	246540	107607	69280	150035	23920.6	2.2911	1.196	0.001	0.0015986	626	30676594	0.99119	17670	7555416	0.24412	604	246540	0.0079659	96.4856	0.8037	3.4182	3.2631
merged	GSE38901.HSF1.MCF7	11026	4804.62	1807	11404	3049.73	2.2946	1.1982	0.054	0.064416	626	30676594	0.99119	1710	429081	0.013864	49	11026	0.00035626	7.8275	0.0359	2.8655	2.5697
merged	GSE59530.RELA.MCF7	8723	3745.53	1167	7372	1996.68	2.3286	1.2194	0.007	0.0097917	626	30676594	0.99119	828	166127	0.0053677	40	8723	0.00028185	6.3898	0.0284	4.8309	5.2508
merged	GSE68355.PGR.MCF7_PROG	760089	324897	224188	436091	64113.8	2.3395	1.2262	0.001	0.0015986	626	30676594	0.99119	80757	29464670	0.95203	1931	760089	0.024559	308.466	2.4777	2.3911	2.5797
merged	ENCSR000DMM.MYC.MCF7	819495	350238	221181	480755	78579.7	2.3398	1.2264	0.001	0.0015986	626	30676594	0.99119	105471	22094284	0.71389	4043	819495	0.026479	645.847	2.6714	3.8333	3.7091
merged	ENCSR954WVZ.ESRRA.MCF7	140707	60099.4	39717	82579	13268.3	2.3412	1.2273	0.001	0.0015986	626	30676594	0.99119	13421	4496944	0.1453	382	140707	0.0045464	61.0224	0.4587	2.8463	3.1289
merged	ENCSR234VCE.DPF2.MCF7	432426	184262	123001	250534	39886.6	2.3468	1.2307	0.001	0.0015986	626	30676594	0.99119	37567	14581927	0.47116	1006	432426	0.013972	160.703	1.4096	2.6779	2.9655
merged	ENCSR551ZDZ.MTA2.MCF7	8975	3803.8	1368	8529	2067.78	2.3591	1.2383	0.036	0.044293	626	30676594	0.99119	1109	319904	0.010336	34	8975	0.00028999	5.4313	0.0293	3.0658	2.8055
merged	GSE55921.BRD4.MCF7	198112	83227.3	49625	118559	20555.5	2.3804	1.2512	0.001	0.0015986	626	30676594	0.99119	11557	6020268	0.19452	371	198112	0.0064012	59.2652	0.6458	3.2102	3.2908
merged	ENCSR028NUR.ZNF592.MCF7	4039	1682.14	308	3602	1028.45	2.4003	1.2632	0.032	0.039579	626	30676594	0.99119	322	114632	0.0037039	11	4039	0.0001305	1.7572	0.0132	3.4161	3.5234
merged	GSE60270.PRKDC.MCF7_E2	81674	33912.6	20452	50113	8958.19	2.4083	1.268	0.001	0.0015986	626	30676594	0.99119	10649	2272672	0.073432	371	81674	0.002639	59.2652	0.2662	3.4839	3.5937
merged	ENCSR000DMP.MYC.MCF7	42203	17403.7	10437	24088	4203.93	2.4249	1.2779	0.001	0.0015986	626	30676594	0.99119	6338	1135235	0.036681	227	42203	0.0013636	36.262	0.1376	3.5816	3.7176
merged	GSE59530.RELA.MCF7_E2	11517	4717.21	1472	9432	2551.38	2.4412	1.2876	0.002	0.0030921	626	30676594	0.99119	985	187003	0.0060423	54	11517	0.00037213	8.6262	0.0375	5.4822	6.1587
merged	ENCSR348JOJ.MTA1.MCF7	246087	100649	64155	140145	22612.8	2.445	1.2898	0.001	0.0015986	626	30676594	0.99119	17594	7305881	0.23606	577	246087	0.0079513	92.1725	0.8022	3.2795	3.3683
merged	GSE47027.NR5A2.MCF7	41523	16857.4	10243	24828	4486.88	2.4631	1.3005	0.001	0.0015986	626	30676594	0.99119	4937	1576495	0.050938	124	41523	0.0013416	19.8083	0.1354	2.5116	2.6339
merged	GSE55921.BRD4.MCF7_E2	197280	79706.9	46614	115294	20307	2.475	1.3075	0.001	0.0015986	626	30676594	0.99119	10933	5588727	0.18058	372	197280	0.0063743	59.4249	0.6431	3.4025	3.53
merged	GSE68355.PGR.MCF7_R5020	557773	225128	149813	315268	49432.4	2.4776	1.3089	0.001	0.0015986	626	30676594	0.99119	57190	20227701	0.65358	1480	557773	0.018022	236.422	1.8182	2.5879	2.7575
merged	GSE60270.MED1.MCF7_E2	55408	22343.5	12972	33544	6300.33	2.4798	1.3102	0.001	0.0015986	626	30676594	0.99119	7025	1544588	0.049907	240	55408	0.0017903	38.3387	0.1806	3.4164	3.5872
merged	ENCSR000DMJ.MYC.MCF7	1182052	474306	292831	691458	123290	2.4922	1.3174	0.001	0.0015986	626	30676594	0.99119	166672	29541888	0.95453	6376	1182052	0.038193	1018.53	3.8533	3.8255	4.0013
merged	ENCSR391JII.RCOR1.MCF7	141440	56644.3	31743	80959	15387.9	2.497	1.3202	0.001	0.0015986	626	30676594	0.99119	10639	3601981	0.11638	379	141440	0.0045701	60.5431	0.4611	3.5624	3.9267
merged	ENCSR465VLK.FOXK2.MCF7	36795	14705.2	6986	26953	5954.48	2.5021	1.3231	0.002	0.0030921	626	30676594	0.99119	2533	840169	0.027147	101	36795	0.0011889	16.1342	0.1199	3.9874	4.3795
merged	GSE46055.KDM5B.MCF7	217813	86318.5	51682	120485	20140.1	2.5233	1.3353	0.001	0.0015986	626	30676594	0.99119	22484	5538833	0.17897	893	217813	0.0070378	142.652	0.71	3.9717	3.9325
merged	ENCSR062HDL.HSF1.MCF7	7965	3151.92	1169	5789	1434.22	2.5265	1.3372	0.006	0.0085455	626	30676594	0.99119	691	216467	0.0069943	26	7965	0.00025736	4.1534	0.026	3.7627	3.6795
merged	GSE45852.HSF1.MCF7_CHX_10UM	14994	5822.79	2780	11130	2644.28	2.5748	1.3645	0.008	0.011059	626	30676594	0.99119	2137	502390	0.016233	70	14994	0.00048447	11.1821	0.0489	3.2756	2.9845
merged	ENCSR912NMR.NONO.MCF7	76781	29402.4	16165	45776	8906.64	2.6113	1.3848	0.001	0.0015986	626	30676594	0.99119	4847	1615950	0.052213	202	76781	0.0024809	32.2684	0.2503	4.1675	4.7514
merged	GSE60270.GATA3.MCF7	5190	1972.96	705	4024	1035.42	2.6297	1.3949	0.01	0.013429	626	30676594	0.99119	936	164533	0.0053162	29	5190	0.00016769	4.6326	0.0169	3.0983	3.1544
merged	ENCSR427BBI.MLLT1.MCF7	108714	40608.1	23385	64251	12679.5	2.6771	1.4207	0.001	0.0015986	626	30676594	0.99119	5937	2423836	0.078317	221	108714	0.0035127	35.3035	0.3544	3.7224	4.4852
merged	ENCSR449UFF.ZKSCAN1.MCF7	185282	68974.2	40076	102166	18826.1	2.6862	1.4256	0.001	0.0015986	626	30676594	0.99119	11535	3981011	0.12863	502	185282	0.0059866	80.1917	0.604	4.352	4.6541
merged	ENCSR000BUZ.PML.MCF7	138766	51186.7	29561	74021	13324.3	2.7109	1.4388	0.001	0.0015986	626	30676594	0.99119	14256	3510995	0.11344	519	138766	0.0044837	82.9073	0.4524	3.6406	3.9523
merged	ERP002305.ESR1.MCF7	333	115.577	0	397	144.111	2.8651	1.5186	0.093	0.10609	626	30676594	0.99119	65	11119	0.00035927	2	333	1.076e-05	0.3195	0.0011	3.0769	2.9949
merged	GSE44737.MBD3.MCF7	266039	85307.2	43482	136076	28629.3	3.1186	1.6409	0.001	0.0015986	626	30676594	0.99119	20563	5314899	0.17173	1009	266039	0.008596	161.182	0.8672	4.9069	5.0055
merged	GSE72249.NR3C1.MCF7	12483	3551.34	594	10771	3199.52	3.5143	1.8132	0.023	0.029059	626	30676594	0.99119	846	289202	0.0093444	34	12483	0.00040334	5.4313	0.0407	4.0189	4.3164
merged	GSE35109.ESR1.MCF7	51082	13534.5	2343	41220	13033.5	3.774	1.9161	0.01	0.013429	626	30676594	0.99119	7211	1134206	0.036647	351	51082	0.0016505	56.0703	0.1665	4.8676	4.5038
