# Supplementary material for: Epigenetic reprogramming at estrogen-receptor binding sites alters 3D chromatin landscape in endocrine-resistant breast cancer
Source: Nat Commun. 2020 Jan 16;11:320. doi: 10.1038/s41467-019-14098-x (PMC6965612; doi:10.1038/s41467-019-14098-x)
Supplement: Supplementary file 9 — Supplementary Data 6 [file 41467_2019_14098_MOESM9_ESM.xlsx]

## Sheet: Sheet1
Supplementary Data 6
Sequencing, mapping and peak calling information for ChIP-seq datasets used in the study.
	MCF7			TAMR			FASR
	Total reads	Mapped reads [%]	Macs2 Peaks FDR<0.05	Total reads	Mapped reads [%]	Macs2 Peaks FDR<0.05	Total reads	Mapped reads [%]	Macs2 Peaks FDR<0.05
H3K4me1	26313772	70.08	75013	34719315	87.38	32388	44539909	87.37	10254
H3K4me3	34584838	89.75	20774	24853306	89.44	19074	48137289	87.37	18478
H3K27ac	36329146	78.59	46501	35932981	88.1	40463	33675069	87.3	26531
H3K27me3	27788690	85.48	6233	28473456	80.09	27427	41452551	85.27	NA
H2AZac	40335571	86.61	5321	39693078	87.2	23401	38049204	86.8	16504
CTCF	NA	NA	NA	14363128	87	30248	55023455	85.84	18767
CTCF rep1 (ENCSR000DWH)	32412076	63.25	56893	NA	NA	NA	NA	NA	NA
CTCF rep2 (ENCSR000DWH)	28385407	76.16	68450	NA	NA	NA	NA	NA	NA
Input	44875024	66.26	NA	18912303	66.72	NA	20027976	63.57	NA
ER rep1 (GSE32222)	22274527	99.22	40373	26690330	99.11	34781	NA	NA	NA
ER rep2 (GSE32222)	22658264	99.09	23113	32136321	99.13	19692	NA	NA	NA
ER rep3 (GSE32222)	29151735	99.18	32866	NA	NA	NA	NA	NA	NA
Input (GSE32222)	20974792	30.93	NA	12017646	89.79	NA	NA	NA	NA
