# Supplementary material for: Epigenetic reprogramming at estrogen-receptor binding sites alters 3D chromatin landscape in endocrine-resistant breast cancer
Source: Nat Commun. 2020 Jan 16;11:320. doi: 10.1038/s41467-019-14098-x (PMC6965612; doi:10.1038/s41467-019-14098-x)
Supplement: Supplementary file 11 — Source Data [file 41467_2019_14098_MOESM11_ESM.xlsx]

## Sheet: Figure 1D
FASR vs. MCF7
Differential interactions LOST in FASR
Gene Name	logFC	FDR
SLC5A5	-1.31284	0.131937
CCDC124	-0.288493	0.270599
KCNN1	-1.3106	0.354512
SCAPER	-0.244835	0.304859
H3F3B	0.503463	0.000760629
WBP2	-0.042187	0.769218
RP11-552F3.9	-2.47884	0.000156895
TRIM47	0.614571	0.00252714
UNC13D	-0.198757	0.471271
UNK	-0.0841003	0.546542
RP11-101P17.15	-4.09297	0.384532
MIPEPP3	-2.29313	0.00064067
LINC00539	-3.39384	0.437966
XPO4	-1.35864	3.23e-10
THSD1	0.279025	0.657311
VPS36	-0.788619	3.91e-08
DSCAML1	-5.71474	5.92e-11
RIMBP2	-5.20792	9.68e-06
RP11-439C15.4	-3.37414	0.0512296
KBTBD11-OT1	-1.43638	0.249674
RP11-439C15.5	-3.98812	0.952579
KBTBD11	-2.62896	7.36e-24
ARHGEF10	-1.79012	1.09e-31
MAFA-AS1	1.1648	0.0823113
RP11-909N17.2	-2.45831	0.699468
7SK	-2.41279	0.155161
MROH6	0.913007	3.99e-05
RP11-661A12.7	-2.7249	0.0351724
NAPRT	0.616151	0.0229826
RP11-661A12.8	-1.80184	0.639614
TIGD5	-0.630092	0.0147423
TSTA3	-0.793449	1.2e-06
RP11-661A12.12	-2.05065	0.498463
BREA2	0.391705	0.128445
RP11-429J17.4	-4.03902	0.332451
CCDC166	0.213684	0.803413
RP11-429J17.5	-2.06385	0.968405
FAM83H	-1.29229	2.41e-14
RP11-429J17.8	-0.905593	0.0166939
RHPN1	-0.506873	0.0081472
MAFA	-1.6499	1.84e-07
EEF1D	-0.720328	4.52e-06
PYCRL	-0.850355	0.000164227
GSDMD	-2.31807	0.0443992
FAM83H-AS1	7.03753	5.15e-11
ZNF707	-0.958805	1.62e-08
MAPK15	-1.09256	0.00801861
RP11-429J17.7	1.03193	0.411334
SCRIB	-0.712883	0.00185263
ZC3H3	-0.710459	5.96e-06
ZNF623	-0.759058	6.98e-08
USP2	-1.21919	3.7e-09
RP11-334E6.3	-3.64624	0.869641
OPLAH	-0.872942	8.98e-05
EXOSC4	-0.806561	0.00378213
CTD-3065J16.9	0.601429	0.501784
GPAA1	-0.637344	0.000457532
RPS11P5	-2.0592	0.0025971
RP11-46H11.11	-0.851996	0.0318706
RP11-46H11.12	-1.20759	0.00216323
RP11-46H11.3	0.610504	0.503119
ZNF605	-0.575267	0.00788443
CHFR	-0.979325	2e-12
GOLGA3	-0.739773	1.64e-08
NOMO3	-0.964402	0.0202773
C8orf12	-0.961752	0.270191
ZNF268	-0.146711	0.418281
LGALS3BP	4.46247	1.79e-70
USP36	-0.579239	2.25e-05
KIAA1731NL	-0.20985	0.899089
TIMP2	-1.28247	5.34e-06
C4orf50	-3.98889	0.0360815
STX10	-0.900299	4.48e-09
IER2	0.40451	0.289633
CTC-250I14.6	-2.80391	0.799287
CTC-250I14.1	-2.75049	0.224565
NACC1	-0.910741	3.29e-07
CTC-250I14.3	-3.72617	0.163934
DLGAP2	-2.1055	0.109575
POLR3E	-1.31517	4.18e-18
CDR2	-1.19582	6.1e-12
LRIG1	-4.17381	1.63e-90
STRIP1	-0.858782	1.35e-08
AHCYL1	-0.601325	2.41e-05
IL21R-AS1	1.41748	0.292148
IL21R	-1.80485	0.0597651
GTF3C1	-1.54692	2.02e-15
KIAA0556	-1.42837	4.33e-13
PKIG	-1.16788	0.000641379
RP13-467H17.1	0.607522	9.32e-05
TSNARE1	-0.390815	0.0255064
RPL8	-0.458182	0.0484992
ZNF34	-0.972972	4.28e-08
ZNF517	-0.65503	0.00038026
COMMD5	-1.04823	5.19e-07
ZNF7	-0.433323	0.00227692
MYL5	-0.248503	0.481634
ATP5I	-0.101884	0.6566
MFSD7	-2.66484	0.00104502
PDE6B	-2.61802	0.0876364
SPPL3	-0.854193	1.16e-09
TMEM255B	-3.53132	5.34e-10
RP11-158I9.8	-0.096302	0.411626
DDX6	-0.921333	2.55e-08
FAM167A	-1.56093	8.94e-09
BLK	-3.78927	0.00629381
RP11-245D16.4	0.804912	0.399714
RP11-78J21.6	-2.91606	0.370106
CKAP2	-1.65911	5.3e-35
RBM4	-0.733381	2.79e-07
RBM14-RBM4	-0.71486	0.00375568
RBM14	-0.441965	0.0106177
CCS	0.0720273	0.612558
FBRSL1	-0.485221	0.00627381
IL4R	-4.09706	7.2e-87
CTAGE10P	-3.76092	0.128853
RP11-638F5.2	-3.4285	0.956974
DOCK9-AS2	-0.78254	0.0517792
DOCK9	-1.52273	5.16e-16
PLK1	-1.42324	2.27e-08
CTD-2196E14.5	-4.09234	0.158716
TPTE2P6	-3.89974	0.95444
F10	-0.148073	0.920465
F7	-3.06607	1.99e-10
SLC2A9	2.38323	0.129888
KCNC4	0.581654	0.0384808
RP4-773N10.4	3.61804	4.47e-07
LINC01397	1.52584	0.161622
RN7SL472P	-4.04226	0.388017
HSP90AA1	-0.73661	0.0011283
GSG1L	-8.7799	1.7e-20
RP5-1074L1.4	1.23219	0.0303676
RBM15	-0.633418	0.000562115
RP5-1074L1.1	-0.441266	0.400236
SLC16A4	1.48467	4.81e-05
RP11-666A8.9	-4.0921	0.332451
ST6GALNAC2	-2.72145	4.4e-67
SNHG16	-0.270373	0.17907
RP11-666A8.8	-1.6563	0.116351
CYGB	-0.336841	0.571239
MAPKAPK5-AS1	-0.616468	9.24e-05
RP11-162P23.2	-3.53878	0.280646
ALDH2	0.685435	0.187398
ZNF10	0.996801	0.000388674
GPRC5B	-2.26461	5.45e-16
RP11-138H8.8	-4.09323	0.208172
UACA	-0.671166	1.6e-05
CTD-3074O7.5	0.0715365	0.765959
PELI3	-0.870931	1.54e-05
MRPL11	-0.164441	0.432276
CTD-2336O2.1	2.15375	0.00513367
CLN8	-0.763924	6.04e-06
MIR8072	1.25043	2.14e-05
SBNO1	-1.5305	1.74e-29
TMPRSS4	-2.71577	2.2e-18
AACS	-1.48829	1.43e-28
RPL29P24	-3.7637	0.695147
POP5	-0.0216991	0.87842
COQ5	-1.3419	1e-21
RNF10	-0.930245	6.72e-13
RBM19	-1.35661	2.25e-12
PSPC1	-0.579349	0.000532783
TDH	-0.279539	0.30476
MAF1	-0.943145	9.26e-09
SHARPIN	-0.235324	0.0870354
KIAA1875	-1.19599	0.000935662
SGMS1	-0.371931	0.0307506
TBX5	-1.33497	0.0066455
STK32B	-1.83574	0.21691
FLT1	-2.04719	7.56e-06
STK4-AS1	-0.30218	0.413268
STK4	-1.09354	8.58e-17
TOMM34	-0.557292	2.03e-05
PABPC1L	-0.251954	0.484159
KIAA1614-AS1	0.286275	0.715602
RP11-46A10.5	0.623792	0.494913
KIAA1614	-0.153781	0.846029
XPR1	-1.00811	5.44e-09
BRI3BP	-1.70228	3.67e-22
RP11-503G7.1	-4.04089	0.625936
RP11-503G7.2	-3.81423	0.684079
SMOC2	-5.27435	7.09e-24
PTPRN2	-2.32398	1.86e-08
TMCO3	-2.45409	5.43e-27
SORCS2	-1.32619	0.000756132
RP11-110I1.12	1.28548	1.67e-05
FOXR1	1.30242	0.273554
SGK2	1.17977	0.0426019
SFSWAP	-0.386537	0.00173321
DLEU1	3.1771	2.22e-06
ATP7B	0.13949	0.371921
SCX	0.808261	0.00921658
BOP1	-0.918581	0.000136148
HSF1	-0.666362	4.04e-05
MROH1	-0.851748	0.00114999
RP11-448G15.1	-4.09261	0.0820059
HECTD4	-0.754627	1.1e-06
C19orf66	2.70513	9.79e-26
ANGPTL6	0.876374	0.15694
TRAPPC9	-1.9255	1.9e-34
SPATA13	1.60469	0.295074
SPATA13	-0.602867	0.000258602
RP11-307N16.6	-2.31275	0.00851978
CHAMP1	-1.01767	1.06e-11
UPF3A	-0.897463	1.06e-10
PPP2R2C	-2.8331	3.6e-68
LINC00365	-0.697477	0.10884
CTD-3137H5.1	-3.63753	0.495574
CTD-3137H5.4	-3.98932	0.176256
ELL	-0.864455	9.1e-06
INTS4	-0.991109	1.59e-10
AAMDC	0.64201	0.00293476
RNF17	-1.01428	0.500468
JAKMIP3	0.614776	0.0181618
DGKH	-0.819664	2.12e-06
KSR2	-1.19054	1.76e-10
RP3-462E2.5	-1.06144	0.507253
MAPKAPK5	-1.32775	1.11e-14
PROK1	0.69687	0.638133
LAMTOR5-AS1	0.342344	0.066251
ABHD2	-3.59143	2.21e-27
RP11-177H2.1	-2.66733	0.0341429
PINX1	-0.335768	0.168927
SOX7	-3.18868	0.523853
ZNF251	-1.12816	3.83e-09
HCAR2	0.123631	0.769629
RP11-324E6.10	-2.51729	0.00133643
RP11-324E6.6	-3.99092	0.383829
HCAR3	-0.631421	0.342574
KNTC1	-0.261346	0.13649
MICU2	-1.28834	8.21e-18
CCDC92	-2.14979	1.26e-25
DNAH10	-2.07944	0.000410676
TMEM132B	-2.19651	0.000878966
ZNF106	-1.61361	2.97e-28
TOX2	-1.42122	2.48e-06
ATP6V0A2	-1.02612	4.59e-08
RP11-57A19.2	2.12652	0.0108951
SBK1	-1.13278	3.86e-14
RP11-88E10.5	-0.368482	0.239996
ATP11A	-0.759773	0.00247428
RP11-728G15.1	-3.76774	0.025204
CABP1	2.48644	0.0190544
CTD-2194D22.4	-3.48668	4.49e-06
IRX4	-3.14168	2.61e-31
CTD-2194D22.3	-0.956486	5.2e-05
ZNF26	-0.1479	0.365246
ZNF84	-0.257614	0.171953
PLEC	-1.13334	1.15e-08
ATP8A2	-0.126659	0.645498
PCCA	-1.45366	1.64e-21
RP11-111M22.4	-1.60973	0.0337498
RP11-111M22.5	-3.38288	0.334231
PRKRIR	-1.03981	2.17e-13
RP11-111M22.2	-0.703207	0.0268689
ST13P4	-3.01161	0.665443
IL16	0.952765	0.0905189
ADA	-0.652641	0.00914112
ST6GALNAC4P1	-3.93653	0.624687
VPS33A	-1.06579	6.07e-15
DIABLO	-0.881929	2.3e-10
RP11-512M8.5	-0.0324336	0.0358256
RP11-512M8.11	-3.72088	0.912343
CLIP1	-0.585367	6.52e-05
RP4-735C1.6	-3.89564	0.213174
CTD-2012K14.6	-2.6112	0.0643612
CTCF	-1.01941	8.99e-13
P2RX7	-4.34036	1e-07
MSRA	-0.715038	0.00589287
RP11-981G7.6	-2.00459	0.341784
RP11-981G7.1	-3.17339	0.619748
PRSS51	-4.03638	0.332451
WDFY2	-0.717146	7.08e-05
TRIM13	-0.897749	1.01e-06
KCNRG	-1.30358	0.0106617
DLEU2	-2.3575	2.12e-24
RPL23AP67	-3.52507	0.175927
ZNF891	-0.65273	0.00653748
CTD-2140B24.6	-3.939	0.15495
KCNK15-AS1	0.228879	0.00109075
LINC01260	-0.686577	0.00803076
RASA3	-2.89287	1.24e-73
CYP11A1	5.18202	8.31e-06
TENM4	-7.94598	1.72e-17
LINC01257	2.20014	0.0449555
GPR133	0.997497	0.00550207
HRK	1.5594	9.8e-10
RNFT2	-0.0755579	0.781101
RP11-540K16.1	3.12198	0.0733296
LARP6	0.0994319	0.759176
PTK2	-1.04161	9.7e-14
SNORA49	-2.61073	0.0881983
EP400	-1.12022	1.19e-14
KNOP1	-1.23829	1.39e-18
AC002550.5	-4.09116	0.159172
C16orf62	-1.47867	9.91e-26
IQCK	-0.880732	1.8e-05
RP11-33N14.3	-3.59918	0.472711
RP11-33N14.5	-3.85391	0.0852908
RFC5	-1.02634	1.12e-10
WSB2	-0.346133	0.0415643
SCARB1	-1.5584	1.54e-19
LINC01234	-1.46546	0.255013
RP11-972P1.7	-0.0209844	0.0142008
SETD8	-0.901309	3.16e-10
RILPL2	0.284237	0.156261
RILPL1	-0.907527	7.05e-09
SNRNP35	-0.747114	3.25e-05
RP1L1	-0.624461	0.419186
CDC42P3	-3.94729	0.229243
LY6E	-0.0508928	0.769878
C8orf31	-3.81338	0.803227
RP11-273G15.2	0.774902	0.245582
P2RX2	-5.8414	1.01e-48
RP13-554M15.5	-1.65101	0.103666
PXMP2	-0.707654	0.00493986
PXMP2	-3.60102	0.634854
POLE	-0.618793	3.29e-06
RP11-417L19.4	-2.9691	0.024526
RP11-417L19.6	-0.446659	0.120261
PUS1	-1.3999	2.18e-15
ULK1	-1.58805	9.72e-14
ACAD10	-0.949428	1.75e-13
ATXN2	-0.694629	4.64e-05
TPTE2P1	-2.75021	0.0822856
NCOR2	-2.59531	1.21e-37
MLXIP	-0.999039	4.32e-13
LRRC43	-5.70799	2.82e-08
WBP4	-1.0126	3.78e-11
ELF1	-2.06144	9.7e-30
GAPDHP52	-3.75874	0.95444
ZDHHC20-IT1	-3.93791	0.975434
ZDHHC20	-2.07677	1.25e-46
ZFAT	-0.780443	1.41e-06
GLI4	0.222217	0.226476
RP13-582O9.5	-0.72321	0.000100753
RP13-582O9.7	-1.8519	0.257312
RHPN1-AS1	-2.34037	1.23e-29
TOP1MT	-0.822665	3.45e-10
ZNF696	-0.381348	0.174633
ZFP41	-1.10708	4.36e-09
ZFP41	-0.952982	0.0558778
CDADC1	-0.753251	0.000688501
RP11-331D5.2	2.99378	0.0588677
SCARNA13	2.59142	8.83e-05
SNHG10	3.67324	0.08914
GLRX5	-0.0591803	0.79021
ELMSAN1	-1.29363	1.84e-10
CPPED1	-0.928305	3.89e-06
LATS2	-0.226243	0.173952
GALNT9	-6.39968	3.74e-07
ALOX5AP	-4.03451	0.00452215
ARRDC2	-0.120119	0.511075
AKR1C3	3.15345	3.96e-11
AKR1C2	2.15969	2.41e-07
AKR1C1	0.201037	0.708025
RP11-642A1.3	-1.70931	0.00207198
CTD-2014D20.1	-3.64111	0.90446
AGO2	-1.93689	5.2e-32
KPNA3	-1.91062	9.94e-35
MMP17	1.00283	8.04e-05
RP11-417L19.2	-0.612284	0.00154427
GRK1	-3.80659	0.0206786
SCRT1	3.0855	0.00171202
DGAT1	-0.567545	0.000336657
EDC3	-0.62572	7.22e-07
CLK3	-0.121029	0.411335
RP11-120K24.5	-2.23744	0.854909
RP11-120K24.4	-2.38719	0.998174
MCF2L	-0.641054	0.00184087
RPL37AP1	-3.99326	0.529542
TTPAL	-0.777806	3.18e-09
DHX37	-1.56042	4.77e-19
UBC	-0.632103	0.000123092
ZNF664	-1.58574	2.41e-29
FAM101A	-2.6153	0.0792034
RP11-214K3.25	-3.06854	0.566891
MR1	-1.13845	0.00120236
IER5	0.263558	0.182934
STX6	-1.46821	2.07e-29
SLC39A4	-0.470253	0.0844111
GS1-393G12.14	-2.34457	0.423937
CPSF1	-1.00419	1.55e-10
RP11-76C10.6	-3.89171	0.95646
LINC00552	-1.42407	0.275591
RP3-453C12.14	-2.07529	0.31747
SDC4	-0.900733	7.83e-09
Sep-09	-1.63048	5.83e-22
GSTM5	-3.09576	0.000349294
GSTM1	-3.25463	3.87e-05
GSTM2	-1.18778	0.0769081
ZMYND8	-1.10295	1.66e-18
XYLT1	0.400775	0.124312
RP11-21A7A.3	-1.6279	0.0468057
MACROD1	-0.219921	0.530439
FBXW8	-1.24441	3.2e-16
CTD-2517M22.14	3.55355	0.284908
MFSD3	-1.86224	2.84e-15
CTD-2517M22.17	-1.28765	0.206634
RECQL4	-0.232542	0.130263
C8orf82	-0.49839	0.00497443
PPP1R16A	-0.527028	0.0114849
LRRC24	0.339757	0.225959
GPT	0.0904769	0.789191
ARHGAP39	-0.995696	2.53e-07
USPL1	-0.555123	0.0127188
HMGB1	-0.781733	0.00012245
BAI1	-1.02899	0.000445802
EEF1DP3	-3.48075	0.00364889
C1QTNF9	-1.84326	0.226386
CRMP1	-2.10754	0.0663404
RP11-15J22.8	-3.93892	0.15548
ZCCHC8	-0.160441	0.288302
DBNDD2	-0.711835	0.0017094
SYS1-DBNDD2	-0.645133	0.0118001
PIGT	0.120273	0.454696
TTC36	-3.11986	0.0367286
TMEM25	-5.43778	2.82e-50
RP11-770J1.3	-3.16951	0.0100203
IFT46	-0.252222	0.143791
KMT2A	-1.20596	1.92e-13
LNX2	-1.93209	1.24e-36
RP11-299M14.2	-3.94088	0.95444
PUF60	-1.33404	2.09e-13
EPPK1	-0.321466	0.203285
NRBP2	0.14788	0.654363
RP11-15J22.5	-1.6563	0.167321
RSRC2	-0.52434	0.00410481
RP11-972P1.10	-3.68129	0.557637
RP11-972P1.11	-1.61399	0.923623
TMED2	-1.40056	1.24e-16
RP11-486O12.2	1.11194	0.287036
JAKMIP1	-6.45315	5.68e-25
AC002985.3	-3.52573	0.115435
COPE	-0.312849	0.157963
RP11-686G8.2	-2.38141	0.57799
CEMIP	-0.577046	0.0889796
RP13-507P19.2	-3.33583	0.0231054
ASNSP3	-3.59428	0.108065
RP11-12G12.7	-0.508732	0.0195616
RP11-271M24.2	-2.53885	0.109858
MTMR6	-1.33498	6.59e-12
NUPL1	-1.21051	7.05e-19
UPK2	3.77884	2.43e-32
BCL9L	-1.20401	9.44e-08
RN7SL688P	-3.93661	0.961907
RNF34	-1.16889	1.5e-10
KDM2B	-1.6521	1.29e-35
ABLIM2	-1.48946	5.85e-08
LINC00663	0.673372	0.380365
CTC-559E9.6	-0.929723	0.839211
FXYD6	-1.27498	0.000936495
RP4-781B1.5	-0.203234	0.058149
KCNK15	-0.389433	0.263311
RIMS4	-1.61505	6.03e-20
YWHAB	-1.41044	9.88e-24
AGPAT5	-1.47402	1.54e-22
GPX1	1.04439	0.108121
RP11-666O2.4	-4.09265	0.159172
SULT1A1	-0.136764	0.458129
NPIPB8	-0.0580751	0.950431
KL	0.60065	0.651191
DDX51	-0.173131	0.184876
EP400NL	4.92289	1.6e-06
PCNPP1	-1.81253	0.841384
BRAP	-0.745119	1.26e-07
RPSAP54	-2.0387	0.137084
SNX29	-1.36005	3.95e-14
AMICA1	1.10713	0.389449
KCNJ12	0.13195	0.883965
RP11-770J1.5	-3.6803	0.557184
RP11-770J1.7	-3.99056	0.21494
UBE4A	-1.02123	1.3e-09
ATP5L	-0.168714	0.429164
AC156455.1	-0.470057	0.621048
BCL7A	-0.886998	3.16e-09
XKR6	-5.17579	3.06e-11
IGHG1	-1.98523	2.2e-05
TBC1D27	-3.84689	0.00326856
GUCY2D	1.73519	0.264755
TP53BP1	-1.62903	2.35e-15
STARD9	-1.19378	0.000646847
AC002550.6	-3.20014	0.863841
SLC35G5	1.11196	0.215868
MTMR9	-1.37833	5.91e-14
RP11-307C12.13	-2.59403	0.721076
PMVK	-0.538515	0.00163842
B3GALTL	-1.47611	7.69e-10
KCNC4-AS1	-3.84274	0.382134
SLC6A17	1.92967	0.0169264
CPLX1	0.108203	0.80136
EYA2	-0.549027	0.00604277
FAM174B	-0.300586	0.0622009
ARHGAP17	-1.09499	4.19e-16
PARP10	5.10327	2.95e-41
RP11-775C24.4	-3.46965	0.179
C15orf26	2.51263	4.02e-07
CUX2	-2.31013	3.54e-05
RP11-10O17.1	1.9236	1.98e-08
UBL7-AS1	-0.674105	0.00342251
RP11-10O17.3	-3.67911	0.680739
RP11-128L5.1	-0.698515	0.677908
FTH1P7	-0.88762	0.00435182
DHRS12	-1.34862	1.23e-09
SNORA74B	1.84857	0.022525
ATP6V0E1	-0.121771	0.339846
ARC	-2.08273	1.32e-18
THEM6	-0.671236	0.000533223
SLURP1	-4.10312	2.14e-07
JRK	-1.2983	3.08e-11
CTD-2292P10.4	0.243007	0.501759
PSCA	0.130782	0.700427
LPAR6	-7.93444	3.58e-08
RB1	-1.97803	9.34e-39
INF2	-1.12292	3.53e-11
RP11-87C12.5	0.729598	0.00224849
WDR66	-1.12922	0.00257975
ZNF250	-0.870382	1.56e-06
ZNF774	1.61641	1.08e-13
COG7	-1.11509	2.74e-17
SCNN1B	-2.72266	6.79e-13
VWA3A	-0.680752	0.562421
DNAI2	-1.83081	0.221312
RP11-158L12.4	1.40356	0.625413
PCGF3	-1.12575	6.35e-18
SLC25A26	-1.73515	1.88e-10
ARID3B	-0.0221911	0.925264
CTD-2246P4.1	1.69066	0.27021
MFSD11	-0.789077	3.92e-06
AC061992.2	-3.64045	0.0669332
RP11-248G5.8	-0.0232912	0.376061
TPTE2P2	-0.590943	0.0106843
GPR139	-7.5108	6.32e-11
RP11-112H10.4	-0.526967	0.123032
Sep-04	-0.319275	0.380903
MTMR4	0.0107802	0.938266
SPATA5L1	-1.07038	3.49e-07
C15orf48	1.17435	0.0145199
GATM	0.748611	0.12811
RP11-519G16.3	-3.44525	0.0114429
RP11-87C12.2	-1.78411	0.546368
STRA6	5.45232	4.58e-52
TNRC6C	-0.573813	0.0126309
MGAT5B	3.49955	8.11e-65
KCNK9	-1.97564	0.00244091
RP13-977J11.2	-1.441	0.000324225
RP13-977J11.8	-3.44815	0.299967
RP13-977J11.3	-3.94567	0.930616
ARHGEF7	-0.707168	2.35e-05
LARGE	-2.08381	5.04e-17
PARN	-1.1049	6.82e-18
CTB-193M12.3	-3.89185	0.020566
NDE1	-1.74488	4.96e-18
TEX29	-0.0558366	0.953349
CCDC33	-0.216972	0.873466
TUBGCP3	-1.32348	2.57e-18
UBE2G1	-0.889196	2.41e-11
ABCC1	-1.96299	1.09e-16
LINC00475	-1.4468	0.177233
C4orf48	-0.282104	0.640389
NARS2	-1.15589	2.68e-15
CTD-3154N5.2	-2.26655	0.695064
SUGT1	-1.07299	2.03e-11
NXN	-0.722765	1.9e-05
ABCC6	1.81976	3.77e-07
FBXL6	-0.671559	2.11e-07
TMEM249	-1.01941	0.474654
TMEM249	-0.359547	0.415693
SLC52A2	-0.888639	4.32e-05
ADCK5	-0.565423	0.000989242
NOS1	-5.90276	3.01e-07
NOS1AP	-4.44236	1.96e-43
RP11-1134I14.2	-4.04062	0.95444
BMP7	-2.45357	2.96e-47
RP4-813D12.3	-0.967693	0.788657
PTPRJ	-1.2636	1.21e-08
MED13L	-2.47362	3.14e-58
TBC1D16	-2.85965	5.84e-77
FGFRL1	-3.00787	2.64e-65
SUDS3	-1.35286	1.1e-22
RPS12P26	-3.18408	0.325543
SEMA4B	-1.05535	5.3e-08
DNMT1	-0.857867	3.31e-08
CTD-2194D22.5	-4.09295	0.0823792
RP11-338K13.1	-3.89091	0.00959935
ACSM5	-3.13378	0.03846
RP11-139H14.5	-3.57262	0.0174647
LCP1	-0.661046	0.0029727
CTD-3203P2.3	-4.04001	0.159172
KDM8	-1.01952	2.35e-06
CTD-3203P2.1	-1.74026	0.817629
FLJ21408	-2.4542	2.68e-08
NSMCE1	-0.677714	1.42e-07
MAGI1	-2.19369	1.03e-47
DHX40	-0.889001	2.38e-11
CALR3	0.422883	0.736206
CTD-3222D19.2	-3.89175	0.15839
C19orf44	0.144385	0.491611
RP11-495K9.3	4.8988	7.66e-05
FCHSD2	-0.800176	1.7e-07
RP11-897M7.1	-3.52046	0.00392553
ZNF16	-1.04307	7.95e-09
XPO6	-1.60325	6.59e-28
SDR42E2	-3.71837	0.47226
SMG1P1	3.43231	0.0129965
RRN3P3	2.20963	0.33774
RPTOR	-1.71389	9.2e-29
CCDC40	-1.7419	8.74e-06
TAOK3	-0.75286	5.87e-08
HTT	-1.23477	1.85e-17
SH3TC1	-2.10529	9.27e-20
RP11-230F18.5	-1.03861	0.000958222
DCUN1D2	-0.563457	0.0101812
C8orf33	-0.468398	0.00316076
PHKA2	-0.0311668	0.843485
WISP2	-1.56423	7.52e-06
TMED10P1	-3.99145	0.610602
ZNF252P-AS1	-0.505064	0.23284
ZNF252P	-0.699852	0.000165478
RAD51B	-0.34198	0.0590616
MYEOV	-5.36873	2.13e-29
MTUS2	-4.73774	5.16e-10
TMEM120B	-1.61882	7.55e-08
RP11-172H24.4	4.31389	3.43e-19
RP11-261P13.5	-3.38822	0.474371
IFT88	-0.992407	7.51e-11
IL17D	0.414049	0.163807
GAS6-AS2	-0.478156	0.238676
GAS6	-0.0771287	0.717769
RP11-728F11.4	-1.86254	4.51e-06
LINC00511	-2.05519	4.66e-05
GTF2H3	-0.996134	6.92e-12
EIF2B1	-0.972013	5.89e-11
DDX55	-0.403457	0.00721043
RP11-102K13.5	-0.573272	9.68e-12
NDUFA10	0.0931563	0.574848
GAK	-0.891618	2.38e-10
UPF1	-0.420379	0.0302799
CERS1	-0.610353	0.000187373
GDF1	1.12027	0.0105123
CDCA4	-0.626346	0.00161446
SEC14L1	-0.661079	5.85e-06
CTD-2541M15.4	-1.61412	0.0809231
MCPH1	-1.49309	6.12e-17
CTD-2541M15.1	-2.76186	3.9e-05
RP13-977J11.9	-4.09509	0.95444
WASF3	-2.59912	7.32e-48
SOX7	-0.974991	0.268521
CYP4F23P	-0.910281	0.0538603
MYH11	-0.873846	0.251222
GSTM4	-1.98302	2.49e-32
HNF4A	-2.35201	0.0370304
UBAC2	-0.777851	4.08e-10
AFAP1-AS1	-0.70888	0.541464
AFAP1	-0.914154	5.31e-10
RP11-567P19.1	-3.85569	0.546065
NTN1	-2.59195	4.32e-19
ACER3	-0.0238628	0.874955
MIPEP	-2.35319	1.1e-28
SV2B	2.21005	0.000463957
COL4A1	-0.595222	0.5622
IDUA	-0.378179	0.241632
RP11-240G22.4	-3.75993	0.324056
RPS7P10	-1.75044	0.494049
CTD-2337I7.1	-3.12896	0.0455682
PSMB6	-0.599469	0.00175763
RP11-81A22.4	-4.09169	0.332451
GLTPD2	0.274316	0.6933
VMO1	-0.0473058	0.873855
ST3GAL1	-2.84496	2.28e-26
RP11-60L3.1	-2.95828	0.643099
LINC00327	-5.55872	2.16e-07
CPAMD8	1.39685	4.84e-14
ATP5EP2	-2.44031	0.373164
UVRAG	-0.709682	7.51e-07
GMPSP1	-3.08772	0.436686
AC005785.2	-3.147	0.985146
AKAP8	-0.672629	2.58e-06
AKAP8L	-0.526719	5.69e-05
DENND3	0.474813	0.0267685
RP11-88E10.4	-0.70403	1.97e-05
FGF19	-5.23879	0.000668184
GSTM3	-2.48871	3.19e-24
RP4-735C1.4	-2.23754	8.15e-07
PDE4A	-1.1478	1.14e-05
CDC37	-0.571671	0.000177851
CRTC1	-0.301397	0.121126
TPRKBP2	-3.85297	0.368832
CTD-3064M3.4	-3.01851	0.121421
GPR20	-1.54829	0.0114737
PTP4A3	-1.66424	1.37e-13
DNAH3	0.241998	0.608191
GAS6-AS1	-1.46151	1.21e-10
RP11-297N6.4	-1.7136	8.67e-07
FDFT1	-2.16478	5.03e-41
RP13-941N14.1	-2.41768	0.00679449
RP11-95G6.1	-3.75836	0.00454957
SLC26A1	-7.11986	4.04e-35
DGKQ	-1.54158	5.78e-12
NPTN	-1.16055	2.03e-12
POLR1D	-0.73303	1.02e-07
POLR2M	-1.24591	5.34e-15
THSD4	-5.0673	1.43e-80
CBL	-1.43192	6.28e-14
PDE4C	-0.501747	0.301992
UBR1	-1.08991	1.27e-06
ZMYM2	-1.97718	1.32e-46
IFT81	-1.32369	1.96e-13
DICER1	-0.424333	0.00368245
KHDRBS3	0.32779	0.170175
RP11-774O3.3	0.414308	0.0278805
ACOX3	-0.206402	0.210617
ERGIC1	-0.273798	0.0743506
PML	0.547365	0.000404059
CTD-2369P2.12	4.43468	0.0583591
AC114271.2	1.60873	7.63e-05
RAVER1	-1.6275	4.1e-07
ICAM3	-0.0877454	0.712497
RP11-334C17.5	2.86421	0.652087
CARD14	0.0661433	0.737938
SGSH	0.0476456	0.730356
C12orf49	-1.78909	1.4e-23
CAMKK2	-1.10342	3.96e-18
FKBP8	-0.35451	0.0814541
AC005253.2	-3.94046	0.759539
KXD1	-0.560751	0.00043853
CANT1	-1.01434	1.35e-06
AC141928.1	1.44284	0.0328087
ADRA2C	0.451588	0.0271287
PI3	0.709678	0.623085
TMPRSS13	-0.405967	0.0517318
WFDC3	-1.10319	0.258678
GAB2	-2.14957	1.08e-22
SCNN1G	-3.67294	3.42e-08
GATA4	-12.4193	1.49e-67
AP1M1	-0.539735	0.00164755
VSIG10	0.148219	0.293283
PPIP5K1	-0.603194	0.00150663
GLT1D1	-3.11328	0.0387332
BNIP3P9	-3.41918	0.0116132
MYZAP	-5.17113	1.32e-25
GCOM1	-4.62974	6.88e-20
TFDP1	-1.36736	1.45e-12
RP11-216P16.8	-3.24047	0.000947
OASL	2.00912	1.97e-13
TRMT44	-0.217946	0.205068
UBL3	-1.99112	8.89e-28
BIRC5	-0.396995	0.0903356
TMEM235	0.579345	0.676607
RP11-285E9.6	-1.90608	0.00829831
GOLGA6A	0.992603	0.276412
ISLR2	0.968229	0.352709
TNFRSF19	-8.49482	1.04e-24
RP13-554M15.7	2.12556	0.171661
SERPINA1	-9.3609	4.29e-48
SPAG17	1.62676	0.00150956
SLC22A20	1.24553	1.03e-07
CAPN1	-0.101206	0.562483
SPIDR	-0.879344	8.45e-11
MTIF3	-0.905967	1.76e-06
GTF3A	-0.405867	0.0899029
EIF3G	-0.492317	0.000830395
P2RY11	0.566713	0.0468514
PPAN	-0.474131	0.00782084
PPAN-P2RY11	-0.274898	0.777253
RBPJ	-1.11709	1.3e-14
RP11-689P11.2	-2.34304	0.920865
NUPR1	-0.829465	0.00293723
DNAJA4	-0.993969	1.2e-08
WDR61	0.379263	0.0121368
ANAPC5	-0.712381	3.58e-08
CTD-2517M22.16	-3.99046	0.111951
CYHR1	-0.227268	0.183021
FOXH1	-0.515657	0.205712
KIFC2	-0.136205	0.582783
RFXANK	-0.215941	0.176559
NR2C2AP	-0.543214	0.000802512
NCAN	0.642242	0.51896
SHISA9	0.00706016	0.975986
AC005785.5	-2.66245	0.1959
AC006128.2	-2.95305	0.20997
SLC44A2	0.135847	0.339014
JPH2	-0.134239	0.766902
ZBTB42	-0.919855	1.01e-07
RP11-477I4.4	-0.849078	0.628499
AKT1	-0.441642	0.00358352
FAM53A	-1.24923	0.000140622
ABR	-1.47407	4.7e-18
GRINA	-0.333309	0.058383
HOOK2	-1.09365	6.21e-06
MAST1	-0.0293817	0.884065
LPHN1	-1.09008	2.28e-14
CTB-55O6.12	1.1833	0.000788594
MPHOSPH9	-1.50259	1.15e-12
MYRF	-1.77493	0.000295564
DAGLA	-0.166791	0.440151
NAT8L	-1.91154	1.94e-15
POLN	-0.551168	0.382296
AURKA	-0.599365	0.00604354
FAM210B	-0.799642	1.12e-08
RP11-756A22.7	-1.88843	9.52e-05
CENPJ	-0.661219	1.04e-05
RCOR2	-2.11927	1.16e-24
MARK2	-0.614947	0.00030407
KATNAL1	-0.902668	2.25e-06
C1QTNF1-AS1	1.16346	0.389257
ENGASE	-0.148456	0.61185
C1QTNF1	-0.331967	0.782852
CTD-2196E14.6	-0.136903	0.939277
UBFD1	-0.893357	3.99e-10
SLC13A3	-4.5557	1.5e-26
ADPRHL1	-1.13788	4.84e-08
PSMD9	-0.95787	3.45e-07
FNDC3A	-1.65504	6.38e-26
RP11-49O14.2	-3.30047	0.332642
RP11-54O15.3	-4.09573	0.615766
C9orf3	-1.46469	5.27e-26
RP11-43A14.1	-3.98693	0.186413
ERICH1	-0.422208	0.0222626
WDR1	-1.39303	1.03e-16
ENDOV	-0.929055	2.43e-09
CTD-2047H16.4	0.0745627	0.848461
SLC45A4	-0.641287	0.00104458
MAP2K3	-0.52354	0.000727256
ZDHHC11B	0.880166	0.168074
SPG20	-8.17753	1.52e-176
GGA2	-0.765935	4.94e-09
RHOF	-3.36497	1.01e-63
LINC01089	-1.60541	0.00419461
RP11-347I19.8	-3.93861	0.129408
RP11-495K9.6	-4.09445	0.762209
MYO15B	5.15483	0.851827
WWC3	0.570765	8e-05
PTPRT	0.232129	0.761382
RP11-592N21.2	-4.03899	0.406273
RP11-592N21.1	-2.17683	0.818951
MED9	0.281316	0.15517
SLC25A45	-0.169548	0.616569
RP11-214K3.21	-2.62576	0.483627
RP11-214K3.20	-2.92073	0.48731
RP11-214K3.18	-3.75839	0.604627
RP11-214K3.19	-3.09395	0.933979
EEF1DP1	-3.07783	0.00666654
MIR1199	-0.184788	0.359174
NLRP1	-0.63888	0.275854
GJA3	-0.444715	0.195787
TK1	-0.453881	0.0849545
AFMID	-0.147417	0.369565
MKL2	-0.952921	4.74e-08
TBC1D2B	1.32555	3.28e-12
DNAJC3-AS1	-0.722966	0.00626008
DZIP1	1.64861	0.27652
RAI1	-1.33816	2.81e-13
SULF2	-1.24589	4e-20
STX2	-1.43389	8.15e-15
LDLR	-1.43342	1.24e-06
SPC24	0.1064	0.602621
MRPS31P4	0.150597	0.000515308
RP11-78J21.7	0.475628	0.00147244
RP11-93H24.3	-0.887406	0.0289169
RP1-29C18.10	-3.94228	0.127883
RP11-75C10.6	-2.82843	0.979962
CDC42BPB	-1.27071	5.2e-12
TEKT3	-1.63825	0.124714
AGGF1P2	-2.30574	0.79004
MAST3	-0.91636	3.02e-09
IL12RB1	-3.12676	0.0387868
RPH3A	4.39983	0.00349917
RP11-98L4.1	-3.89687	0.771093
SHROOM2	-2.64064	5.2e-56
CTD-3064M3.7	-0.264483	0.695473
ISLR	1.05618	0.427603
TFAP2C	-0.371911	0.0103778
CILP2	0.151445	0.787419
ATF6	-1.14273	6.15e-07
FAM124A	-1.51797	0.000633426
PPP1R14C	2.56519	1.66e-14
GRTP1	-1.11232	1.69e-11
CTBP1	-0.58615	0.000499733
SPON2	-0.868195	0.0844346
ADRBK1	-0.0109492	0.947418
LETM1	-1.01034	3.15e-14
SUCLG2-AS1	-1.74804	1.51e-05
FAM65C	-4.38885	3.47e-66
KIAA0195	0.497301	0.0137777
RP11-440L14.4	-3.18468	0.930351
RP11-440L14.1	-0.653648	0.0278031
MATN4	0.683905	0.309344
LINC00882	-2.87053	0.000142849
RFXAP	-0.489777	0.0376263
PARK2	-6.7309	5.53e-12
CRYM	-1.65849	0.0646576
CRYM-AS1	-1.14473	0.173102
TONSL	-0.517425	0.00123469
FAM120B	-0.758447	6.51e-07
TCL6	2.38014	0.0397346
RP11-768F21.1	-3.89241	0.106786
SLC7A1	-1.6835	8.07e-23
IFI30	1.26548	6.29e-13
PIK3R2	-1.16696	5.07e-13
PIK3R2	0.440028	0.4512
UBL7	-0.171394	0.321567
OCEL1	0.0771569	0.691082
USE1	0.264631	0.159667
NR2F6	0.0867737	0.702164
MYO9B	0.0423327	0.779443
GALK1	-0.483305	0.0204726
RP11-158I9.5	-3.33746	0.00185497
CXCR5	-0.179232	0.880739
CDC16	-0.799089	1.75e-09
CYTH1	-0.954484	4.01e-07
AC007787.3	-3.85309	0.117843
NFIX	-1.02519	1.16e-05
RP11-867G23.10	-4.09175	0.332451
SLC29A2	-0.471773	0.000812537
RP11-867G23.8	-0.19864	0.587564
PGM2L1	-1.67135	1.47e-09
CTD-2049O4.1	-3.93893	0.0768774
RHBDF2	-1.64745	1.59e-15
IL10RA	-4.65988	1.42e-05
AF131216.5	0.446654	0.269994
CYC1	-0.738281	0.000600378
ASAH2	0.183214	0.51259
UBE3C	-0.788576	1.07e-08
CTAGE3P	-0.957777	0.749202
HGH1	-0.870804	1.82e-06
PIAS4	-1.23711	1.37e-10
WFS1	-1.15175	1.2e-08
AC009403.2	-0.527281	0.0431203
ISYNA1	-0.285015	0.0847416
SSBP4	-0.65398	0.00542175
RP11-91P24.6	-3.8482	0.929695
FKSG56	-4.09473	0.95444
IARS	-0.914908	1.52e-07
RP11-45A17.3	-2.93248	0.0917199
DNAH17-AS1	-2.99234	0.923319
PGS1	-0.88977	1.09e-06
DNAH17	-1.72562	0.0057632
RP11-351M8.2	-3.67482	0.906884
SERINC3	-0.572261	0.00164301
ATP6V0D1	-0.99563	1.8e-06
ZNF140	-0.614274	0.000850845
INTS6-AS1	-0.312465	0.00243406
CEP164	-0.426731	0.00404483
RPS27P25	-2.82954	0.341
MSI1	-0.397646	0.0272737
RP11-365P13.5	-2.86896	0.954163
ANKRD10	-0.11751	0.454746
RP13-554M15.8	-1.7002	1.35e-06
RP11-351M8.1	-3.98699	0.966689
OGFOD1P1	-3.89385	0.373828
MLNR	-4.05684	0.0116802
CLMN	0.666135	0.000237955
ZNF849P	-1.21917	0.023248
HEATR4	3.15386	6.71e-07
PCAT29	-3.44995	0.333826
GALNS	0.328156	0.162496
CAPN3	-0.583021	0.56364
RP11-120K24.3	0.709475	0.706568
MCF2L-AS1	0.7371	0.157732
RP11-417L19.5	-2.36768	0.00295874
COX8A	0.22728	0.372518
UTP14C	-1.90318	3.43e-12
ALG11	-1.9128	5.64e-11
NEK5	-0.305088	0.36576
RP4-814D15.2	-3.68099	0.935542
AC005197.2	-4.1006	0.129852
FAM109A	-0.976131	7.92e-08
CUL4A	-1.18087	2.5e-18
RP11-697E2.11	-3.7637	0.00748482
Metazoa_SRP	-3.76262	0.965218
GOLGA2P8	-4.04321	0.774194
RP11-697E2.12	-2.95469	0.0937588
LAMB2	-0.050083	0.852447
SULT1A2	-0.340818	0.211892
CCDC101	-0.318773	0.0711165
NATD1	-1.65571	1.92e-07
AB019441.29	-2.15064	0.0868616
IGHG3	-2.81741	3.65e-06
IGHM	-3.35319	0.00469298
CNTROB	-0.347024	0.00509229
AF131216.1	-2.31931	0.00939954
KCNN3	-0.241271	0.815351
ANKRD26P4	-3.9385	0.203752
CDH22	0.302665	0.790315
SLC8B1	-1.26096	1.61e-08
NOC4L	-1.14303	3.86e-07
ZNF334	0.402012	0.0832139
SH2B3	-2.79064	2.42e-29
MRPS31P5	-1.75015	2.97e-06
RNF43	0.298875	0.245571
BZRAP1-AS1	0.0713968	0.857437
HSH2D	0.480861	0.0172903
CTD-2231E14.8	-3.76718	0.952848
RAB8A	-0.633715	0.000503193
RNLS	1.01461	3.76e-07
ZZEF1	-0.331509	0.0294377
SPTLC1	-1.0403	6.69e-06
FGFR3	-1.06084	6.19e-07
SEMA7A	2.26326	1.92e-16
FAM57A	-0.299002	0.0851177
VPS53	-0.788842	1.76e-08
GS1-393G12.12	-2.97035	0.482141
OSER1	0.558208	2.03e-05
CCDC71	-1.26489	4.64e-15
KLHDC8B	-3.7148	8.95e-38
RP11-694I15.7	-1.79712	0.00034533
RP11-353N14.4	-2.2595	0.0824861
RP11-353N14.5	-0.421222	0.49483
EEF2	-1.31505	4.79e-13
ANKRD24	0.888052	0.150846
CPB2-AS1	1.56723	0.00342129
ZNF663P	-3.59715	0.733348
ELMO2	-0.587347	3.66e-05
MAGI1-IT1	-2.49801	0.833416
LPO	-1.4451	0.250122
MKS1	-0.148285	0.259644
EPS15L1	-1.46908	7.33e-29
PDE2A	-1.624	0.00804992
EFS	-5.02064	4.8e-19
SLC22A17	-0.730355	6.97e-05
CTD-2357A8.2	-4.09141	0.959602
CTD-2047H16.3	-3.7552	0.502851
RNF213	-0.893529	1.5e-07
CTD-2529O21.1	-2.91185	0.437143
CDKL5	1.17271	8.11e-05
RP11-757G1.6	4.29839	0.00259344
FBXO21	-1.28226	1.02e-19
SLC35C2	-0.404237	0.00791343
C14orf79	-0.506284	0.000728534
AHNAK2	-3.04768	1.04e-35
RP11-642A1.2	-2.15238	0.121889
CYP4F22	-4.60305	8.56e-23
AMPD2	-1.47639	2.34e-29
PIK3R5	-1.6294	0.00422263
IQGAP1	0.849482	1.09e-05
TMEM175	0.241458	0.153349
ALOX15	-1.02556	8.49e-09
WISP1	-3.13378	0.03846
SACS	-1.81333	2.72e-21
BRD4	-0.987847	1.05e-10
TYK2	-0.381526	0.020123
CTD-3064M3.3	-1.7781	0.0144524
DCUN1D3	-0.657849	0.00256756
ERI2	-1.11425	5.72e-12
CCDC88B	0.0617416	0.821513
EBI3	-0.958244	0.491814
SIRT6	-0.188144	0.334073
MRPL57	-0.744743	0.000629571
SKA3	-0.99891	1.05e-07
SRSF9	-1.05637	8.78e-12
DYNLL1	-0.58636	0.000406662
GATC	-0.329273	0.0226915
RP11-261P13.6	-1.99064	0.345799
N6AMT2	-1.357	4.5e-14
PARG	-0.747087	3.72e-06
LYAR	0.683124	0.00643748
RP11-946P6.6	-3.5309	0.230061
ANKRD13A	-0.270524	0.0890592
C12orf76	0.0748497	0.72031
PEBP1	-0.382992	0.0757084
RBM47	-0.187202	0.190772
HTRA3	-0.0494955	0.960509
RP11-472K17.3	-3.84712	0.763812
CDK2AP1	-0.765631	0.00375341
RP11-282O18.3	1.21461	6.61e-05
C12orf65	-0.276811	0.263565
MAP1A	-1.24874	4.1e-06
SCARNA16	4.09587	1.24e-06
SNHG20	-0.078344	0.763683
LINC00565	-3.07045	1.79e-05
PPP4R4	-3.46428	4.87e-13
SPDYC	-0.967336	0.48996
AP003068.23	1.15001	2.19e-06
AP003068.18	-1.0047	4.81e-08
RP11-5G9.5	-3.02241	0.714505
LACC1	1.54508	4.44e-09
CCDC122	0.0739248	0.777333
SH2D7	2.39329	0.126805
CIB2	-1.25009	0.064218
PTCH1	0.106311	0.699606
MEF2BNB	-0.341751	0.0496208
MEF2BNB-MEF2B	-0.531914	0.0508035
MEF2B	0.0654588	0.869498
RP11-982M15.2	-1.7199	0.495561
SIVA1	-0.130683	0.623862
ADSSL1	-1.28541	1.66e-17
MAEA	-0.787464	1.26e-06
RP11-452H21.4	0.520238	0.539009
BEST2	0.424499	0.58887
VAV3	-2.44707	1.74e-35
HGNC:9982	-0.262713	0.17917
LRRC10B	-0.0378187	0.875438
SYT7	0.550346	0.0113071
RP11-546D6.3	1.74697	0.077286
PITPNM2	-0.512928	0.0163827
RTN3	0.203258	0.106364
EARS2	-1.61279	1.35e-28
SNX21	-1.45851	8.54e-12
ACOT8	-0.681877	4.29e-06
FBXO25	-0.51091	0.00258322
SIN3B	-0.208449	0.137628
ZNF516	-1.08583	2.78e-08
SLC26A11	-0.158161	0.460588
RNF112	0.858236	0.159158
LINC00346	-3.91618	3.49e-14
RP11-832A4.7	-2.92035	0.379334
MPZL2	0.462942	0.0214241
PSAPL1	-3.78894	0.00593331
CTD-2589H19.6	1.96463	0.000372724
TPPP	-1.71601	1.83e-05
CEP72	-0.303187	0.0740851
CCDC169	-5.20849	1.19e-05
CCDC169-SOHLH2	-2.61049	0.0882168
LLGL2	0.615691	7.35e-05
AC104981.1	-3.83961	0.380424
TBL1X	-1.04433	4.54e-14
RANP8	-3.80923	0.747814
IL27RA	-1.08654	8.36e-08
PALM3	0.837614	8.68e-08
MIS12	-0.566904	0.000188318
DERL2	-0.111083	0.43692
TRAF3	-0.914712	5.82e-11
RP13-49I15.6	-2.17907	0.936782
ADAM8	1.31861	5.71e-06
TUBGCP2	-0.231817	0.161449
COPA	-0.886597	7.44e-12
UMOD	-4.03424	0.00305244
GATAD2A	-0.77416	1.99e-05
SMIM5	0.612332	0.118261
SMIM6	2.15841	0.0652966
RECQL5	0.285466	0.0877317
RNF212	-1.83553	0.216678
KDM2A	-0.518154	0.000332956
LINC01522	-3.59733	0.00278902
RASAL2	-0.966712	8.55e-09
RP11-136L23.2	-3.38657	0.332451
RPS2P7	1.25446	0.872009
RP11-16C1.1	-3.38981	0.882581
GRB2	-0.224281	0.128437
TLE3	-1.37843	2.95e-20
MAP2K2	-0.405618	0.0605368

## Sheet: Figure 1E
FASR vs MCF7
Differential interactions GAINED in FASR
Gene Name	logFC	FDR
PILRA	2.51266	5.33e-07
ZCWPW1	2.13878	1.03e-12
AC004893.11	1.60603	8.67e-12
SMURF1	1.34697	7.35e-16
TRRAP	0.715173	8.89e-06
AZGP1P1	-7.99125	1.36e-13
MCM7	1.08897	1.07e-08
TAF6	1.41244	3.83e-23
MBLAC1	0.96398	0.00767775
RPL7P60	-4.09333	0.960554
GAL3ST4	0.621899	0.392546
STAG3L5P	2.00796	4.2e-12
PILRB	2.53032	1.27e-50
PVRIG2P	0.705314	0.988849
ZNF394	1.89153	3.6e-29
FAM200A	1.60478	3.26e-11
ZKSCAN5	1.14737	8.92e-11
ZNF655	3.15272	0.0256261
ZSCAN25	1.9596	7.36e-30
CYP3A5	7.10603	1.24e-10
CYP3A7	5.05673	0.00203213
CYP3A4	3.60942	0.0143974
CYP3A43	2.37703	0.13186
TRIM4	1.87787	4.18e-36
GJC3	3.55485	2.94e-17
AZGP1	-4.47135	5.66e-12
RP4-604G5.1	-3.7264	0.0186966
ZSCAN21	2.03701	2.08e-33
ZNF3	1.53194	5.48e-31
COPS6	2.09649	7.6e-28
ZKSCAN1	1.57814	8.72e-25
CNPY4	1.83987	9.34e-18
RP11-506M12.1	0.330804	7.37e-15
AP4M1	1.05344	6.16e-12
C7orf43	1.61601	1.73e-35
LAMTOR4	1.7505	8.34e-21
STAG3	1.8652	8.88e-05
GPC2	0.480214	0.0874739
PVRIG	2.39575	0.142519
STAG3L5P-PVRIG2P-PILRB	2.36114	3.51e-30
PMS2P1	3.24893	2.03e-20
SPDYE3	3.32892	0.0642393
ZNF789	2.77976	1.41e-18
GATS	1.74361	4.41e-24
AC073842.19	-3.61359	0.0177093
KPNA7	-1.48313	0.127054
MYH16	-3.6745	0.0441404
IFT22	1.42327	2.76e-21
COL26A1	2.49873	3.14e-06
CUX1	-0.235232	0.089886
PPP1R35	1.82521	1.35e-14
RP11-758P17.3	-3.09819	0.000526003
RP11-758P17.2	-3.3757	0.423769
C7orf61	2.87444	2.89e-17
NYAP1	1.25451	0.00119862
RP11-44M6.7	4.44804	1.95e-41
SAP25	3.94384	3.38e-25
RP11-44M6.3	-3.0421	3.53e-05
PCOLCE	2.03458	1.2e-36
GNB2	1.32721	3.93e-08
POP7	1.96381	9.46e-16
EPO	3.4331	8.67e-10
TRIP6	0.523396	0.00571185
UFSP1	1.72942	1.84e-07
RP11-395B7.2	-3.39793	0.000350123
RP11-395B7.4	-3.29943	0.00295115
RP11-395B7.7	5.52635	1.97e-58
VGF	2.75329	5.52e-26
MOGAT3	2.41808	0.126381
PLOD3	1.95796	3.1e-19
FIS1	1.29208	2.95e-12
RP11-132A1.6	-3.80773	0.160844
RP11-132A1.3	1.73519	0.264755
RP11-132A1.4	2.61208	2.57e-05
TSC22D4	2.13009	2.15e-25
MEPCE	1.34596	1.72e-11
LRCH4	2.2437	2.26e-46
AGFG2	1.85319	1.54e-27
MOSPD3	1.51653	4.84e-13
FBXO24	1.49187	1.29e-07
PCOLCE-AS1	2.25472	0.000222968
ACTL6B	0.62938	0.656051
TFR2	-0.0911447	0.710339
GIGYF1	1.92349	2.11e-26
SLC12A9	1.99821	5.45e-33
SRRT	1.17293	2.93e-21
ACHE	3.52404	1.64e-14
EPHB4	0.793239	1.31e-05
RP11-126L15.4	-2.97839	0.286249
MUC3A	3.01318	1.06e-09
MUC12	1.20277	0.0397264
AP1S1	1.14957	2.31e-14
NAT16	3.63999	1.5e-06
TRIM56	1.06797	0.00120426
SERPINE1	0.803678	0.0305962
ZNHIT1	2.46597	2.83e-38
CLDN15	2.70655	1.4e-15
RP4-747G18.5	-3.68423	0.251265
ZAN	4.47108	0.00225652
MUC17	0.579345	0.676607
OR7E7P	-2.23481	0.00868008
OR7E38P	3.24831	9.86e-14
AC004967.7	-1.38806	0.00160581
BHLHA15	-0.0685966	0.920568
RP11-307C18.1	-3.98869	0.95444
ASNS	1.85816	5.07e-16
TECPR1	0.594391	0.00328424
RPS3AP26	0.209784	0.484487
BRI3	1.68623	3.07e-25
BAIAP2L1	1.44459	1.56e-20
LMTK2	1.30354	1.2e-13
CYP51A1	2.02213	1.16e-15
AKAP9	2.80086	2.25e-38
LRRD1	-0.175759	0.848615
PTCD1	1.73374	2.33e-25
BUD31	1.93377	2.01e-22
PDAP1	1.56004	3.93e-12
ATP5J2-PTCD1	1.168	4.22e-07
ARPC1B	0.75848	0.000589951
ARPC1A	1.7596	1.83e-29
DAG1	-0.174211	0.427167
SPDYE7P	2.14619	0.0269224
RP11-779O18.2	-3.73282	0.0142957
DUSP1	1.98916	1.18e-05
CDK6	1.56703	6.6e-07
CTC-471J1.11	-0.940442	0.00217137
ZNF432	1.57943	1.54e-16
YBEY	1.53513	3.99e-13
RPL18AP2	-4.03954	0.959602
C21orf58	1.03555	6.27e-05
DIP2A-IT1	2.592	0.0515058
DIP2A	0.876929	6.98e-07
MCM3AP	0.599801	4.83e-05
PCNT	0.320375	0.0198941
ANKS1B	-1.83035	1.38e-09
RNF144A	0.63748	0.00116312
AC000120.7	-0.62162	0.0679075
KRIT1	1.85763	3.04e-34
CYP51A1-AS1	1.49518	0.0208492
TTC28	0.07427	0.763094
ESPL1	0.204572	0.162721
AFF3	-9.70047	4.92e-47
PSENEN	1.53442	6.05e-20
U2AF1L4	0.84952	1.16e-05
IGFLR1	0.422309	0.124961
AD000671.6	-1.07545	0.885961
AC002398.12	-3.89872	0.357475
HSPB6	-0.176596	0.758311
LIN37	1.74797	6.11e-16
AC002398.9	2.22196	5.01e-05
PROSER3	0.326168	0.194193
AC002398.11	-3.85345	0.557816
CALCR	-0.635939	0.113589
CA15P1	-3.50208	0.211792
DGCR11	0.0877393	0.73421
DGCR2	-0.0446555	0.780069
DGCR5	-0.0864065	0.0291734
AC004840.9	1.23231	0.00550408
CHST12	0.494442	0.0326516
CPSF4	2.09678	1.56e-48
ATP5J2	2.27113	1.01e-32
GGT5	-1.88451	0.000177125
POM121L9P	2.29381	0.00336054
BAALC-AS1	1.29685	5.79e-07
BAALC	-0.140154	0.923508
FAM133B	1.2155	3.58e-15
LPIN1	0.519455	0.00170675
HYDIN	6.55147	3.35e-68
CEACAM5	-1.80967	0.000764338
CEACAM21	-1.83581	0.216986
PPP1R9A	-0.490725	0.0103512
GTF2E1	-0.474775	0.00303175
LYPD5	0.934076	0.429621
TTC28-AS1	1.19918	8.46e-08
KRT6A	-4.57837	0.00121898
KRT5	-2.19835	0.146692
BX322557.13	-3.9965	0.625936
DSCAM	-3.28901	9.89e-30
KRT3	-0.140282	0.923459
KRT2	0.205639	0.79086
KRT1	-1.35716	0.195201
AP001057.1	-3.89214	0.150159
AP001058.3	-3.99077	0.606792
AP001505.10	2.65024	6.82e-15
STK3	0.896817	4.56e-12
C3orf62	1.07275	2.43e-09
GPX1	1.04439	0.108121
RHOA-IT1	-3.89533	0.237019
RHOA	-0.133252	0.406358
USP4	-1.12441	4.77e-17
IAH1	0.444775	0.00602282
CPSF3	0.585944	0.000118046
OSBP2	-0.749764	0.000167775
SLC25A13	1.45039	3.74e-22
RARG	0.43437	0.0191347
RP3-395M20.2	-3.47561	0.0862122
RP3-395M20.3	-3.43768	0.408988
RP3-395M20.12	1.51196	0.719615
PANK4	0.384717	0.0269259
TNFRSF14	0.384492	0.639498
PLCH2	1.95387	5.58e-05
KRT8	-0.586262	0.00393514
CYP2B7P	0.452172	0.403423
LINC01484	1.09563	0.395137
CEA	-3.62494	0.0839694
U2AF1	1.15434	3.5e-11
OSM	1.24289	0.152483
RP1-102K2.9	-2.78429	0.88952
PPP3CC	0.190737	0.270813
SORBS3	-0.339544	0.089995
CCDC9	-0.0433136	0.797742
LINC01424	-0.652829	0.000789894
UBE2G2	1.47181	1.13e-11
SUMO3	0.26026	0.0980706
PTTG1IP	1.35665	4.08e-20
TSPEAR	-0.692543	0.0956737
NCCRP1	0.727708	0.220219
PAK4	0.0840476	0.6867
AC084219.3	-4.09446	0.388017
ZNF224	1.59292	7.79e-11
AC084219.4	1.61739	1.34e-10
ZNF225	1.30601	2.68e-07
H2BFS	2.46121	3.82e-22
HSF2BP	-0.730864	0.0208269
MIA	3.77971	0.0101505
RAB4B	1.17226	8.72e-09
RAB4B-EGLN2	-1.8298	0.279903
SNRPA	0.218942	0.288053
KRT85	-1.35386	0.123384
FLJ12825	-6.68139	1.37e-09
RP11-834C11.5	2.83805	0.00504717
RP11-834C11.6	-3.48939	0.0299486
HMGN5	-3.50253	3.2e-12
GMFG	1.36805	0.117613
EMC10	-11.2846	8.86e-184
CIC	0.24167	0.169133
LIG1	0.71416	2.81e-06
C19orf68	0.448361	0.0251619
ZNF114	0.429732	0.0223569
PKNOX1	-0.308465	0.0339489
CSTB	1.27374	4.9e-16
PDXK	0.130839	0.377081
RRP1	0.46745	0.0436898
CHST8	-0.279439	0.371908
LARP4	0.593966	2.08e-05
NDUFA12	1.75628	3.78e-21
CEACAM1	2.05346	0.00380399
LIPE-AS1	0.820188	0.0586214
SLC6A16	-0.68238	0.0640786
SUCLG2P2	-3.38136	0.00423105
RP11-434B12.1	-1.1133	0.00121392
RRAS	0.55531	0.0247412
SCAF1	0.483938	0.0139809
AC002115.9	-4.09631	0.774194
HAUS5	0.859343	6.08e-09
SBK3	-2.4164	0.000416867
ADORA2A	3.5774	0.00353664
SPECC1L-ADORA2A	0.332376	0.0502544
ATP5G2	0.872562	8.02e-06
CALCOCO1	0.606945	0.0310674
RP11-793H13.10	1.45378	5.96e-08
ATF7	0.54635	4.3e-05
MIR646HG	-3.80005	0.0112137
PPP2R1A	0.118279	0.520469
ADARB1	1.04105	1.79e-15
SORBS1	2.27867	1.05e-13
SEMA3D	-5.9671	2.6e-09
ADAM17	0.597847	0.00207633
PPFIA3	1.02055	8.27e-08
TRPM4	0.520087	0.00336592
HRC	2.57539	1.32e-07
KLK8	-0.693533	0.552702
BCL2L13	0.825147	3e-11
SLC19A1	0.854739	3.46e-05
COL18A1	-0.225501	0.383911
AC099668.5	-2.48949	0.225646
MST1	-0.299082	0.396201
AMIGO3	5.37427	0.00459248
GMPPB	-0.392422	0.0296835
RNF123	-0.223043	0.306891
APEH	-0.819131	1.1e-05
AC000089.3	-3.06538	0.118562
TBX1	1.69912	0.00228708
GNB1L	0.791628	0.00453071
FPR3	-2.61391	0.0813849
CABIN1	0.95931	1.52e-10
HPS1	0.451463	0.00122546
ITGB7	2.10706	4.19e-14
AC012456.4	-3.93946	0.0738709
PDE9A	2.03176	1.71e-27
RP4-740C4.5	1.55865	5.26e-05
RP4-740C4.7	-0.91489	4.64e-07
RER1	1.10893	6.38e-17
PEX10	0.890953	3.01e-08
MORN1	0.703227	0.000207128
AGPAT3	0.194501	0.230719
HPSE2	0.647061	0.561232
PLA2G4C	0.711055	0.0315091
ARFGEF2	-0.106475	0.540585
FOXK1	0.303384	0.0425393
KRT6B	2.42784	0.120155
KRT75	2.41808	0.126381
GAPDHP38	-3.72154	0.729509
AC011551.3	-3.76883	0.350782
PPP5D1	-0.235405	0.639752
XXbac-B135H6.18	-1.51251	0.0184805
THAP7	0.430835	0.0229057
P2RX6	3.08784	2.89e-09
LZTR1	1.3777	4.3e-09
THAP7-AS1	0.83205	0.000530476
AIFM3	-2.42674	6.42e-11
SGSM1	0.987344	0.0109372
RP11-449P15.2	1.10119	0.00614926
SUN1	0.319262	0.051991
GET4	0.0784965	0.661589
ADAP1	0.659409	0.00687849
COX19	0.387264	0.00844773
ITGB1BP1	1.18434	6.25e-15
ASAP2	0.174446	0.15052
MX2	2.35769	7.43e-07
DPCD	0.375825	0.0404037
POLL	0.166541	0.267621
SNAI1	-0.438517	0.356852
RBAK-RBAKDN	-4.03191	0.00266731
RBAK	0.311886	0.0612873
RP3-462D8.2	-3.19271	9.15e-05
NFKBID	1.24837	2.77e-06
ELK3	-1.17516	6.94e-09
TMEM86B	1.9979	2.55e-12
CTD-2587H24.14	1.83116	1.02e-07
CTD-2587H24.10	-2.39639	0.000506149
PPP6R1	0.309538	0.087254
PTPRH	-0.336889	0.575112
LTA4H	1.35071	1.21e-20
SYMPK	0.0044864	0.971664
COL6A1	0.636253	0.091784
CYP2S1	2.17675	3.41e-07
POU2F2	2.62302	7.24e-06
ZNF526	0.288781	0.327448
DEDD2	1.31902	8.24e-07
ACTN4	-0.280469	0.0957788
KCTD15	-0.225263	0.0811009
GS1-293C5.1	-4.095	0.388017
PON2	1.26784	6.93e-10
CDC45	0.616014	0.000978151
RHPN2	-0.316731	0.015988
VPRBP	-0.470345	0.000910437
C19orf81	1.22614	0.0492882
SHANK1	2.19328	0.0455186
SYT3	0.220395	0.316481
NCALD	1.01646	0.0159992
RIMS2	-5.10452	1.81e-05
PON1	-1.82456	0.246387
PPP5C	0.484877	0.00228292
NSDHL	0.847022	6.99e-10
CETN2	1.47976	2.36e-16
KRT71	4.32258	0.00454409
KRT74	4.3605	0.00169294
KRT72	-4.05356	0.00840956
RPS16	1.10984	2.35e-07
PLEKHG2	-0.961064	2.84e-06
SUPT5H	0.360576	0.00674465
MX1	6.58238	2.01e-92
C22orf39	0.821163	5.29e-07
HIRA	-0.06208	0.691399
SNRPD2	0.842851	1.25e-05
QPCTL	1.45424	1.68e-15
GIPR	1.17691	0.00105622
SIX5	-0.529716	0.0194243
AC074212.6	-1.7598	0.659488
AC074212.5	-0.119912	0.877886
DMPK	0.377714	0.0446566
AC074212.3	2.31971	0.034108
TMEM143	0.660526	0.000817969
CARD8	1.04501	9.28e-10
LRRC3	0.272216	0.286369
KB-68A7.1	-1.66391	0.00138871
MTND6P21	-3.99741	0.0740369
AP001065.15	-3.56475	0.642216
CABP7	-1.63011	0.115821
ZMAT5	1.07494	2.98e-07
GGT2	4.77283	0.000150014
FAM230B	-4.09604	0.21698
AP001628.6	-4.09359	0.208172
WDR4	-0.242375	0.200426
NEURL1	-2.96016	2.56e-32
RIPK4	1.24624	1.58e-08
LL21NC02-1C16.1	1.63724	1.61e-08
C21orf67	0.0850037	0.676618
ITGB2-AS1	0.890235	0.0165262
ITGB2	-0.0464983	0.867083
FAM207A	0.320255	0.204923
AP000345.1	1.69066	0.27021
RP3-405J10.5	-3.80269	0.909404
LIMA1	4.97613	7.47e-129
PRKD2	0.345062	0.0320966
STRN4	0.333095	0.047657
BCRP2	1.14036	7.06e-13
KB-1592A4.15	-4.09506	0.611051
KIDINS220	0.559535	0.00122983
AMZ1	-6.16056	1.37e-60
GNA12	-0.0349061	0.8668
PREX1	-5.48285	1.94e-154
MYL6P1	-4.04626	0.551435
KRT18P37	-3.89717	0.0726352
GOLGA7	0.424176	0.00335136
LINC00896	-0.856472	0.362924
REV1	0.370645	0.0215252
RP11-536G4.2	0.579345	0.676607
CRYBB2P1	1.3006	1.24e-11
CTA-390C10.10	0.574932	5.88e-07
PCBP3	0.221782	0.346391
ZNF574	0.372826	0.203588
AXL	-0.598588	0.31322
PLA2G6	0.846565	0.00148583
CTA-228A9.4	-3.84782	0.678508
ZNFX1-AS1_3	-4.09506	0.611051
ZNFX1-AS1_2	-3.60064	0.95444
ZFAS1	1.42833	1.22e-11
ABCG1	1.83945	4.46e-32
CECR2	1.60523	3.68e-08
AC005307.3	-3.1495	0.0157382
GTF2IP1	0.652914	0.000742367
CEACAM6	1.73283	0.002458
PHLDA3	0.836886	1.67e-05
FCGBP	1.71067	0.00159683
TMPRSS2	-0.612044	0.00850491
CTD-3001H11.2	-1.58059	0.575548
GLTSCR1	0.529216	0.00347515
SOAT2	-3.09354	5.07e-12
IGFBP6	0.296277	0.388646
CTC-471J1.10	-3.84714	0.384532
ZNF616	0.359246	0.0694651
DYNC1I1	4.30627	1.76e-09
LINC00322	-3.84317	0.155801
PLEKHA4	-2.245	2.18e-20
PPP1R15A	1.27368	4.85e-09
C1orf86	0.652701	0.000440784
LINC00313	0.852411	0.210243
CTD-2568A17.1	-3.95124	0.0528581
C19orf48	0.472374	0.020678
POFUT2	0.967444	6.64e-09
GUCD1	0.709992	3.24e-06
SNRPD3	0.564122	0.000533539
UPB1	-0.192071	0.860474
SPIB	2.95367	1.35e-13
POLD1	0.677473	0.00126345
NR2C1	1.48987	1.58e-17
RP11-521D12.1	-3.72089	0.0509359
YWHAQ	0.451188	0.00418509
CCDC114	-0.303302	0.304222
ZNF787	0.53974	0.0386892
VEZT	0.352805	0.00451665
UBR5	-0.204147	0.15336
AC144450.1	0.126508	1.05e-08
AC141930.2	-2.1861	0.0419036
TBCB	0.875923	1.12e-06
CAPNS1	1.0765	5.98e-07
COL6A2	-1.57028	2.59e-06
PPP1R13L	1.061	1.93e-09
ERCC2	0.326356	0.0658315
RYR1	-0.649483	0.233161
CHMP2A	0.817021	2.13e-05
TRIM28	0.491164	0.00493351
UBE2M	0.980621	1.2e-05
MZF1-AS1	0.452978	0.249699
ANKRD36	0.700319	0.00537132
LRRC4B	-1.39303	0.003454
C12orf10	0.740026	0.000130444
RP11-680A11.5	-1.46076	0.421225
AAAS	0.364558	0.00468133
SP7	-0.747959	0.550048
ZNF566	0.903822	0.000262466
MIF-AS1	-1.29694	0.00944401
MIF	0.746723	0.0657754
SLC2A11	1.75596	2.83e-07
AP000350.10	-2.85559	0.0683209
CLDND2	2.01829	6.14e-07
ETFB	1.34192	5.97e-15
CTD-2616J11.11	-1.72761	0.00490467
CTD-2616J11.10	-2.51056	0.0948393
CTC-204F22.1	-3.67273	0.0110898
ZNF233	1.75333	3.11e-14
ZNF227	0.532144	0.00216776
ZNF235	1.89267	2.73e-15
MYH14	0.739623	4.46e-05
CSAD	1.66558	1.8e-10
ZNF740	-0.066506	0.621258
CRKL	0.252403	0.0548882
PRMT2	0.42872	0.000721094
RP11-313P13.4	2.04176	0.0535656
EIF5AP3	-3.98779	0.81868
PPP1R37	0.16623	0.413523
MARK4	0.0799871	0.616169
IGFL4	3.22913	4.81e-05
RP3-412A9.17	-3.85302	0.0331634
DSCAM-AS1	0.62763	0.00339195
FAHD2CP	2.50058	1.74e-07
GEMIN7	0.74864	2.01e-05
CTB-179K24.3	0.193896	0.715985
PEX1	1.962	5.79e-11
AC007566.10	-2.36597	0.000737886
HIP1	-0.663846	2.68e-05
FAM3B	-0.638848	0.0797605
CDK14	-4.60161	5.84e-09
MITD1	0.925394	1.65e-05
MRPL30	0.143011	0.404424
RP11-38C17.1	-2.51034	0.716277
C2orf15	-1.92298	0.354977
AC018766.6	-3.50725	0.0301523
AC018766.5	2.90572	1.22e-06
AC018766.4	1.47796	5.34e-05
PNKP	0.470439	0.00073346
TBC1D17	0.559813	0.000222692
PTOV1	0.429744	0.000811348
NUP62	0.332083	0.0183467
AKT1S1	0.16759	0.189218
IL4I1	-0.0783727	0.86176
FOXA3	0.429235	0.584891
KIAA1671	-0.456371	0.0109657
FUT2	-0.18637	0.905584
MAMSTR	0.718024	0.25415
RASIP1	3.32682	1.85e-21
KIAA0355	0.998152	0.000140631
RP11-845M18.6	-3.01084	5.01e-09
KRT83	0.72021	0.0167602
KRT86	1.62126	1.71e-07
POM121C	0.0197947	0.918209
AC006014.7	-2.522	0.970336
PMS2P3	0.537942	0.0432151
SPDYE5	2.4322	0.0233513
KIAA1324L	-0.791189	0.0121321
LSM14A	0.480189	0.000483791
BCR	-0.324771	0.0496373
ADRBK2	0.325577	0.048702
PSMC4	0.804622	7.78e-05
RP3-405J10.3	-1.04481	2.23e-16
RAB36	0.406916	0.0464084
RTDR1	2.14613	0.0179784
RHBDD2	0.788166	3.53e-08
POR	0.902463	1.5e-07
HIC2	2.33029	3.28e-20
FBXO46	0.902501	3.46e-05
NPHS1	0.723929	0.465405
CDK17	0.862369	7.72e-11
CTD-2616J11.2	-1.27265	4.53e-08
CTD-2616J11.3	-2.36767	0.0278206
CTD-2616J11.14	-2.97439	0.228294
SPECC1L	0.360069	0.0193444
ZNF841	1.66755	1.65e-13
AC005757.7	-3.59626	0.95444
BLOC1S3	0.68231	0.000685764
TRAPPC6A	1.27517	1.12e-10
NKPD1	2.96105	5.63e-08
R3HCC1L	0.395012	0.0423919
LGALS7B	-1.84228	0.225027
LGALS4	2.15155	0.00100847
AC104534.2	-3.99529	0.875716
ECH1	0.718373	0.000148179
AC104534.3	0.274017	0.000936203
PLXNC1	2.88482	1.64e-24
SYNE4	0.190254	0.226679
ALKBH6	1.26161	1.38e-16
CLIP3	1.91553	2.12e-07
SDHAF1	1.02296	0.000416505
AC002116.8	0.709971	0.163333
THAP8	0.983332	1.24e-05
AC002116.7	-0.517551	0.224335
LSS	0.428493	0.00894101
AP001468.58	-3.38732	0.335111
SPATC1L	-0.066285	0.804252
FTCD	1.97117	8.56e-05
RRP1B	0.51951	0.000571867
CEACAM3	-2.6179	0.0876457
RP11-1136G11.8	-4.09261	0.0820059
MFSD5	0.270308	0.068614
SSR4P1	1.13414	6.7e-05
KB-208E9.1	-3.38958	0.827766
BAIAP2L2	1.68651	0.000990882
TSGA10	0.164121	0.573124
C5AR1	2.66988	3.61e-05
MGLL	0.0233535	0.90541
ZNF260	0.779218	2.81e-05
ZNF529	1.01996	2.34e-06
STYXL1	0.441931	0.00234009
PSG3	1.65236	0.275106
GRHL2	-0.786029	2.31e-09
EID2B	0.849049	0.00438386
EID2	1.95343	5.54e-17
TDGF1P7	-4.1006	0.129852
ZNF615	1.77018	6.18e-17
ZNF350	1.40188	1.34e-12
ZNF614	1.01938	7.86e-10
ZNF350-AS1	0.724734	0.35013
AL133493.2	-4.2561	0.00342398
SIGLEC7	-3.11988	0.0391093
LRFN3	-0.63276	0.0291814
SLC37A1	0.720045	2.44e-05
OPA3	0.335789	0.0299389
CTB-49A3.4	-3.89214	0.0222757
FSTL4	-1.74281	7.17e-05
RP11-15A1.7	1.50511	5.39e-06
ZNF230	1.44992	0.000102385
AJ011931.1	-3.33601	0.303175
PCBP2-OT1	-3.46044	0.0470897
PRR13	0.355209	0.0231819
RP11-793H13.8	2.4582	0.71079
PCBP2	0.347798	0.0198458
RFPL1S	-2.24974	0.52902
AP1B1	0.0293312	0.857471
BOD1	-1.05197	8.05e-09
GGT1	3.80172	8.79e-51
BCRP3	-0.405385	3.28e-09
C12orf80	-0.84879	0.164127
KRT7	0.566169	0.0117092
LINC00592	0.551495	0.219658
JAZF1	0.667331	0.10522
LFNG	-4.5668	8.04e-67
LRRN2	-1.47486	8.74e-05
FBXO27	0.94919	9.7e-11
BBC3	0.59685	0.029387
TMCC3	2.32364	1.49e-10
TBX4	0.456701	0.513073
PEPD	0.870171	1.16e-05
RPL29P33	-3.99437	0.384834
PRDM15	-0.0898569	0.517355
SBSN	0.75878	0.111152
RP11-778J16.2	-3.93846	0.072608
RELB	2.86598	3.76e-18
RP11-400L8.2	-3.89659	0.159424
AP2S1	0.490444	0.0172596
VRK3	0.676949	0.000363517
ASB4	0.935272	0.528994
LL22NC03-2H8.5	-1.20081	0.00222808
LL22NC03-80A10.6	2.67584	0.680933
IGLV5-52	-2.73149	0.00966404
BMS1P20	1.83053	0.173897
RP11-1246C19.1	3.94523	1.4e-12
INTS1	-0.415166	0.0419513
CSE1L-AS1	2.545	0.0138306
SNAP23P	-3.73461	0.0772553
CSE1L	-0.21559	0.0921104
CDH4	-2.74907	0.0079132
GPI	0.733425	2.16e-05
RPEP4	-4.03987	0.960554
NF2	0.591343	0.00025221
AP001626.1	8.00333	1.03e-82
C21orf33	0.352998	0.165145
PWP2	0.148035	0.639768
TRAPPC10	-0.226686	0.305601
ZSCAN22	0.976302	2.48e-05
TANGO2	0.438768	0.0151973
CLASP1	-0.403563	0.00364802
GNAZ	-0.0345681	0.870455
MTA3	0.203179	0.121962
ZNF185	0.169664	0.334498
ZNF420	0.958282	0.000879266
XXbac-BPG308K3.6	-3.55774	0.365658
VPS13B	0.163405	0.383942
SCN8A	1.03833	6.85e-07
RNF216	0.148747	0.288086
EIF3K	1.08308	8.72e-10
MAP4K1	-0.367768	0.16555
RP11-161H23.10	-2.06314	0.0252843
SPATS2	-0.519565	0.000118975
FBXW4	-0.138434	0.300677
LOC401913	-2.4469	0.05224
RP11-153F5.7	-1.49033	0.00344348
KRT18	0.149898	0.438479
AC107016.1	-3.76539	0.743633
SPRYD3	-0.652334	0.000398539
TENC1	-0.468706	0.0520676
ARF4P2	-3.27763	0.0349952
TCFL5	0.303528	0.0448908
DIDO1	-0.1648	0.280462
NBPF25P	-0.666452	0.00443416
CA11	0.542459	0.00876857
SEC1P	0.720704	0.368594
EPN1	0.642733	0.0206333
KRT78	1.23065	0.198756
KRT79	-1.83314	0.214911
PYROXD2	0.738094	0.000123613
TRPM2	-0.408389	0.58619
PRKXP1	-2.59408	0.0445432
PRKXP1	-0.787638	5.45e-11
LINS	0.628183	6.34e-05
CERS3	3.39501	0.0357541
GPR4	4.56924	0.00122681
EML2	0.389273	0.0241972
SMUG1	-0.0825615	0.547833
TXNRD2	0.443223	0.00709276
DYRK1B	0.255124	0.159498
FBL	0.661052	0.00257407
LINC00528	0.110522	0.911296
BID	0.819707	1.51e-06
NOL10	-0.0467165	0.765665
PDZD4	0.925884	1.91e-09
SKI	0.392204	0.0194987
SOCS5	-0.0722092	0.701686
ADAM22	2.59147	1.73e-21
LL21NC02-21A1.1	0.0993996	0.0529284
KCNB1	1.30543	0.0183553
AC018755.16	-0.689402	1.13e-05
AC018755.17	-3.02329	0.0554807
RPL9P33	-3.99003	0.0644107
RPL7P51	-3.40445	3.16e-05
SIGLEC14	4.32085	0.0023339
SIGLEC5	10.2354	5.87e-41
KLK15	1.02412	0.439716
RP11-370I10.6	-3.94156	0.637979
CCDC71	-1.26489	4.64e-15
KLHDC8B	-3.7148	8.95e-38
RP11-694I15.7	-1.79712	0.00034533
ZC3H4	-0.0502974	0.715462
SAE1	-0.240708	0.209358
RP3-438O4.4	-3.93787	0.03544
ZNF613	1.15403	1.5e-08
TMEM145	5.30498	3.52e-20
PAFAH1B3	1.21714	1.26e-07
PRR19	0.780289	0.00359542
C10orf76	-0.18004	0.214708
SDK1	-0.554185	0.0157086
DDX27	0.084583	0.50723
CRADD	1.02115	8.89e-06
IGF2BP3	5.92894	9.62e-08
MIR4534	1.24621	0.00157312
POLR2F	0.83413	0.000143038
ATP2B4	1.38437	4.23e-07
CTC-526N19.1	1.67002	2.58e-12
RP11-834C11.11	-3.76032	0.362885
RP11-834C11.4	-2.61596	0.0810335
BRSK1	2.61283	2.07e-19
PKP1	0.0474968	0.853785
RP11-1060G2.2	-3.84965	0.469145
CLDN3	-0.893956	0.00608111
CTB-191K22.5	-4.04234	0.525096
KCNC3	2.68686	1.87e-15
KIAA2026	-0.193133	0.292348
HNRNPUL1	0.00499916	0.975786
ARHGAP33	1.16927	2.83e-09
BCAS3	-0.0881747	0.671443
SHFM1	2.32686	9.21e-22
SLIT1	-0.707941	0.0314843
C7orf50	0.0847443	0.77154
CNNM1	-0.0931315	0.695298
BACE2	2.72248	4.84e-52
SS18L1	0.932388	4.19e-11
MTG2	0.73038	4.61e-06
RP5-906C1.1	0.783137	6.28e-09
VWA3B	-1.80492	0.0191851
C10orf12	2.78277	9.5e-05
RP11-175O19.4	3.17261	0.000423979
LCOR	0.264794	0.175161
ZFP36	1.07194	0.0052866
ZNF565	0.690519	0.0135777
C4BPA	3.64167	0.0212155
CTD-3234P18.2	-4.09447	0.388017
ZNF461	1.58447	1.1e-09
ZNF382	0.730937	0.0239489
CTD-2588C8.8	-3.63794	0.909457
UBA2	0.484728	0.00204295
PDCD2L	0.308154	0.186023
UPK1A	-1.47094	1.84e-06
UPK1A-AS1	1.30017	0.116249
COX6B1	1.57746	1.36e-10
SLC16A8	2.38323	0.129888
CTA-228A9.3	0.996038	0.695064
ISPD	-0.68258	0.0388118
TTC28-AS1_2	-3.89119	0.0793628
PITPNB	0.679154	4.66e-07
NOVA2	-2.07123	1.27e-08
CCDC61	-0.018662	0.945963
CSRNP1	0.759213	0.000278102
SBDSP1	3.72783	0.136618
TYW1B	0.986438	0.000164516
AP001469.7	-1.4277	0.944161
AP001469.9	-1.99198	0.0236239
MCM3AP-AS1	0.203977	0.349809
ANKIB1	1.13402	4.58e-16
RP11-527J8.1	-1.27833	0.00275461
TTC28-AS1_3	-4.09816	0.786052
TRAPPC11	-0.404791	0.00606441
KRT73	-3.48553	0.0176756
WBSCR27	-1.07393	0.00110707
CLDN4	0.838001	2.51e-05
GABRD	-0.627988	0.0696051
RP11-547D24.3	-3.7633	0.45817
RP11-547D24.1	-4.0951	0.95444
KIAA1751	-0.70416	0.587458
PRKCZ	-0.00465273	0.975091
ATP6V0E1	-0.121771	0.339846
RP1-102K2.8	-4.60266	7.35e-12
LIF	-2.333	6.75e-33
LINC00205	3.04159	3.51e-06
BX322557.10	3.06318	0.425059
ZNF284	1.98433	5.53e-09
ZNF223	-0.250073	0.00121563
ITPKC	1.03057	1.23e-08
C19orf54	0.467091	0.00295603
KRT81	6.81897	8.96e-84
SLC13A3	-4.5557	1.5e-26
AC006486.10	-1.9922	0.0218152
GSK3A	0.683325	1.13e-05
AC006486.9	-2.4692	0.0736726
ERF	0.37003	0.0774359
NDUFV3	1.26971	6.75e-15
CBS	-0.929731	2.2e-08
ID2	1.99639	1.81e-20
STX16-NPEPL1	0.754199	0.0343841
STX16	0.227505	0.289298
KB-318B8.7	-3.4217	0.618404
AC106875.1	-3.12688	0.0387816
NTSR2	-3.80005	0.0112137
GREB1	-6.13578	1.41e-85
CARD11	-1.4674	0.267545
BTRC	0.470918	0.00121379
HAL	2.23563	0.00512115
RP11-256L6.3	-3.80665	0.122851
DMWD	0.101856	0.667781
AC011530.4	-2.67795	0.859725
RP5-907D15.4	-2.54372	0.035895
PON3	2.64698	1.29e-07
POP4	1.0727	2.02e-10
EMP3	0.62837	0.0196535
CTC-453G23.7	-3.36938	0.173228
CTC-453G23.8	-2.9783	0.0377367
LRRC3-AS1	0.436184	0.755142
TAF5	0.0194861	0.938123
AC011747.4	-0.349946	0.413389
SERPIND1	1.68098	0.265112
PI4KA	0.25881	0.0950729
PHACTR3	-6.83219	3.33e-14
NTN4	7.57248	1.3e-91
GRIK5	-0.313438	0.439664
ZNFX1	0.542152	0.000206612
CTC-308K20.3	-2.85465	0.712763
RPL26L1	0.195465	0.31501
TARBP2	0.284617	0.0544275
RP11-793H13.11	-0.0675075	0.321606
MAP3K12	1.10882	9.6e-06
ANKRD28	0.0315635	0.819813
RP11-181G12.2	-0.590425	0.111524
NR1H2	0.409792	0.0217441
CTC-241F20.4	-1.47312	0.00273939
RP4-713A8.1	-4.09875	0.126635
TMEM18	0.656475	4.01e-06
AC092159.2	0.432161	0.619045
WDR62	0.860656	4.46e-07
AP000350.6	-3.8571	0.861552
PFDN5	1.19521	6.08e-10
VSIG10L	3.38374	9.49e-41
CTD-2616J11.16	-3.84858	0.158926
CTD-2616J11.9	-3.89139	0.764566
ZSCAN5B	-2.58014	0.0748737
CTC-344H19.4	-3.64193	0.239041
CEP104	-0.099213	0.492806
ROCK2	0.0690446	0.640384
RP4-536B24.4	-3.48762	0.243753
KLHDC4	-0.212887	0.122024
PRR13P5	-2.22679	0.864863
GPR84	3.07092	2.96e-05
ZNF385A	0.413684	0.0595429
RP11-753H16.3	1.65236	0.275106
AC007191.4	1.59751	0.351775
TMEM147	1.31048	1.34e-19
TMEM147-AS1	0.589955	0.0709502
ATP4A	-3.31325	0.00304836
RP4-536B24.3	-4.04015	0.044056
KB-1674E1.2	-3.32322	0.623689
CAPN12	-0.280986	0.6299
RP11-1105G2.3	-1.6232	4.94e-08
CTB-147N14.6	-0.270072	0.000578041
SLC1A5	0.615636	0.000439244
C5orf56	-0.357374	5.47e-15
ERVH48-1	-3.36709	2.39e-05
SNAP29	0.858173	5.18e-08
ZNF155	1.3083	8.14e-13
ERGIC1	-0.273798	0.0743506
FZD1	-0.200738	0.397001
RP11-983P16.4	0.864565	1.21e-06
EIF4B	-0.432065	0.00183929
AP2A1	0.0340315	0.831896
DMKN	-0.0520679	0.742985
SIGLEC11	2.43295	0.117066
ZFAND2A	1.19614	3.57e-11
AC091729.9	2.85255	0.0426789
NIPSNAP1	-0.353062	0.0315467
ZNF329	0.529844	0.00794644
EPB41L5	0.859383	2.2e-10
AC012363.4	-3.85176	0.367786
EML4	0.751913	1.58e-09
ZNF568	0.914358	2.92e-06
AC006483.1	-2.22393	0.558653
ACTB	0.0534677	0.766307
TROAP	0.746474	7.79e-08
C1QL4	-0.618542	0.0450271
RP11-161H23.9	0.0796174	0.855979
CTC-523E23.11	1.13263	0.000450292
CTC-523E23.5	-3.65449	0.000262787
OGFR	1.03922	5.2e-07
OGFR-AS1	1.47697	0.0596441
COL9A3	-2.51832	6.5e-19
MRGBP	0.216783	0.339509
Sep-05	-2.22652	2.84e-15
GP1BB	0.698059	0.759903
SEPW1	0.73047	7.71e-06
RPL18	0.979466	9.51e-07
AC022154.7	-3.80897	0.0125465
DBP	0.458962	0.0740606
SPHK2	0.221981	0.287367
LIPE	0.830311	0.283393
ZNF175	8.19377	4.15e-19
ZNF641	0.72624	0.000132352
SATB1-AS1	-3.75191	0.381981
KCNIP2-AS1	-2.73395	0.124149
KCNIP2	1.46738	0.000334047
LINC01270	-0.265857	0.407365
KLK5	1.33483	0.106696
KLK6	-7.63942	1.31e-16
TMEM120A	-0.318411	0.0470233
CHIT1	-3.12014	0.0473586
RP11-834C11.7	-4.04115	0.628499
ERMP1	0.0694041	0.797934
LPO	-1.4451	0.250122
MKS1	-0.148285	0.259644
TAF4	0.304374	0.022094
PFKFB2	0.0878089	0.720531

## Sheet: Figure 3B
ESR1 [TPM]
MCF7	TAMR	FASR
111.9	35.97	5.79
137.71	36.35	3.87
118.02	29.5	6.97

## Sheet: Supp. Figure 1D
TAMR vs MCF7
Differential interactions LOST in TAMR
Gene Name	logFC	FDR
7SK	-2.41279	0.155161
ABC7-43041300I9.1	-3.12962	0.313586
AC000089.3	-3.06538	0.118562
AC006547.8	-3.21049	0.362959
AC008268.1	-3.46051	0.552404
AC062017.1	-0.892888	0.217621
AC093642.1	-2.75246	0.0115237
AC093642.3	-0.566468	0.181512
AC093642.5	-0.127976	0.232107
AC106875.1	-3.12688	0.0387816
AC114730.2	-3.34668	8.33e-05
AC114730.8	-3.93817	0.612526
AC133528.2	0.979387	0.945008
AC134873.1	-3.84708	0.418152
AC159540.1	2.7791	7.55e-08
ACSL4	2.93778	7.78e-16
ADARB2	-2.78631	0.0027724
ADORA2A	3.5774	0.00353664
AFF3	-9.70047	4.92e-47
AKAP6	1.18042	0.00519163
AKR1C2	2.15969	2.41e-07
AKR1C3	3.15345	3.96e-11
ANGPTL6	0.876374	0.15694
ANKRD23	-0.550967	0.06188
ANKRD24	0.888052	0.150846
ANKRD36	0.700319	0.00537132
ANKRD36B	1.12507	3.64e-06
ANKRD36C	1.3963	0.00352158
ANO7	-0.721135	0.0790282
AP000344.3	-1.31412	0.129234
AP000344.4	-3.55921	0.065185
AP000345.1	1.69066	0.27021
AP000347.2	0.952209	0.95444
ARF1	-0.322686	0.0664861
ARRDC2	-0.120119	0.511075
ARVCF	-0.456692	0.0121631
ASB13	-0.694239	2.78e-05
ATG4B	-0.989447	8.43e-12
ATP5L	-0.168714	0.429164
AURKA	-0.599365	0.00604354
BCL2L13	0.825147	3e-11
BCL9L	-1.20401	9.44e-08
BMP7	-2.45357	2.96e-47
BMS1P20	1.83053	0.173897
BOK	-2.2702	1.95e-32
BRMS1L	-0.385218	0.0046913
C19orf66	2.70513	9.79e-26
C1orf35	0.65565	0.000794744
C21orf58	1.03555	6.27e-05
C2orf15	-1.92298	0.354977
CA15P1	-3.50208	0.211792
CABIN1	0.95931	1.52e-10
CABP7	-1.63011	0.115821
CALML3	-1.83081	0.221312
CALML3-AS1	0.684828	3.91e-05
CALML5	-4.24759	1.02e-25
CASS4	-5.51201	2.33e-23
CCDC124	-0.288493	0.270599
CCDC166	0.213684	0.803413
CCDC33	-0.216972	0.873466
CCR6	-1.75048	0.298146
CDC16	-0.799089	1.75e-09
CDH22	0.302665	0.790315
CENPJ	-0.661219	1.04e-05
CEP164	-0.426731	0.00404483
CERS3	3.39501	0.0357541
CHAMP1	-1.01767	1.06e-11
CHAT	-3.11988	0.0391093
CLK3	-0.121029	0.411335
CNGA3	1.70652	0.291477
CNNM1	-0.0931315	0.695298
CNNM3	0.136175	0.511445
CNNM4	0.66016	0.000230928
COMT	1.4378	1.17e-12
CPAMD8	1.39685	4.84e-14
CTA-85E5.6	-4.0395	0.0823792
CTAGE5	-0.503826	0.00229348
CTD-2369P2.2	1.1956	0.157216
CUEDC1	-0.518145	0.0212464
CXCR5	-0.179232	0.880739
CYP11A1	5.18202	8.31e-06
D2HGDH	-1.2521	8.1e-13
DDX6	-0.921333	2.55e-08
DGCR11	0.0877393	0.73421
DGCR5	-0.0864065	0.0291734
DGCR8	0.277126	0.059243
DHRS4L1	-1.7483	0.174143
DHRS4L2	1.45374	4.5e-16
DIP2C	-1.55854	3.21e-23
DNMT1	-0.857867	3.31e-08
DRG1	-0.161593	0.314201
DRICH1	3.36915	0.00669292
DSCAML1	-5.71474	5.92e-11
DTYMK	-0.623872	0.00376934
DUSP1	1.98916	1.18e-05
DUSP18	-1.06623	7.36e-05
EBI3	-0.958244	0.491814
EDC3	-0.62572	7.22e-07
EEF2	-1.31505	4.79e-13
EIF3G	-0.492317	0.000830395
EIF4ENIF1	-0.471022	0.000700041
ENOX2	-0.623065	0.00324574
ESR1	-4.3123	1.07e-107
FAHD2A	0.516543	0.000100477
FAHD2CP	2.50058	1.74e-07
FAM169B	-2.62535	0.0870747
FAM178B	-0.180661	0.511107
FAM209A	1.07487	0.223966
FAM209B	-2.79978	0.00197401
FAM210B	-0.799642	1.12e-08
FARP2	-0.245987	0.113378
FGFR1OP	0.0821194	0.598547
FOXR1	1.30242	0.273554
FRMD1	-2.74531	0.0130837
GAL3ST2	-4.87704	4.12e-10
GAS6	-0.0771287	0.717769
GAS6-AS1	-1.46151	1.21e-10
GNB1L	0.791628	0.00453071
GP1BB	0.698059	0.759903
GPC1	-0.415958	0.0465806
GREB1	-6.13578	1.41e-85
GRK1	-3.80659	0.0206786
GTF2H5	0.429521	0.0201514
GUCD1	0.709992	3.24e-06
GUSBP11	0.737436	0.0384562
HDAC4	-0.728485	0.00542846
HDLBP	-0.715847	6.25e-07
HIST3H2A	1.44532	3.14e-18
HIST3H2BB	0.855008	0.0457644
IFT46	-0.252222	0.143791
IGF1R	-3.54479	8.39e-76
IGKV2OR2-8	-4.09631	0.774194
IGLV5-52	-2.73149	0.00966404
IL12RB1	-3.12676	0.0387868
IL15RA	0.720346	0.00150601
ING5	-0.714307	3.67e-05
IQGAP1	0.849482	1.09e-05
KB-1572G7.2	0.965415	0.960403
KB-1674E1.2	-3.32322	0.623689
KB-208E9.1	-3.38958	0.827766
KB-318B8.7	-3.4217	0.618404
KCNN1	-1.3106	0.354512
KIAA1211L	-0.830572	0.000181784
KIAA1429	-0.0261494	0.84709
KIAA1671	-0.456371	0.0109657
KLF6	-0.0895125	0.77015
KMT2A	-1.20596	1.92e-13
KRT8P37	-3.20385	0.122442
LAPTM5	-2.1075	0.059743
LARP4B	-0.619243	2.65e-05
LINC00552	-1.42407	0.275591
LINC00663	0.673372	0.380365
LINC00886	-2.72543	1.36e-19
LINC00896	-0.856472	0.362924
LINC01237	-1.32426	0.0271161
LINS	0.628183	6.34e-05
LIPT1	0.451358	0.0550832
LL22NC03-2H8.5	-1.20081	0.00222808
LL22NC03-80A10.11	-3.84473	0.0664916
LL22NC03-80A10.6	2.67584	0.680933
LL22NC03-N27C7.1	-2.06736	0.0830671
LPIN1	0.519455	0.00170675
MALL	-0.246586	0.445195
MAP2K2	-0.405618	0.0605368
MAPK15	-1.09256	0.00801861
MAT1A	-2.60864	5.19e-07
MATN1	1.50299	0.0618237
MATN1-AS1	0.129095	0.684509
MCM3AP	0.599801	4.83e-05
MGAT4A	0.00890768	0.97375
MITD1	0.925394	1.65e-05
MLLT4	-0.235879	0.134703
MLPH	-0.762736	1.12e-05
MORC4	-0.53115	0.000644976
MRPL30	0.143011	0.404424
MRPL4	-0.736699	0.00320109
MTMR3	0.274542	0.0581553
MYO9B	0.0423327	0.779443
NDUFA10	0.0931563	0.574848
NEU4	-5.23983	5.84e-15
NPTN	-1.16055	2.03e-12
NR2F6	0.0867737	0.702164
NTSR2	-3.80005	0.0112137
NUTF2P2	-4.03811	0.638248
OBSCN	0.428977	0.0564248
OCEL1	0.0771569	0.691082
OCRL	-0.0226513	0.87107
OR7E102P	-3.28827	0.00301575
OSBP2	-0.749764	0.000167775
OTOS	-3.12676	0.0387868
P2RX6	3.08784	2.89e-09
P2RY11	0.566713	0.0468514
PARK2	-6.7309	5.53e-12
PASK	-0.167587	0.274237
PCAT29	-3.44995	0.333826
PCNT	0.320375	0.0198941
PDCD1	-1.83873	0.220415
PDE10A	1.50997	8.12e-08
PDE4A	-1.1478	1.14e-05
PEAK1	1.26065	6.55e-19
PEBP4	-0.136838	0.924312
PES1	0.119294	0.455136
PFKFB3	-2.61722	9.17e-35
PFKP	-0.525456	0.0021253
PI4KA	0.25881	0.0950729
PIAS4	-1.23711	1.37e-10
PITRM1	-0.477787	0.000888903
PITRM1-AS1	-0.296785	0.540881
PML	0.547365	0.000404059
PPAN	-0.474131	0.00782084
PPAN-P2RY11	-0.274898	0.777253
PPP1R7	-0.0879219	0.544806
PPP3CC	0.190737	0.270813
PRKCH	-1.20347	9.82e-12
PRKXP1	-0.787638	5.45e-11
RALGAPA1	-0.544646	0.000938608
RANBP1	0.479974	0.0162145
RASA3	-2.89287	1.24e-73
REV1	0.370645	0.0215252
RGL4	0.343122	0.781376
RHPN1	-0.506873	0.0081472
RHPN1-AS1	-2.34037	1.23e-29
RN7SL688P	-3.93661	0.961907
RNASET2	2.03462	4.74e-38
ROCK2	0.0690446	0.640384
RP1-167A14.2	-4.04541	0.786052
RP11-10O17.1	1.9236	1.98e-08
RP11-110I1.12	1.28548	1.67e-05
RP11-116G8.5	-3.44664	0.0113623
RP11-138H8.8	-4.09323	0.208172
RP11-158I9.5	-3.33746	0.00185497
RP11-158I9.8	-0.096302	0.411626
RP11-247I13.11	-3.23079	0.104102
RP11-247I13.8	-3.94001	0.382272
RP11-298E9.7	-3.94249	0.361775
RP11-317N8.3	-3.8025	0.951854
RP11-317N8.5	0.371715	0.00213442
RP11-334E6.3	-3.64624	0.869641
RP11-341N2.1	-0.640971	0.210843
RP11-353K11.1	-1.80562	0.715666
RP11-367H1.1	-1.06315	0.848862
RP11-382J24.2	-4.03811	0.384532
RP11-38C17.1	-2.51034	0.716277
RP11-407N17.3	-4.09504	0.11998
RP11-429J17.4	-4.03902	0.332451
RP11-429J17.5	-2.06385	0.968405
RP11-440D17.4	-2.04823	0.990398
RP11-459E5.1	2.39821	6.76e-82
RP11-514O12.4	-2.81583	0.0664703
RP11-520H14.7	-3.25691	0.00403085
RP11-527J8.1	-1.27833	0.00275461
RP11-536K7.3	-3.64097	0.563465
RP11-563J2.2	-1.34379	0.131664
RP11-592N21.1	-2.17683	0.818951
RP11-592N21.2	-4.03899	0.406273
RP11-661A12.12	-2.05065	0.498463
RP11-756A22.7	-1.88843	9.52e-05
RP11-770J1.3	-3.16951	0.0100203
RP11-770J1.5	-3.6803	0.557184
RP11-770J1.7	-3.99056	0.21494
RP11-779O18.2	-3.73282	0.0142957
RP11-809C18.3	-4.09294	0.0823792
RP11-95I16.2	-4.09875	0.126635
RP13-463N16.6	-1.83094	0.221298
RP5-1153D9.5	-2.58513	0.179862
RP5-881P19.7	-3.09347	0.448713
RP5-915N17.3	-3.89312	0.403749
RPL18AP2	-4.03954	0.959602
RPS6KA2	-0.296172	0.257539
RTFDC1	-0.309881	0.0456894
RTN4R	0.181919	0.61897
RUNX3	-2.4058	0.00626139
S1PR2	-2.28626	1.24e-05
SAP130	0.0979959	0.536928
SCAPER	-0.244835	0.304859
SERAC1	0.649665	0.00066116
SERPIND1	1.68098	0.265112
SFI1	-0.428591	0.0117963
SFMBT2	-0.731437	0.000225925
SGSM1	0.987344	0.0109372
SIRT6	-0.188144	0.334073
SLC25A21	-4.72951	1.43e-23
SLC35E4	-1.5253	3.27e-06
SLC38A6	0.394369	0.0493199
SLC5A5	-1.31284	0.131937
SMARCA1	-0.552823	0.281215
SMOC2	-5.27435	7.09e-24
SNRPD3	0.564122	0.000533539
SNX9	0.109406	0.440777
SOD2	0.612449	1.86e-06
SORBS3	-0.339544	0.089995
SPECC1L	0.360069	0.0193444
STK25	-0.937553	2.31e-12
STRA6	5.45232	4.58e-52
SV2B	2.21005	0.000463957
SYNE1	0.169282	0.390039
SYNJ2	-0.299846	0.0213343
TAF3	-0.440164	0.00142809
TANGO2	0.438768	0.0151973
TBX1	1.69912	0.00228708
TCN2	2.8134	0.00524937
THAP4	-1.10647	7.74e-09
THAP7	0.430835	0.0229057
THAP7-AS1	0.83205	0.000530476
THSD4	-5.0673	1.43e-80
TLE3	-1.37843	2.95e-20
TMEM25	-5.43778	2.82e-50
TMEM255B	-3.53132	5.34e-10
TMPRSS4	-2.71577	2.2e-18
TOP1MT	-0.822665	3.45e-10
TPTE2P1	-2.75021	0.0822856
TPTE2P6	-3.89974	0.95444
TRMT2A	0.639281	1.59e-06
TSGA10	0.164121	0.573124
TSPAN14	-0.447026	0.00514336
TTC28	0.07427	0.763094
TTC6	-2.86501	2.51e-23
TUBAL3	-2.10092	0.00163606
TUFMP1	-4.04154	0.208612
TULP4	-0.912241	1.1e-08
TXNRD2	0.443223	0.00709276
UACA	-0.671166	1.6e-05
UBE4A	-1.02123	1.3e-09
UBL7	-0.171394	0.321567
UBL7-AS1	-0.674105	0.00342251
UBTFL6	-4.09762	0.21698
UPB1	-0.192071	0.860474
UPF3A	-0.897463	1.06e-10
UPK2	3.77884	2.43e-32
USE1	0.264631	0.159667
USP2	-1.21919	3.7e-09
VEZF1	-0.870113	1.3e-06
VWA3B	-1.80492	0.0191851
WDR37	-0.138599	0.353058
WNT3A	1.74466	0.00014331
YBEY	1.53513	3.99e-13
ZBTB7A	-1.06849	1.19e-05
ZC3H3	-0.710459	5.96e-06
ZDHHC8	0.861724	2.93e-08
ZHX3	-0.905717	2.62e-10
ZMAT5	1.07494	2.98e-07
ZMYND8	-1.10295	1.66e-18
ZNF623	-0.759058	6.98e-08
ZNF707	-0.958805	1.62e-08

## Sheet: Supp. Figure 1E
TAMR vs MCF7
Differential interactions GAINED in TAMR
Gene Name	logFC	FDR
SCAPER	-0.0110724	0.963145
MAT1A	-5.88284	1.06e-12
FRMD1	-4.43245	0.00464102
SMOC2	-4.38407	3.58e-18
SLC5A5	-4.24372	0.00542226
KCNN1	-4.04798	0.0365448
TMEM25	-3.96075	1.09e-32
CTC-559E9.4	-3.79015	0.0227741
GAS6-AS1	-3.71944	5.54e-07
CCDC33	-3.48872	0.0672405
IL12RB1	-3.12676	0.0774113
CHAT	-3.11988	0.0779476
LINC00552	-3.11364	0.077106
MAPK15	-2.81099	5.57e-10
CALML5	-2.45736	2.87e-11
THSD4	-2.22854	1.02e-21
SV2B	-2.09304	0.0773288
RPS6KA2	-1.99898	1.64e-11
7SK	-1.88503	0.0268535
DIP2C	-1.84635	8.45e-31
PCAT29	-1.83177	0.295862
TAF3	-1.5875	8.04e-28
CCR6	-1.58584	0.0124044
IFT46	-1.57727	2.4e-18
TUBAL3	-1.52415	0.0264857
TMEM255B	-1.38742	0.00377065
FGFR1OP	-1.29316	2.44e-15
RHPN1-AS1	-1.2389	4.48e-10
TULP4	-1.20211	1.22e-13
UPK2	-1.08759	0.000264654
ASB13	-1.05395	3.57e-10
FAM209B	-1.03199	0.193922
RNASET2	-1.03	1.16e-10
CHAMP1	-1.02856	1.1e-11
KRT8P37	-1.01115	0.250009
UPF3A	-1.00369	9.95e-13
PITRM1	-0.997799	6.73e-12
KLF6	-0.986969	0.00147652
RASA3	-0.896953	9.08e-10
BCL9L	-0.888179	7.49e-05
PFKP	-0.882667	2.92e-07
LARP4B	-0.851384	9.48e-09
MLLT4	-0.825887	2.2e-07
DNMT1	-0.807709	1.99e-07
ZBTB7A	-0.807037	0.000899606
PARK2	-0.7528	0.131188
TSPAN14	-0.731971	5.31e-06
SOD2	-0.710424	5.42e-08
PIAS4	-0.704842	0.000225443
UBE4A	-0.699899	2.98e-05
ZHX3	-0.682435	1.93e-06
CCDC124	-0.679667	0.00988572
PPAN-P2RY11	-0.676672	0.494037
KMT2A	-0.661181	4.73e-05
GTF2H5	-0.64326	0.000680085
EEF2	-0.637652	0.000383837
OCEL1	-0.61281	0.0022771
CASS4	-0.610756	0.0710727
LINC00663	-0.603894	0.0731571
AURKA	-0.590344	0.00687408
ANKRD24	-0.582436	0.355937
CDC16	-0.581609	1.22e-05
PITRM1-AS1	-0.560284	0.280777
DDX6	-0.532855	0.00120266
GAS6	-0.530179	0.0143835
RTFDC1	-0.524477	0.000745557
MRPL4	-0.511371	0.0403318
MAP2K2	-0.505765	0.0195206
ZC3H3	-0.500473	0.00143209
PEBP4	-0.495442	0.764086
WDR37	-0.490268	0.001214
FOXR1	-0.4895	0.748865
EBI3	-0.459184	0.755279
IL15RA	-0.417939	0.090128
PML	-0.412618	0.00846449
UBL7-AS1	-0.40176	0.0823839
ATP5L	-0.385824	0.07115
PPAN	-0.373342	0.0365516
CEP164	-0.367722	0.013787
RHPN1	-0.350504	0.0670758
GRK1	-0.326824	0.811162
ZNF623	-0.303873	0.0303034
EIF3G	-0.294749	0.0452888
FAM210B	-0.280148	0.0442876
USP2	-0.267534	0.187624
UBL7	-0.245329	0.157257
TLE3	-0.237075	0.106084
RP11-116G8.5	-0.226199	0.840839
ZNF707	-0.218325	0.194371
CPAMD8	-0.204081	0.28163
SIRT6	-0.202219	0.302221
TOP1MT	-0.186589	0.151843
LINC00886	-0.180815	0.483913
SNX9	-0.116225	0.416522
ADARB2	-0.0784221	0.914743
PPP3CC	-0.00807132	0.963656
IQGAP1	0.0163324	0.932174
STRA6	0.0258583	0.946531
SYNJ2	0.0402362	0.757792
C19orf66	0.0721592	0.772547
NR2F6	0.0828993	0.71523
NPTN	0.100692	0.536058
PA2G4P4	0.115935	0.816837
FAM209A	0.121337	0.897157
P2RY11	0.127919	0.656486
MYO9B	0.138654	0.359932
SERAC1	0.175233	0.375646
EDC3	0.213387	0.0894288
ANGPTL6	0.236191	0.747137
PEAK1	0.25483	0.0730362
RP11-429J17.4	0.306868	0.844912
CALML3	0.306996	0.844864
RN7SL688P	0.334378	0.83093
CTD-2369P2.2	0.36125	0.11123
CNNM1	0.417523	0.0797897
UACA	0.424136	0.00595905
TTC36	0.425448	0.711685
ARRDC2	0.459523	0.0120046
PDE4A	0.479959	0.0594714
CLK3	0.547431	0.000207719
CCDC166	0.678197	0.45055
CDH22	0.917726	0.434066
PFKFB3	0.971574	1.19e-06
SFMBT2	1.06288	6.24e-08
RP11-536K7.3	1.12657	0.432955
TMPRSS4	1.21553	1.2e-05
DSCAML1	1.22096	0.0161086
CXCR5	1.27275	0.23659
RP13-463N16.6	1.69729	0.213614
RP5-1153D9.5	2.02579	0.0599279
PDE10A	2.1464	3.33e-14
RP11-138H8.8	2.15142	0.198298
RP11-770J1.7	2.19056	0.19505
BMP7	2.73129	4.1e-57
RP11-382J24.2	3.00994	0.07077
AKR1C1	4.14104	7.45e-13
RP11-158I9.5	4.63929	0.00115746
AKR1C3	5.2248	6.92e-26
AKR1C2	6.18402	6.23e-36

## Sheet: Supp. Figure 2
ESR1 [TPM]
MCF7	TAMR	FASR
111.9	35.97	5.79
137.71	36.35	3.87
118.02	29.5	6.97
GREB1 [TPM]
MCF7	TAMR	FASR
225.74	0.6	3.04
175.97	0.23	2.53
178.26	0.28	2.63
PCNT [TPM]
MCF7	FASR
29.81	51.77
27.43	41.15
26.11	49.78
GFRA1 [TPM]
MCF7	FASR
361.31	0
258.66	0.07
269.35	0
TAPBP [TPM]
MCF7	FASR
41.11	157.36
30.6	92.09
29.24	116.04
GET4 [TPM]
MCF7	TAMR
85.16	40.68
80.21	47.4
109.5	51.13
BMP7 [TPM]
MCF7	TAMR
512.4	4113.36
611.86	3937.86
646.31	3917.23
SOX9 [TPM]
MCF7	TAMR
0.87	8.63
0.53	7.79
0.79	8.2
ATRNL1 [TPM]
MCF7	FASR
0.4	0.05
0.83	0.05
0.85	0

## Sheet: Supp. Figure 3F
gene.id	gene.symbol	chr	start	end	strand	gene.type	description	entrez.gene.id	TAMR.mean.TPM	Rep1.TAMR.TPM	Rep2.TAMR.TPM	Rep3.TAMR.TPM	FASR.mean.TPM	Rep1.FASR.TPM	Rep2.FASR.TPM	Rep3.FASR.TPM	MCF7.mean.TPM	Rep1.MCF7.TPM	Rep2.MCF7.TPM	Rep3.MCF7.TPM
ENSG00000173545.4	ZNF622	chr5	16451519	16465792	-	protein_coding	zinc finger protein 622 [Source:HGNC Symbol;Acc:HGNC:30958]	90441	40.04	39.31	42.14	38.68	32.34	36.91	26.31	33.8	33.81	33.33	33.73	34.37
ENSG00000154874.12	CCDC144B	chr17	18537800	18625617	-	transcribed_unprocessed_pseudogene	coiled-coil domain containing 144B (pseudogene) [Source:HGNC Symbol;Acc:HGNC:26704]	284047	0.45	0.89	0.25	0.2	0.46	0.74	0.32	0.32	0.7	0.83	0.72	0.55
ENSG00000108448.18	TRIM16L	chr17	18697998	18736118	+	protein_coding	tripartite motif containing 16-like [Source:HGNC Symbol;Acc:HGNC:32670]	147166	41.11	52.82	34.31	36.21	75.36	103.86	46.8	75.43	25.83	29.94	22.35	25.19
ENSG00000141127.12	PRPSAP2	chr17	18840085	18931287	+	protein_coding	phosphoribosyl pyrophosphate synthetase associated protein 2 [Source:HGNC Symbol;Acc:HGNC:9467]	5636	41.15	47.35	37.1	38.99	30.96	35.06	25.23	32.58	50.05	49.04	53.77	47.33
ENSG00000154016.11	GRAP	chr17	19020673	19047637	-	protein_coding	GRB2-related adaptor protein [Source:HGNC Symbol;Acc:HGNC:4562]	10750	0.07	0.13	0.03	0.06	0.13	0.23	0.03	0.12	0.12	0.15	0.1	0.1
ENSG00000189152.8	GRAPL	chr17	19127469	19159176	+	protein_coding	GRB2 related adaptor protein like [Source:HGNC Symbol;Acc:HGNC:37240]	400581	0	0	0	0	0	0	0	0	0.03	0.08	0.01	0
ENSG00000072134.13	EPN2	chr17	19215615	19336715	+	protein_coding	epsin 2 [Source:HGNC Symbol;Acc:HGNC:18639]	22905	32.5	46.71	27.06	23.73	17.91	27.36	10.59	15.78	38.89	41.21	38.49	36.97
ENSG00000166484.17	MAPK7	chr17	19377721	19383544	+	protein_coding	mitogen-activated protein kinase 7 [Source:HGNC Symbol;Acc:HGNC:6880]	5598	10.82	10.32	10.56	11.57	9.33	11.43	6.89	9.66	12.61	10.29	14.47	13.08
ENSG00000180638.15	SLC47A2	chr17	19678288	19718979	-	protein_coding	solute carrier family 47 member 2 [Source:HGNC Symbol;Acc:HGNC:26439]	146802	0.1	0.11	0.08	0.12	0.02	0.03	0.02	0.01	0.04	0.09	0	0.02
ENSG00000142494.11	SLC47A1	chr17	19495385	19579034	+	protein_coding	solute carrier family 47 member 1 [Source:HGNC Symbol;Acc:HGNC:25588]	55244	5.86	6.41	5.73	5.45	1.41	2.07	1	1.17	2.48	2.84	2.06	2.54
ENSG00000083290.17	ULK2	chr17	19770829	19867936	-	protein_coding	unc-51 like autophagy activating kinase 2 [Source:HGNC Symbol;Acc:HGNC:13480]	9706	6.15	7.37	5.77	5.32	4.51	5.93	2.93	4.66	9.71	9.78	10.81	8.54
ENSG00000108599.12	AKAP10	chr17	19904302	19978343	-	protein_coding	A-kinase anchoring protein 10 [Source:HGNC Symbol;Acc:HGNC:368]	11216	10.14	10.76	11.06	8.6	10.73	14.42	7.3	10.46	14.74	14.67	15.54	14.02
ENSG00000128487.14	SPECC1	chr17	20009344	20319026	+	protein_coding	sperm antigen with calponin homology and coiled-coil domains 1 [Source:HGNC Symbol;Acc:HGNC:30615]	92521	46.65	52.25	43.64	44.06	12.1	12.69	11.93	11.67	29.97	26.56	30.44	32.92
ENSG00000154898.13	CCDC144CP	chr17	20321164	20403557	+	transcribed_processed_pseudogene	coiled-coil domain containing 144C, pseudogene [Source:HGNC Symbol;Acc:HGNC:29073]		0.41	0.9	0.14	0.2	0.1	0.16	0.07	0.06	0.15	0.21	0.15	0.09
ENSG00000160584.13	SIK3	chr11	116843402	117098437	-	protein_coding	SIK family kinase 3 [Source:HGNC Symbol;Acc:HGNC:29165]	23387	5.46	6.6	4.76	5.02	5.13	6.07	4.48	4.83	4.09	3.4	4.4	4.46
ENSG00000168092.11	PAFAH1B2	chr11	117144267	117176894	+	protein_coding	platelet activating factor acetylhydrolase 1b catalytic subunit 2 [Source:HGNC Symbol;Acc:HGNC:8575]	5049	31.16	32.04	32.34	29.1	16.24	16.6	13.7	18.43	28.13	26.81	31.73	25.84
ENSG00000167257.8	RNF214	chr11	117232625	117286445	+	protein_coding	ring finger protein 214 [Source:HGNC Symbol;Acc:HGNC:25335]	257160	12.14	14.89	10.64	10.9	5.3	6.34	4.24	5.32	9.35	9.19	9.73	9.13
ENSG00000110274.12	CEP164	chr11	117314557	117413268	+	protein_coding	centrosomal protein 164 [Source:HGNC Symbol;Acc:HGNC:29182]	22897	9.45	11.47	9.32	7.55	8.88	10.38	7.78	8.48	12.69	13.82	12.33	11.93
ENSG00000177103.11	DSCAML1	chr11	117427773	117817525	-	protein_coding	DS cell adhesion molecule like 1 [Source:HGNC Symbol;Acc:HGNC:14656]	57453	0.38	0.41	0.46	0.28	0	0	0	0	0.17	0.06	0.23	0.21
ENSG00000255245.3	FXYD6-FXYD2	chr11	117820163	117876667	-	protein_coding	FXYD6-FXYD2 readthrough [Source:HGNC Symbol;Acc:HGNC:39978]	100533181	0	0	0	0	0	0	0	0	0.04	0.13	0	0
ENSG00000110324.7	IL10RA	chr11	117986348	118001483	+	protein_coding	interleukin 10 receptor subunit alpha [Source:HGNC Symbol;Acc:HGNC:5964]	3587	0.12	0.01	0.34	0.02	0	0.01	0	0	0.18	0.19	0.08	0.27
ENSG00000137648.14	TMPRSS4	chr11	118077012	118121890	+	protein_coding	transmembrane protease, serine 4 [Source:HGNC Symbol;Acc:HGNC:11878]	56649	9.95	11.25	9.12	9.48	0.55	0.75	0.51	0.39	4.25	3.17	4.88	4.7
ENSG00000160593.15	AMICA1	chr11	118193740	118225094	-	protein_coding	junction adhesion molecule like [Source:HGNC Symbol;Acc:HGNC:19084]	120425	0.04	0.12	0	0	0.04	0.02	0.09	0.01	0	0.01	0	0
ENSG00000198851.7	CD3E	chr11	118304545	118316175	+	protein_coding	CD3e molecule [Source:HGNC Symbol;Acc:HGNC:1674]	916	0	0	0	0	0	0	0	0	0	0	0	0
ENSG00000110344.7	UBE4A	chr11	118359585	118399211	+	protein_coding	ubiquitination factor E4A [Source:HGNC Symbol;Acc:HGNC:12499]	9354	12.54	14.7	11.55	11.38	8.37	11.21	6.83	7.06	19.65	21.47	19.83	17.64
ENSG00000118058.18	KMT2A	chr11	118436490	118526832	+	protein_coding	lysine methyltransferase 2A [Source:HGNC Symbol;Acc:HGNC:7132]	4297	9.83	9.96	10.5	9.02	4.02	5.86	2.53	3.66	13.15	9.91	16.01	13.53
ENSG00000064655.16	EYA2	chr20	46894624	47188844	+	protein_coding	EYA transcriptional coactivator and phosphatase 2 [Source:HGNC Symbol;Acc:HGNC:3520]	2139	82.22	69.17	87.66	89.83	3.88	4.86	2.99	3.79	6.9	6.46	6.81	7.44
ENSG00000101040.17	ZMYND8	chr20	47209214	47356889	-	protein_coding	zinc finger MYND-type containing 8 [Source:HGNC Symbol;Acc:HGNC:9397]	23613	59.08	63.62	55.77	57.86	17.2	19.49	14.66	17.46	42.48	38.49	45.13	43.82

## Sheet: Supp. Figure 4C
DNA methylation
ER binding gained in Non-responders		ER binding lost in Non-responders
Primary tumours (n=4)	Metastatic samples (n=4)	Primary tumours (n=4)	Metastatic samples (n=4)
0	0	1	0.625
0.5	0.0526316	0.7	0.214286
0.214286	0.0606061	0.588235	0.0434783
0.285714	0.0810811	0.727273	0.25
0	0.047619	0.545455	0.15
0.833333	0.0967742	0.611111	0.583333
0	0	0	0.0909091
0	0	0.714286	0.785714
0.857143	1	0.615385	0.592593
0.636364	0.176471	0.952381	1
0.142857	0.0588235	0	0
0.25	0.0833333	1	0.625
0.454545	0.0714286	0.777778	0.192308
0.3125	0.0625	0.6	0.0333333
0.571429	0.2	0.375	0.909091
0.571429	0.6	1	0.634146
0.944444	0.173913	0	0
0.909091	0.923077	0.8	0.764706
0.6	0.545455	0.266667	0.105263
0.25	0	0.521739	0.285714
0.4	0.1	0.333333	0.555556
1	0.130435	0.5	0
0.588235	0.15	0.962963	1
0.166667	0.0666667	0.375	0.125
0	0.0909091	0.785714	0.9
0.117647	0	0.363636	0.117647
0.136364	0	0.5	0.2
0.25	0.0540541	0	0
0.666667	0.857143	0.541667	0.391304
0.25	0	1	0.333333
0.428571	0.0909091	0.25	0.0454545
0.03125	0	0.833333	0
0	0	0.714286	1
0	0	0.75	0.153846
0.0689655	0	1	1
0.0714286	0.125	0.5	0.136364
0.178571	0	0	0.176471
0.5	0.75	0.6	0.625
0.444444	0.0434783	0.777778	0.916667
0.263158	0.0869565	0.75	0.5
0.172414	0.107143	0	0.0714286
0.24	0.107143	0.9	1
0.52	0	1	1
0.529412	0.0769231	1	1
0.625	0.136364	0.916667	0.888889
0.65	0.36	0.705882	0.105263
0.428571	0.0666667	0.888889	0.833333
1	0.75	0.666667	0.0526316
0.538462	0.75	1	0.769231
0.117647	0.0714286	0.823529	0.931034
0.4	0.333333	0.2	0.0769231
0.4	0.411765	1	0.625
0.333333	0.125	0.8	1
0.107143	0.0204082	1	0.541667
0.428571	0.173913	0.875	1
0.866667	0.0769231	1	1
0.857143	0.636364	0.571429	0.727273
0.473684	0.0714286	0.153846	0.666667
0.526316	0.0714286	0.941176	1
0.583333	0	1	1
0.125	0.0714286	1	0.833333
0.157895	0.0666667	0.4	0.928571
0.5	0.363636	0.625	0.2
0.333333	0.181818	0.7	0.285714
0.333333	0	0	0.8
0	0.047619	0.916667	0.96
0.5	0	0.75	0.75
0.133333	0	0.833333	0.923077
1	0	0.375	0.05
0.0769231	0	0.727273	0.833333
0.125	0.25	0.3	0.888889
0.5625	0.222222	0.1	0.136364
0.346154	0.583333	0.882353	0.75
0.210526	0.176471	0.666667	0.928571
0.642857	0.47619	0.6	0.0434783
0	0.0526316	0.473684	0.470588
0.375	0.259259	0.461538	0.16
0.5	0.0526316	0.5	0.684211
0.888889	0.8	1	0.954545
0	0	0.75	0.583333
0.666667	0.0384615	0.727273	1
0	0	0.375	0.714286
0.611111	0.666667	0.583333	0.526316
0.625	0.666667	0.5	0.473684
0.272727	0.5	1	1
0.103448	0	0.25	0.111111
0.2	0.272727	0	0
0	0	0.894737	0.933333
0	0	0.8	0.866667
0.9	1	1	0.444444
0.181818	0.272727	0.25	0.0714286
0.136364	0.588235	0.5	0.384615
0	0.411765	1	0.666667
0.3	0.555556	0.333333	0.444444
0.153846	0.444444	0	0.25
0.461538	0.2	0.692308	0.190476
0.5	0.157895	0.8	0.666667
0.785714	0.708333	1	0.875
0.916667	0.904762	0.833333	1
0.615385	0.9	0.636364	0.684211
0.166667	0.1875	1	0.875
0.375	0.333333	0.944444	0.958333
0.3125	0.875	1	1
0.125	0.545455	0.916667	0.8
0.411765	0.642857	1	0.823529
0	0.214286	1	1
0.357143	0.6	0.115385	0.0526316
0.142857	0.4	1	1
0.392857	0.588235	0.785714	0.777778
0.9	0.785714	0.0769231	0
0.111111	0.583333	0.111111	0
0.222222	0.375	0.705882	0.214286
0	0.0416667	0.75	0.75
0.0588235	0.0952381	1	1
0	0.4	0.833333	0.9375
0	0	0.5	0.333333
0	0	1	1
0.153846	0.0909091	0.461538	0.142857
0.4	0.615385	1	0.52381
0.285714	0.5	0.909091	0.5
0.285714	0.473684	0.7	0.2
0.5	0.684211	0.857143	0.588235
0.285714	0.684211	0	0
0.470588	0.5	0.666667	0.7
0.25	0.625	0.928571	0
0.307692	0.416667	1	0.75
0.416667	0.277778	0.666667	1
0.8	0.727273	1	0
1	0.8	1	1
0.444444	0.615385	0.6	0.142857
0.4	0.380952	0
0	0.333333	0.833333	0.785714
0.157895	0.0833333	0.75	0.578947
0.6	0.538462	0	0.166667
0.25	0.166667	0.352941	0
0.277778	0.478261	0.111111	0.25
0.9	0.833333	0.823529	0.416667
0.571429	0.636364	0.888889	0.882353
0.666667	0.526316	0.636364	0.789474
0.5	0.611111	0.1875	0.95
0.333333	0.6	0.6	0.375
0.454545	0.545455	1	0.952381
0.125	0.111111	0.571429	0.4
0.571429	0.666667	0.363636	0.736842
0.5	0.375	1	1
0.142857	0.4	1	0.928571
0	0	0.428571	0
0.4	0.384615	1	0.857143
0.416667	0.6	0.818182	0.533333
0.888889	0.529412	0.222222	0.535714
0	0.333333	0	0
0.222222	0.392857	0.7	0.8
0.181818	0.722222	0.176471	0.125
0.642857	0.466667	0.571429	0.34375
0.263158	0.333333	0.307692	0.117647
0.285714	0.333333	0.818182	0.571429
0.0666667	0.2	0.538462	0.142857
0.333333	0.733333	1	0.818182
0.363636	0.52381	0.75	1
1	0.916667	0.333333	0.533333
0.333333	0.416667	0.333333	0
0.375	0.727273	0.818182	1
0	0.04	0.25	0
0.181818	0.875	0.944444	0.923077
0.615385	0.846154	0.6	0.444444
0.105263	0.047619	0.44	0.92
0	0	0.888889	1
0.25	0.129032	0.409091	0.5
0	0	0	0
0	0	0.25	0.1
0.863636	0.9375	0.933333	1
0.444444	0.2	0.333333	0.166667
0.277778	0.0714286	0.888889	0.428571
0.125	0.1	0.833333	0.833333
0.333333	0.388889	0.823529	0.0555556
0.428571	0.5	0.333333	0
0.4	0.75	0.75	0.6
0.625	0.75	0.4375	0
0.625	0.8	0.666667	0
0.909091	0.9375	0.285714	0.192308
0.833333	1	0.142857	0.4
0.142857	0	0.875	0.8
0.2	0.909091	0.166667	0.0294118
0.333333	0.576923	0.7	0.545455
0.538462	0.444444	0	0.0666667
0.107143	0.875	0	0.0625
0.25	0.0384615	0.125	0
0.176471	0.434783	1	1
0.384615	0.0952381	0.642857	0.727273
0.357143	0.5	0.909091	1
0.111111	0.384615	0.789474	0.85
0.333333	0.333333	0.833333	1
0.272727	0.545455	0.857143	1
0.136364	0	0.444444	0.391304
0.0952381	0.030303
0	0	1	0.8
0	0.0357143	0.0909091	0
0	0.0357143	0.266667	0.392857
0.2	0.0833333	0.285714	1
0.5	0.1875	0.153846	0.166667
0.227273	0.473684	0.75	0.333333
0.204545	0.157895	0.9	0.888889
0.142857	0.103448	0.466667	0.75
0.181818	0.0833333	0.95	0.8
0.166667	0.5	0.818182	0.730769
0.1	0.142857	0.888889	0.0588235
0.318182	0.8125	0.842105	0.909091
0.307692	0.714286	0.9	0.944444
0.533333	1	0.833333	0.933333
1	0.857143	0.44	0.630435
0.142857	0	0.923077	1
0.352941	0.363636	0.857143	0.615385
0.153846	0.2	0.9375	0.5
0.0740741	0	1	1
0.166667	0.136364	0.909091	1
0.2	0.208333	0.958333	0.947368
0.411765	0.888889	1	1
0.461538	0.307692	0.59375	0.888889
0.333333	0.16	0.727273	0.894737
0.3	0.769231	0.705882	0.5
0.222222	0.384615	0.636364	0.4
0.142857	0.192308	0.363636	0.0869565
0.12	0.285714	0.73913	1
0	0	0.652174	0.9375
0.230769	0.75	0.652174	0.714286
0.25	0.583333	0.5	0.571429
0	0.157895	0	0.157895
0	0.0322581	0	0
0.555556	0.8	0.1	0
0.416667	0.625	1	0.73913
0.833333	0.769231	0.833333	0.928571
0.230769	0	0.833333	0.916667
0.25	0.0909091	0.8	0.526316
0.466667	0.363636	0	0.04
0.307692	0.125	1	1
0.272727	0.571429	0.625	0.380952
0.153846	0.923077	0.6	0.5
0.2	0	0.8	0.4
0.36	1	0.875	0.833333
0.291667	0.615385	1	0.85
0.647059	0.88	0.866667	1
0.2	0.153846	0.375	0.4
0.0833333	0.176471	0.777778	1
0	0	0.08	0.0344828
0.571429	0.285714	0.888889	0.884615
0.388889	0.0625	0.555556	0.777778
0.4	0	0.761905	1
0	0.0454545	0.818182	0.75
0.25	0.0714286	1	0.142857
0	0	0.5	0.888889
0	0	1	1
1	0.944444	0.75	0.769231
0.5	0.333333	0.3125	0.357143
0.545455	0.125	1	0.647059
0.111111	0.0769231	1	0.75
0.444444	0.266667	0.642857	0.615385
0.352941	0.0526316	0.3	0.421053
0.384615	0.8	0.777778	0.8
0.285714	0.777778	0.529412	0.2
0.666667	0.4	0.928571	0.85
0.909091	1	0	0
1	0.863636	0.583333	0.857143
0.0434783	0.0666667	0.304348	0.692308
0.210526	0.192308	0.148148	0.533333
0.75	0.0833333	0.588235	0
0.333333	0.117647	0.933333	0.85
0.4	0.1875	0	0
0.133333	0.0714286	0.681818	0.45
0.428571	0	0.357143	0.5
0.227273	0.0526316	0.363636	0.277778
0.266667	0.178571	0.25	0.464286
0.470588	0.529412	0.333333	0
0.545455	0.0588235	0.933333	0.923077
0.454545	0.714286	0.5	0.5
0.133333	0	0.857143	0.85
0	0	0.8125	0.666667
0.166667	0	0.454545	0.769231
0.05	0	0.047619	0
0	0	0.785714	0.454545
0.125	0.0769231	0.777778	0.888889
0.304348	0.0952381	0.153846	0.833333
0.416667	0.08	0.214286	0.636364
0.363636	0.125	1	0.65
0.444444	0.05	0.714286	0.846154
0.277778	0.0416667	1	0.933333
0.529412	0.047619	0.363636	0.7
0.307692	0.153846	0.5	0.785714
0.4375	0.2	1	1
0.461538	0.277778	0.6	0.928571
0.368421	0.0357143	0.75	0.533333
0.888889	1	0	0
0.4	0	0.933333	1
0.235294	0.125	1	0.866667
0.0588235	0.333333	1	0.933333
0.2	0	0.818182	0.571429
0.44	0.0526316	0.454545	0.785714
0.333333	0.0526316	0.904762	0.888889
0.75	0.5	0.578947	0.454545
0.642857	0.4	0.909091	0.818182
0.636364	0.368421	0.85	0.444444
0.217391	0.25	0.375	0.333333
0.227273	0.2	1	0.8125
0.411765	0	0.909091	1
0.454545	0.214286	0.916667	0.933333
0.2	0.125	0.909091	0.894737
0.428571	0.9	0.9	0.85
0.642857	0.9	0.833333	0.571429
0.142857	0	0.55	0.444444
0	0	0.909091	0.9
0.4	0.615385	0.9	1
0.444444	0.125	0.909091	1
0.928571	0.571429	0.4375	0.1875
0.133333	0.04	0.75	0.818182
0.25	0	0.7	0.666667
0.380952	0.285714	0.266667	0.454545
0.333333	0.391304	0.923077	0.928571
0.277778	0.428571	0.733333	0.866667
0.307692	0.571429	0.944444	1
0.733333	0	0.307692	0.555556
0.625	0.466667	0.923077	0.708333
0.272727	0.210526	0.642857	0.8
0.705882	0.625	0.25	0.421053
0.307692	0.0833333	0.8	0.833333
0.375	0.285714	0.769231	0.545455
		0.416667	0.357143
		0.230769	0.277778
		0.272727	0.466667
		0.714286	0.470588
		1	0.666667
		0.777778	0.818182
		0.777778	0.428571
		0.6	0.615385
		0.529412	0.545455
		0.555556	0.55
		1	1
		0.4	0.333333
		0	0.0666667
		1	1
		1	0.769231
		0.3	0.8
		0.166667	0.307692
		0.545455	1
		0.888889	0.75
		0.875	0.615385
		0
		0.5	0.5625
		1	0.857143
		0.833333	0.9375
		0.7	1
		0.416667	0.8
		1	0.846154
		1	0.923077
		0.833333	0.714286
		0.615385	0.7
		0.75	0.8
		0.913043	1
		0	0
		0.454545	0.947368
		0.833333	0.8
		0	0
		0	0
		0.4	0.384615
		0.611111	0.944444
		0.769231	0.789474
		0.764706	0.928571
		0.909091	0.611111
		0.909091	0.916667
		0.1875	0.384615
		0.8	0.916667
		0.652174	0.529412
		1	0.9
		0.733333	0.6
		0.375	0.4
		0.6	0.684211
		0.5	0.307692
		1	0.952381
		1	0.769231
		1	0.7
		0.888889	1
		0.4	0.444444
		0.857143	0.692308
		0.65	0.9375
		0.75	0.857143
		0.428571	0.625
		0.4	0.1875
		0.769231	0.636364
		1	0.6
		0.555556	1
		0.375	0.909091
		0.727273	0.315789
		0.75	0.857143
		1	1
		0.818182	0.714286
		0.25	0.5
		0.9	0.75
		0.909091	0.888889
		0.647059	0.6
		0.666667	0.875
		0.363636	0.956522
		0.230769	0.363636
		0	0.0625
		0.571429	0.307692
		0.6	0.333333
		0.857143	1
		0.25	0.75
		1	0
		0.666667	0.555556
		1	0.875
		0.857143	0.7
		0.625	0.714286
		0.5	0.384615
		0.714286	0.466667
		0.285714	0.4
		0.9375	0.636364
		1	0.666667
		0.571429	0.642857
		1	1
		0.615385	0.833333
		0	0
		0.625	0.545455
		0.8	0.913043
		0.714286	0.625
		0.733333	0.952381
		1	0.818182
		1	0.473684
		0.416667	0.785714
		1	0.583333
		0.5	0.411765
		0.37037	0.785714
		0.833333	0.785714
		0.3	0.1875
		0.888889	0.842105
		0.0769231	0.222222
		0	0
		0	0
		0	0
		0	0
		1	0.928571
		0.588235	0.666667
		0.956522	0.947368
		0.384615	0.8
		1	1
		1	0.875
		0.5	0.44
		1	0.875
		0.285714	0.333333
		0.571429	0.777778
		0.25	0.75
		0.181818	0.166667
		0.363636	0.615385
		0.928571	0.866667
		0.833333	0.833333
		1	0.866667
		0.7	0.833333
		0.5	0.583333
		0.944444	1
		0.7	0.8
		0.9375	0.823529
		0.571429	0.714286
		0.882353	0.9
		1	0.833333
		1	1
		1	1
		1	1
		1	0.894737
		0.833333	1
		0.714286	0.565217
		0.909091	0.933333
		0.733333	0.684211
		0.454545	0.5
		0.583333	0.555556
		0.789474	1
		0.375	0.666667
		0.333333	0.4
		0.3	0.684211
		0.428571	0.7
		0	0
		0.1	0.222222
		0.642857	0.857143
		0.8	1
		0.666667	0.666667
		0.9	1
		0	0.0869565
		1	0.857143
		0.428571	0.764706
		0.777778	0.708333
		0.888889	0.777778
		0.846154	0.611111
		1	0.578947
		0.6	0.916667
		0.363636	0.454545
		1	0.857143
		0.0769231	0.466667
		0.916667	0.833333
		0.466667	0.625
		0.875	0.916667
		0.733333	0.642857
		0.571429	0.266667
		0.571429	0.666667
		0.785714	0.833333
		0.7	1
		0.176471	0.3125
		0.615385	1
		0.416667	0.923077
		0.428571	0.85
		0.285714	0.5
		1	0.625
		0.227273	0.55
		0.928571	0.96
		0	0
		0.666667	1
		0.2	0.578947
		0.318182	0.428571
		0.142857	0.037037
		0.758621	0.970588
		0.0344828	0
		0.0714286	0.6
		0.375	0.692308
		0.32	0.384615
		0.4	0.0952381
		0	0.266667
		0.555556	0.615385
		0.375	0.714286
		0.538462	0.933333
		0.555556	0.705882
		0.222222	0.3
		0	0
		0.368421	0.222222
		0.8	0.833333
		0.263158	0.133333
		0.375	1
		0.333333	0.857143
		0.153846	0.6
		0.214286	0.666667
		0.285714	0.176471
		0.571429	1
		0.428571	0.571429
		0.5	0.714286
		0.555556	0.272727
		0	0
		0.625	1
		1	1
		1	1
		0.727273	1
		0.214286	0.6
		0.473684	1
		0.333333	0.846154
		0.9	1
		0.5	1
		0.363636	1
		1	0.857143
		0.857143	1
		0.4	0.923077
		0.857143	0.833333
		0.8	1
		0.352941	0.952381
		0.333333	0.545455
		0.6	0.952381
		0.944444	1
		0.894737	0.933333
		0.117647	0.769231
		0.368421	0.272727
		0.3	0.666667
		0.5625	0.3
		0.944444	0.882353
		0.454545	0
		0.526316	1
		0.266667	0.357143
		0.6	0.368421
		0.555556	0.789474
		0.333333	0.125
		0.833333	0.875
		0.428571	0.888889
		0.428571	0.888889
		0.428571	0.545455
		0.181818	0.0588235
		0.714286	0.5
		0.777778	0.869565
		0.818182	0.833333
		0.631579	0.5
		0.5	0.2
		0.4	0.909091
		0.3125	0.869565
		0.625	0.875
		0.333333	0.428571
		0	0
		0.916667	0.714286
		0.6	0.769231
		0.5	1
		0.444444	0.166667
		0.454545	0.85
		0.411765	0.666667
		0.4	0.6
		0.461538	0.6
		1	1
		0.8	0.818182
		1	0.833333
		0.181818	0.692308
		0.666667	0.875
		0.538462	0.888889
		0.4	1
		0.384615	0.25
		0.5	0.833333
		1	0.916667
		0	0
		0.625	0.5
		0.357143	0.375
		0	0
		0.0769231	0
		0.111111	0.7
		0.375	0.888889
		0.3	0.818182
		0.142857	1
		0.125	0.666667
		0.333333	1
		0.333333	0.0625
		0.785714	1
		0.142857	0.166667
		0.181818	0.8
		0.578947	1
		0	0.111111
		0.2	0.1
		0.428571	0.8
		0.9	1
		0	1
		0.4	0.833333
		1	1
		0.5	0.461538
		0.571429	1
		0.681818	0.926829
		0.48	1
		0	0.8
		0.181818	0.5
		0.25	0.75
		0.818182	0.941176
		0.470588	0.8
		0.444444	1
		0.227273	0.571429
		0.166667	0.333333
		1	1
		0.916667	0.166667
		0.555556	0.555556
		1	0.875
		0.666667	1
		0.235294	0.8
		0.666667	1
		0.733333	0.272727
		0.275862	0.875
		0	0
		0.5	0.727273
		0.25	0.2
		0.466667	0.454545
		0.153846	0.214286
		0.363636	0
		0.318182	0.875
		0.8	1
		0.482759	0.764706
		0	0.3125
		0.1	0.375
		0.444444	0.8
		0.133333	0.357143
		0.75	0.952381
		0.291667	0.0666667
		0	0.72
		0.928571	0.916667
		0.631579	0.583333
		0	0
		0.5	0.444444
		0.666667	0.933333
		0.666667	0.7
		0.555556	0.95
		1	0.818182
		0.666667	0.416667
		0.272727	0.1
		0.625	0.8
		0.533333	0.347826
		0.444444	0.285714
		0.384615	0.65
		0.0625	0.714286
		0.631579	1
		0.0869565	0.153846
		0.04	0
		0	0
		0	0
		0	0
		0.866667	0.928571
		0.142857	1
		0.935484	1
		0.363636	0.8
		0.846154	0.833333
		0.774194	1
		0.222222	0.6
		0.2	1
		0.181818	0
		0.470588	0.428571
		0.230769	0.555556
		0.333333	0
		0.230769	0.166667
		0.769231	0.818182
		0.75	0.352941
		1	1
		1	0.909091
		0.529412	1
		0.92	1
		0.833333	1
		0.85	0.833333
		0.571429	0.911765
		0.857143	0.833333
		0.8	0.888889
		0.571429	0.9375
		1	1
		1	0.916667
		0.933333	1
		0.888889	0.923077
		0.333333	0.736842
		0.888889	0.947368
		0.354839	0.583333
		0.235294	0.0833333
		0.583333	0.434783
		0.6	1
		0.416667	0.48
		0.181818	0.434783
		0.318182	0.35
		0.266667	0.25
		0.037037	0
		0.047619	0.153846
		0.533333	0.692308
		0.8125	0.857143
		0.375	0.384615
		1	1
		0	0
		0.5	1
		0.714286	0.142857
		0.692308	0.923077
		0.583333	0.363636
		0.75	1
		0.947368	0.5
		0.416667	0.947368
		0.26087	0.178571
		0.894737	0.866667
		0.0869565	0.0434783
		0.625	0.954545
		0.666667	0.384615
		0.363636	0.133333
		0.25	0.4
		0.2	0
		0.888889	0.6
		1	1
		0.941176	0.4375
		0.5	0.185185
		0.916667	0.818182
		0.625	0.47619
		0.5	0.666667
		0.357143	0.1
		0.961538	0.277778
		0.538462	0.619048
		0.818182	1
		0	0
		0.666667	0.789474
		0.583333	0.294118
		0.2	0.0833333
		0	0.791667
		0.857143	0.897436
		0	0
		0.608696	0.615385
		0.5	0.380952
		0.478261	0.2
		0.461538	0.34375
		0	0
		0.894737	0.555556
		0.25	0.64
		0.857143	0.904762
		0.666667	0.588235
		0.384615	0.285714
		0	0.0555556
		0.583333	0.692308
		0.714286	0.777778
		0.15	0
		0.727273	0.25
		0.833333	0.625
		0.666667	0.482759
		0.947368	0.307692
		0.0909091	0.166667
		0.625	0.666667
		0.75	0.764706
		0.818182	0.888889
		0.76	0.333333
		0	0
		0.857143	0.916667
		1	1
		1	1
		0.923077	0.882353
		0.56	0.15
		0.909091	0.882353
		0.5	0.785714
		0.75	0.888889
		0.857143	0.7
		0.785714	0.875
		1	0.941176
		1	0.933333
		0.666667	0.888889
		0.818182	0.785714
		0.818182	0.8
		0.642857	0.85
		0.571429	0.76
		0.769231	0.823529
		1	0.869565
		1	0.857143
		0.333333	0.818182
		0.526316	0.611111
		0.684211	0.526316
		0.157895	0.0714286
		0.9375	1
		0.833333	0.833333
		1	1
		0.307692	0.0769231
		0.695652	0.357143
		0.5	0.894737
		0.384615	0
		0.636364	0.652174
		0.555556	0.869565
		0.714286	0.8
		0.5	0
		0.25	0.0909091
		0.375	0.857143
		0.923077	0.882353
		0.730769	0.952381
		0.56	0.863636
		0.375	0.323529
		0.55	0.0909091
		0.777778	0.4
		0.846154	1
		0.571429	0.181818
		0.0454545	0
		0.928571	1
		1	0.928571
		0.727273	0.15
		0.214286	0
		0.733333	0.263158
		0.363636	0.166667
		0.3125	0.3
		1	0
		0	0.357143
		0.666667	1
		0.875	1
		0.777778	1
		0.928571	0.333333
		0.666667	0.857143
		0.923077	0.125
		0.666667	1
		0.785714	0.2
		0.916667	0.846154
		0.7	0.666667
		0.0833333	0
		0.8	0.8
		0.947368	0.2
		0.181818	0
		0.0833333	0
		0.529412	0.428571
		0.733333	1
		0.714286	1
		0.818182	1
		0.4375	0.4375
		0.909091	0.954545
		0.3	0.0673077
		1	0.761905
		0.846154	0.1
		0.666667	1
		0.578947	0.866667
		0.461538	0.142857
		0.631579	0.25
		0.4375	0.25
		1	0.941176
		0.833333	0.866667
		0.666667	0.5
		1	1
		0.451613	0.84
		0.363636	0.625
		0.821429	0.222222
		0.8	1
		0.454545	0.5
		0.7	0.25
		0.5	1
		0.789474	0.75
		0.866667	0.1875
		0.882353	0.25
		0.35	0.428571
		0.555556	0.529412
		0.8	1
		0.5	1
		0.555556	0.833333
		0.944444	0.846154
		0.842105	1
		0.35	0.75
		0.666667	0.166667
		0.923077	0.478261
		0.263158	0.0666667
		0	0.0196078
		1	1
		0.125	0.133333
		0.454545	0.454545
		0.5	0.136364
		0.1	0.846154
		0.315789	0.9375
		0.928571	0.928571
		0.684211	0.733333
		0.625	0.384615
		0.6	0.176471
		0.526316	0.73913
		0.5	0
		0.941176	0.923077
		0.416667	0.473684
		0.571429	0.444444
		0.928571	1
		0.8125	0.4
		0	0.0666667
		0.214286	0.75
		0.882353	0.9
		0.285714	0.6
		0.7	0.461538
		1	1
		0.8	0.642857
		0.875	0.190476
		0.6875	0.538462
		0.444444	0.1
		0.583333	0
		0.333333	0.5
		0.272727	0.333333
		0.888889	1
		0.117647	0
		0.1	0
		0	0
		0	0
		0	0
		1	0.888889
		0.666667	0.454545
		0.961538	0.869565
		0.875	0.6
		0.75	0.85
		0.722222	0.95
		0.583333	0.3125
		0.6	0.833333
		0.363636	0.333333
		0.363636	0.25
		0.4	0.142857
		0.222222	0
		0.4	0
		0.833333	1
		1	1
		1	0.928571
		0.941176	0.692308
		0.4	0.818182
		0.95	0.904762
		0.8125	0.666667
		1	0.857143
		0.818182	0.727273
		0.8	0.733333
		0.733333	0.9375
		0.846154	0.894737
		1	1
		1	1
		0.8	1
		1	1
		0.642857	0.818182
		0.888889	0.941176
		0.454545	0.833333
		0.555556	0.642857
		0.428571	0.5
		0.695652	0.6
		0.5	0.566667
		0.526316	0.592593
		0.8	0
		0.454545	0.3125
		0	0
		0.142857	0.166667
		1	0.692308
		1	1
		0.857143	0.894737
		1	1
		0	0
		0.909091	1
		0.75	0.727273
		0.9375	0.909091
		0.571429	0.285714
		0.9	0.857143
		0.333333	0.916667
		0.772727	0.411765
		0.333333	0.217391
		1	1
		0.3125	0
		0.896552	0.769231
		0.375	1
		0.888889	1
		1	0.375
		0	0.25
		0.3	0.875

## Sheet: Supp. Figure 4D
CpG site
DMR_1		Primary_1	Priamry_2	Primary_3	Primary_4	Met_1	Met_2	Met_3	Met_4
124360191		28.5714	10	11.1111	11.1111	7.14286	13.6364	6.66667	37.5
124360199		44.4444	20	11.1111	22.2222	10	16.6667	20	43.75
124360215		23.0769	0	10.5263	25	9.09091	20	7.69231	43.75
124360240		42.1053	12.5	15	14.2857	12	10	10	57.8947
124360300		35.7143	18.1818	16.6667	22.2222	9.09091	15	13.3333	50
124360314		35.7143	22.2222	33.3333	30	9.09091	14.2857	12.5	56.25
124360328		25	23.0769	9.09091	8.33333	12.5	10.5263	0	55.5556
DMR_2
124481235		36.3636	40	13.3333	55.5556	12.5	60	16.6667	50
124481238		45.4545	50	23.5294	75	9.09091	50	14.2857	50
124481265		23.0769	28.5714	29.4118	25	8.33333	20	0	50
124481280		27.2727	16.6667	23.5294	54.5455	0	55.5556	0	66.6667
124481296		53.8462	57.1429	13.3333	86.6667	0	42.8571	13.3333	50
124481330		52.9412	45.4545	29.4118	94.1176	8	100	22.2222	100
124481368		26.3158	25	16.6667	68.75	11.5385	70.5882	10.5263	73.3333
124481408		46.6667	43.75	22.2222	66.6667	20.6897	82.3529	17.6471	83.3333
124481443		26.9231	30.7692	22.2222	42.8571	10	70	5.88235	65
DMR_3
124544397		42.8571	0	20	45	28.5714	11.7647	46.6667	63.6364
124544406		46.6667	0	46.6667	64.7059	58.8235	31.25	85.7143	70
124544448		36.3636	57.1429	75	43.75	64.2857	43.75	85.7143	80
124544461		27.2727	14.2857	27.2727	37.5	23.0769	14.2857	42.8571	100
**samples are matched

## Sheet: Supp. Figure 4E
CpG site	Primary_1	Primary_2	Primary_3	Primary_4	Met_1	Met_2	Met_3	Met_4
151658977	57.1429	20.6897	38.4615	44.4444	8.33333	42.8571	95.2381	100
151659020	47.3684	16.2162	17.6471	28.5714	0	9.61538	57.6923	64.2857
151659043	64.7059	23.0769	33.3333	41.6667	33.3333	21.7822	36.3636	68.75
151659082	78.5714	21.875	54.5455	60	80	50.5882	87.5	93.3333
151659090	86.6667	24.1379	63.6364	76.4706	100	86.8421	100	100
151659099	92.3077	26.9231	40	84.375	100	92	100	100
151659255	85.7143	27.2727	78.5714	90	100	54.2857	100	63.6364
151659292	68.4211	37.5	81.8182	62.5	38.4615	30.5556	100	68.75
151659308	63.1579	27.2727	64.2857	45.8333	33.3333	16.5217	94.7368	62.5
**samples are matched

[truncated: 5 more sheets: Supp. Figure 4H, Supp. Figure 5A, Supp. Figure 5G, Figure 6C, Figure 6H]
